# Supplementary material for: Low-dose decitabine priming endows CAR T cells with enhanced and persistent antitumour potential via epigenetic reprogramming
Source: Nat Commun. 2021 Jan 18;12:409. doi: 10.1038/s41467-020-20696-x (PMC7814040; doi:10.1038/s41467-020-20696-x)
Supplement: Supplementary file 5 — Supplementary data 2 [file 41467_2020_20696_MOESM5_ESM.xlsx]

## Sheet: DMPsTest2vsControl2
X.NO	logFC	AveExpr	t	P.Value	adj.P.Val	B	chr	pos	strand	Name	AddressA	AddressB	ProbeSeqA	ProbeSeqB	Type	NextBase	Color	Probe_rs	Probe_maf	CpG_rs	CpG_maf	SBE_rs	SBE_maf	Islands_Name	Relation_to_Island	Forward_Sequence	SourceSeq	UCSC_RefGene_Name	UCSC_RefGene_Accession	UCSC_RefGene_Group	Phantom4_Enhancers	Phantom5_Enhancers	DMR	X450k_Enhancer	HMM_Island	Regulatory_Feature_Name	Regulatory_Feature_Group	GencodeBasicV12_NAME	GencodeBasicV12_Accession	GencodeBasicV12_Group	GencodeCompV12_NAME	GencodeCompV12_Accession	GencodeCompV12_Group	DNase_Hypersensitivity_NAME	DNase_Hypersensitivity_Evidence_Count	OpenChromatin_NAME	OpenChromatin_Evidence_Count	TFBS_NAME	TFBS_Evidence_Count
cg04497520	-3.34902	-4.16723	-12.0636	1.95676e-06	1	-3.63062	chr1	6673429	+	cg04497520	30686906	10646562	AAACAAAAATCACTACAACAATAAAAACAAAACTAACAACCCAAATTACA	AAACGAAAATCGCTACGACGATAAAAACGAAACTAACGACCCGAATTACG	I	A	Red	NA	NA	NA	NA	NA	NA	chr1:6672786-6675741	Island	AAGGGGCGCGAACCCCAAGTAGGAGACGAGGAAGGGTAGGTGCCAGCCGCCGCCGCCCTT[CG]CAACCCGGGCCGTCAGCCCCGCCCCCACCGCCGCAGCGACTCCCGCCCCCGCGCCCGCCG	CGCAACCCGGGCCGTCAGCCCCGCCCCCACCGCCGCAGCGACTCCCGCCC	PHF13	NM_153812	TSS1500	high-CpG:6595996-6596478				1:6595396-6598328	1:6673235-6673921	Promoter_Associated	PHF13;PHF13;KLHL21	ENST00000377648.4;ENST00000495385.1;ENST00000467612.1	TSS1500;TSS1500;3'UTR	PHF13;PHF13;KLHL21;KLHL21	ENST00000377648.4;ENST00000495385.1;ENST00000467612.1;ENST00000463043.1	TSS1500;TSS1500;3'UTR;3'UTR			chr1:6672566-6676132	6	chr1:6672487-6676140	6
cg03651199	2.28674	2.56923	10.8595	4.36383e-06	1	-3.64557	chr1	2209254	+	cg03651199	23750216	87734972	ATATACACATATATCCATCAATCCTAAATACATAAATACAAATATATACA	ATATACACGTATATCCGTCGATCCTAAATACGTAAATACAAATATATACG	I	T	Red	NA	NA	NA	NA	NA	NA	chr1:2212020-2213881	N_Shelf	CAGGACCCATGGGCACACGTGCACACACGTCAGCACCGTGAGCGCACACACCTGCACTCA[CG]CACACACCTGCACTCACGCACTCAGGACCGACGGACATACGTGCACACACACATCAGCAC	CGCACACACCTGCACTCACGCACTCAGGACCGACGGACATACGTGCACAC	SKI	NM_003036	Body				TRUE	1:2198918-2199220			SKI	ENST00000478223.2	5'UTR	SKI;SKI	ENST00000508416.1;ENST00000478223.2	5'UTR;5'UTR			chr1:2209103-2211585	6
cg02036827	2.3446	3.74142	10.7866	4.59248e-06	1	-3.64662	chr19	46215604	+	cg02036827	57803820	83621585	CATAATAATAACAAACATAATAAATAAATACATCTTCTTTAACAAAAACA	CGTAATAATAACGAACGTAATAAATAAATACATCTTCTTTAACAAAAACG	I	A	Red	NA	NA	NA	NA	NA	NA	chr19:46214961-46216180	Island	GCGGCGGTTCCTCCGGGCTGACCGTCAGGCACACAGTCTCCTCCTTCACGTTCTTGGTGC[CG]TCCTTGCCAAAGAAGATGCACTCATCTACCACGCCCGTCACCACCACGTCCACGTGGAAG	CGTGGTGGTGACGGGCGTGGTAGATGAGTGCATCTTCTTTGGCAAGGACG	FBXO46	NM_001080469	Body					19:50906798-50908114			FBXO46	ENST00000539236.1	TSS200	FBXO46	ENST00000539236.1	TSS200	chr19:46215545-46216015	3
cg09828721	-1.79564	-5.0798	-9.84886	9.11477e-06	1	-3.66209	chr1	28052398	+	cg09828721	53674213	79792561	TAAAACAAACACAACAACTCTAAACACCCACTCACTAATAAACTTTAACA	TAAAACGAACACGACGACTCTAAACGCCCGCTCACTAATAAACTTTAACG	I	T	Red	rs192340460	0.0105	NA	NA	NA	NA	chr1:28052145-28053002	Island	AGGCCAGACCGAATCAGAGTGGGCGAAAGCTCCGTGTTCCGCCCCTTCCCACTTGATCGA[CG]TCAAAGCCCACCAGTGAGCGGGCGTCTAGAGTCGCCGTGCCCGCCCCAGCCCGCCCGGGT	TGGGGCGGGCACGGCGACTCTAGACGCCCGCTCACTGGTGGGCTTTGACG	FAM76A;FAM76A;FAM76A;FAM76A;FAM76A	NM_152660;NM_001143914;NM_001143912;NM_001143915;NM_001143913	TSS200;TSS200;TSS200;TSS200;TSS200					1:27924658-27925693	1:28051600-28053284	Promoter_Associated	FAM76A;FAM76A;FAM76A;FAM76A	ENST00000373954.5;ENST00000419687.2;ENST00000530324.1;ENST00000010299.6	TSS200;TSS200;TSS200;TSS200	FAM76A;FAM76A;FAM76A;FAM76A	ENST00000373954.5;ENST00000419687.2;ENST00000530324.1;ENST00000010299.6	TSS200;TSS200;TSS200;TSS200	chr1:28052100-28052575	3
cg04945518	2.5413	1.3837	9.84535	9.13914e-06	1	-3.66216	chr7	77389388	-	cg04945518	86706295		AAATTACTTATTATTACTATATTTACCTTTTCCCCCTTACAACAATTTTC		II			NA	NA	NA	NA	NA	NA		OpenSea	GGTTTTTTAAAAAATTACTTGTTATTACTATATTTGCCTTTTCCCCCTTGCAGCAGTTTT[CG]TAATTACATAAGAGAAAACAGCAATAAGTAAAAAATCTTATAGATTTGTTTTTGGCAACA	CGAAAACTGCTGCAAGGGGGAAAAGGCAAATATAGTAATAACAAGTAATT	RSBN1L	NM_198467	Body											RSBN1L	ENST00000445512.1	5'UTR					chr7:77388244-77389506	6
cg10996014	-1.53663	-4.6946	-9.43344	1.25761e-05	1	-3.67028	chr3	49449848	-	cg10996014	94671582	6747501	CCACACACATACATAATAAAAACTACAATAACAATACCCCAAATAAAACA	CCACACGCGTACGTAATAAAAACTACGATAACAATACCCCGAATAAAACG	I	A	Red	NA	NA	NA	NA	NA	NA	chr3:49448861-49449965	Island	GGTCCCGGAAGACCACACGCGTGCGTGGTGGGGACTACGGTGACAGTACCCCGGGTGGGG[CG]AGGGCCAGTCATGGCGGAGTCCTGGTCTGGGCAGGCCTTGCAGGCTCTGCCGGCCACGGT	CGCCCCACCCGGGGTACTGTCACCGTAGTCCCCACCACGCACGCGTGTGG	RHOA;TCTA;TCTA	NM_001664;NM_022171;NM_022171	TSS1500;1stExon;5'UTR	high-CpG:49424646-49424861		RDMR		3:49423875-49425117	3:49448823-49449965	Promoter_Associated	RHOA;RHOA;RHOA;TCTA;TCTA;TCTA;TCTA;RHOA	ENST00000265538.3;ENST00000454011.2;ENST00000422781.1;ENST00000273590.3;ENST00000273590.3;ENST00000493381.1;ENST00000493381.1;ENST00000418115.1	3'UTR;TSS1500;TSS1500;5'UTR;1stExon;1stExon;5'UTR;TSS1500	RHOA;RHOA;RHOA;RHOA;TCTA;TCTA;TCTA;TCTA;TCTA;RHOA;TCTA;TCTA;TCTA;TCTA;TCTA;TCTA;RHOA	ENST00000265538.3;ENST00000454011.2;ENST00000445425.1;ENST00000422781.1;ENST00000273590.3;ENST00000273590.3;ENST00000488385.1;ENST00000488385.1;ENST00000497786.1;ENST00000431929.1;ENST00000487432.1;ENST00000487432.1;ENST00000482193.1;ENST00000482193.1;ENST00000493381.1;ENST00000493381.1;ENST00000418115.1	3'UTR;TSS1500;TSS1500;TSS1500;5'UTR;1stExon;1stExon;5'UTR;TSS200;TSS1500;1stExon;5'UTR;1stExon;5'UTR;1stExon;5'UTR;TSS1500	chr3:49449385-49449895	3
cg06646332	1.82943	3.1441	9.41233	1.27876e-05	1	-3.67072	chr13	111857558	-	cg06646332	84646356	9806221	TATCACAAATTATACAATCTCCTTAAAATTTCAAACTAAACATCATCACA	TATCGCAAATTATACGATCTCCTTAAAATTTCAAACTAAACATCGTCGCG	I	T	Red	NA	NA	NA	NA	NA	NA		OpenSea	TGCTGGTCTCCCTGTCGCAGGTTGTGCGGTCTCCTTAGGATTTCAGGCTGAGCATCGTCG[CG]TTGCTGGGAGAACTTAGTTCATCCTGCACCCAACATAAGACTCTACTAATTTTGCTTGTT	CGCGACGATGCTCAGCCTGAAATCCTAAGGAGACCGCACAACCTGCGACA	ARHGEF7;ARHGEF7;ARHGEF7;ARHGEF7;ARHGEF7	NM_003899;NM_001113513;NM_001113512;NM_001113511;NM_145735	5'UTR;5'UTR;Body;Body;Body								ARHGEF7;ARHGEF7;ARHGEF7;ARHGEF7;ARHGEF7	ENST00000375723.1;ENST00000544132.1;ENST00000218789.5;ENST00000375736.4;ENST00000426073.2	TSS200;5'UTR;5'UTR;5'UTR;5'UTR	ARHGEF7;ARHGEF7;ARHGEF7;ARHGEF7;ARHGEF7;ARHGEF7;ARHGEF7;ARHGEF7;ARHGEF7;ARHGEF7	ENST00000375723.1;ENST00000491775.1;ENST00000466143.1;ENST00000544132.1;ENST00000218789.5;ENST00000375736.4;ENST00000478983.1;ENST00000467053.1;ENST00000426073.2;ENST00000449979.1	TSS200;5'UTR;5'UTR;5'UTR;5'UTR;5'UTR;5'UTR;5'UTR;5'UTR;5'UTR			chr13:111856225-111857623	6	chr13:111853612-111858930	6
cg23162960	1.37689	-4.0781	8.70371	2.28182e-05	1	-3.68718	chr5	175875209	-	cg23162960	2694911	58790831	CACCTAAATAATAAAAACAACTTATACCAACAATCCCTCAACAATTTCCA	CGCCTAAATAATAAAAACGACTTATACCGACAATCCCTCGACAATTTCCG	I	A	Red	NA	NA	NA	NA	NA	NA	chr5:175874629-175875428	Island	AGATCCTTTCGTCGCCTAAATGGTAAGAGCGACTTGTACCGACAGTCCCTCGGCAATTTC[CG]GAAGTGTTCGGGATAGGCCCGAGCGTGGCGCCCTCTGGCGGCGGCCAGAGGTGGCGGGGG	CGCCTAAATGGTAAGAGCGACTTGTACCGACAGTCCCTCGGCAATTTCCG	FAF2	NM_014613	TSS200					5:175806771-175808447	5:175874154-175876094	Promoter_Associated	FAF2;FAF2	ENST00000261942.6;ENST00000540174.1	TSS200;TSS200	FAF2;FAF2;FAF2	ENST00000506061.1;ENST00000261942.6;ENST00000540174.1	TSS1500;TSS200;TSS200	chr5:175875000-175875455	3
cg05622719	-1.19849	-3.42641	-8.63741	2.41366e-05	1	-3.6889	chr17	1532159	+	cg05622719	15744269	81706397	CAACCCCACTCAACCAATCAACAAACAACAATATTTTCTTCTTAAAATCA	CAACCCCGCTCAACCAATCAACGAACGACAATATTTTCTTCTTAAAATCG	I	A	Red	NA	NA	NA	NA	NA	NA	chr17:1531110-1533229	Island	GGCGTGTGTCGGGCCCGCCCGGCGCCTTTTCTGCCCTCTTTTATTCCAGCCCTTTTATTC[CG]ACCCCAAGAAGAAAACACTGCCGCCCGCTGATTGGCTGAGCGGGGCTGGAAACAGGCGTC	CAGCCCCGCTCAGCCAATCAGCGGGCGGCAGTGTTTTCTTCTTGGGGTCG	SLC43A2;SLC43A2;SLC43A2	NM_152346;NM_001284498;NM_152346	5'UTR;TSS1500;1stExon					17:1477735-1479955	17:1531551-1532617	Promoter_Associated	SLC43A2;SLC43A2	ENST00000571650.1;ENST00000301335.4	TSS1500;TSS200	SLC43A2;SLC43A2;SLC43A2;SLC43A2;SLC43A2;SLC43A2;SLC43A2;SLC43A2	ENST00000575944.1;ENST00000571376.1;ENST00000572135.1;ENST00000571650.1;ENST00000574743.1;ENST00000301335.4;ENST00000572801.1;ENST00000574743.1	TSS1500;TSS1500;TSS1500;TSS1500;1stExon;TSS200;TSS200;3'UTR	chr17:1532065-1532335	3
cg17641857	-1.37335	-3.66516	-8.48969	2.73901e-05	1	-3.69286	chr3	126243285	+	cg17641857	49733181	19727200	AATAAAAAACACAAAAAACCAAATTTAATTAAAAATACACAACTCAACCA	GATAAAAAACGCGAAAAACCAAATTTAATTAAAAATACGCGACTCGACCG	I	A	Red	NA	NA	NA	NA	NA	NA	chr3:126242783-126243358	Island	GCGCCGCGCTCCTGCTCCTATGCGCCGCGCCCCGCTCCCTGCGCCCGGGTGAGTGCCCGC[CG]GCCGAGCCGCGCACCCCCAACCAAACCTGGCTCCTCGCGCTTTCCACCGCGGCCTGACCC	GGTGGAAAGCGCGAGGAGCCAGGTTTGGTTGGGGGTGCGCGGCTCGGCCG	CHST13	NM_152889	Body				TRUE	3:127725567-127726213											chr3:126242173-126244837	6	chr3:126240503-126249994	6
cg07946923	-1.33576	-4.57395	-8.34218	3.11329e-05	1	-3.69699	chr6	33176087	-	cg07946923	3807306	81772830	TAAAAAAAAACCAAAACTAAAATTATTAACCACACAACAATACTAAACCA	TAAAAAAAAACCGAAACTAAAATTATTAACCGCGCGACGATACTAAACCG	I	A	Red	rs111665837	0.012357	NA	NA	NA	NA	chr6:33175561-33176387	Island	CGTGGGGGCCTCTGGAAGGGAACCGAGGCTAAGGTTGTTGGCCGCGCGACGGTGCTGGGC[CG]GGGGCGGAGACCGTGGTTCCCTAAGTGGCGCAGAACTCCCGGGACGCAGGATCCTCACGC	TGGAAGGGAACCGAGGCTAAGGTTGTTGGCCGCGCGACGGTGCTGGGCCG	RING1	NM_002931	TSS200					6:33283570-33284592	6:33175424-33176941	Promoter_Associated	RING1;RING1	ENST00000478431.1;ENST00000374656.4	TSS1500;TSS200	RING1;RING1	ENST00000478431.1;ENST00000374656.4	TSS1500;TSS200	chr6:33175285-33176390	3
cg24290320	-1.29124	2.36977	-8.26763	3.32381e-05	1	-3.69915	chr4	148701131	-	cg24290320	50631216		CCTTATAATCTTACCCRAATATAAATAAAACAATATCACTTTTACTCTTC		II			NA	NA	NA	NA	NA	NA		OpenSea	GACACTTACACCCTTATAGTCTTGCCCGAGTATGAGTGGGACAATGTCACTTTTGCTCTT[CG]TACATAAGCCTTGTTACATGGGATTGCAGTATCTTTAATTTTTCTGGAAGTTACTAATTT	CGAAGAGCAAAAGTGACATTGTCCCACTCATACTCGGGCAAGACTATAAG	ARHGAP10	NM_024605	Body				TRUE		4:148701012-148701166	Unclassified_Cell_type_specific				ARHGAP10	ENST00000510379.1	5'UTR			chr4:148699079-148702192	6	chr4:148699319-148702679	6
cg19336883	-1.37335	-4.03942	-8.21083	3.49486e-05	1	-3.70083	chr11	64085465	+	cg19336883	75624565	24751931	ACACTAAATACTAAACAACCAACACAACTACAAATAAAACAAAACTTTCA	ACACTAAATACTAAACAACCGACGCAACTACAAATAAAACGAAACTTTCG	I	A	Red	NA	NA	NA	NA	NA	NA	chr11:64084646-64086057	Island	TTAGGCCCATGGAAGCCGAGCCGCACCTCATTCCTATATGCAAATTAGCTGCTCCAGTGC[CG]AAAGCTCCGCCCCATTTGTAGTTGCGTCGGCTGTCCAGCACCCAGTGCAAACGAGGCGTG	GCACTGGGTGCTGGACAGCCGACGCAACTACAAATGGGGCGGAGCTTTCG	PRDX5;PRDX5;PRDX5;TRMT112	NM_012094;NM_181652;NM_181651;NM_016404	TSS200;TSS200;TSS200;TSS1500					11:63841923-63842604	11:64084380-64085984	Promoter_Associated	TRMT112;TRMT112;TRMT112;TRMT112;TRMT112;TRMT112;PRDX5;PRDX5	ENST00000544844.1;ENST00000544844.1;ENST00000535750.1;ENST00000535126.1;ENST00000539854.1;ENST00000308774.2;ENST00000265462.4;ENST00000352435.4	1stExon;5'UTR;TSS1500;TSS1500;TSS1500;TSS1500;TSS200;TSS200	TRMT112;TRMT112;TRMT112;TRMT112;TRMT112;TRMT112;TRMT112;PRDX5;PRDX5	ENST00000544844.1;ENST00000544844.1;ENST00000537918.1;ENST00000535750.1;ENST00000535126.1;ENST00000539854.1;ENST00000308774.2;ENST00000265462.4;ENST00000352435.4	1stExon;5'UTR;TSS1500;TSS1500;TSS1500;TSS1500;TSS1500;TSS200;TSS200	chr11:64085400-64085695	3
cg03616164	-1.70947	-4.03556	-8.16602	3.63669e-05	1	-3.70218	chr20	3748536	-	cg03616164	80776897	29653283	AACCAATAAACAAACTCCAAAAAACAACCAACTAACAAAAACCACCTACA	AACCAATAAACGAACTCCAAAAAACGACCAACTAACGAAAACCGCCTACG	I	T	Red	NA	NA	NA	NA	NA	NA	chr20:3748053-3749407	Island	AGGGACGCTCCGGACCAATGAGCGGGCTCCAAAGAACGGCCAACTGGCGAGGGCCGCCTA[CG]TCACGTGCCAGGGTCGCCGAGGCAGCGCCCTGCTAGTCCGCGCCTGCCGGGCGAGCTCTC	GACCAATGAGCGGGCTCCAAAGAACGGCCAACTGGCGAGGGCCGCCTACG	C20orf27	NM_001039140	TSS200	high-CpG:3696396-3696637				20:3695858-3697374	20:3748271-3749615	Promoter_Associated	C20orf27;C20orf27;C20orf27;C20orf27;C20orf27;C20orf27	ENST00000379772.3;ENST00000379772.3;ENST00000487464.1;ENST00000217195.8;ENST00000379765.4;ENST00000399672.1	5'UTR;1stExon;TSS200;TSS200;TSS200;TSS200	C20orf27;C20orf27;C20orf27;C20orf27;C20orf27;C20orf27	ENST00000379772.3;ENST00000379772.3;ENST00000487464.1;ENST00000217195.8;ENST00000379765.4;ENST00000399672.1	5'UTR;1stExon;TSS200;TSS200;TSS200;TSS200	chr20:3748400-3748675	3
cg04200938	1.3194	-3.97685	8.08321	3.91598e-05	1	-3.70471	chr22	45665536	-	cg04200938	86614866	27603839	AATAAATCCCCCAACCAAAATAAAACTAAATCACCCACAATCCTAACACA	AATAAATCCCCCGACCGAAATAAAACTAAATCACCCACGATCCTAACACG	I	T	Red	NA	NA	NA	NA	NA	NA	chr22:45664580-45664820	S_Shore	GGGACAGTGGACAGTGAGTCCCCCGGCCGGGATGGGGCTGGGTCACCCACGATCCTAGCA[CG]TGGTGAGTGGGTTTCAGGTGAATAAATCTGGGAGCCGGGAGCCCCAGGCAGCTTACTCAG	AGTGAGTCCCCCGGCCGGGATGGGGCTGGGTCACCCACGATCCTAGCACG							TRUE		22:45664128-45665590	Unclassified_Cell_type_specific							chr22:45665520-45665735	3
cg19489111	-1.7953	-3.55499	-8.05889	4.00247e-05	1	-3.70547	chr4	100485214	-	cg19489111	90640462	89769593	TTCCCAAAAACAAAAACAATAATTACACAATAAAAACTACAACAATTACA	TTCCCAAAAACAAAAACGATAATTACGCAATAAAAACTACGACGATTACG	I	T	Red	NA	NA	NA	NA	NA	NA	chr4:100484727-100485284	Island	CAGAAACTTCAATTCCCAGAGGCAGGGGCGGTAGTTACGCAGTGGAGGCTACGGCGGTTG[CG]TCTTACGTCATCGAACTGCGGCCATTTCGAACCCGCAATGGAAGAAAGGGGAGGGGTTTA	CGCAACCGCCGTAGCCTCCACTGCGTAACTACCGCCCCTGCCTCTGGGAA	RG9MTD2;RG9MTD2;MTTP;RG9MTD2	NM_152292;NM_001134666;NM_000253;NM_001134665	TSS1500;TSS200;TSS200;TSS200					4:100703651-100704273	4:100484451-100485570	Promoter_Associated	RG9MTD2;MTTP;RG9MTD2;RG9MTD2	ENST00000273962.3;ENST00000511045.1;ENST00000394877.3;ENST00000394876.2	TSS1500;TSS200;TSS200;TSS200	RG9MTD2;RG9MTD2;MTTP;MTTP;RG9MTD2;RG9MTD2;RG9MTD2;RG9MTD2	ENST00000273962.3;ENST00000507394.1;ENST00000515141.1;ENST00000504724.1;ENST00000514547.1;ENST00000455368.2;ENST00000394877.3;ENST00000394876.2	TSS1500;TSS1500;TSS200;TSS200;TSS1500;TSS1500;TSS200;TSS200	chr4:100484745-100485395	3
cg18482326	-1.86957	-3.20608	-8.04772	4.04291e-05	1	-3.70582	chr11	1968310	-	cg18482326	28758945	50704944	AACCCAAACTTCAAACTATAAAACCAAAAATACAAAACAAAACTACTACA	AACCCGAACTTCAAACTATAAAACCGAAAATACGAAACGAAACTACTACG	I	A	Red	NA	NA	NA	NA	NA	NA	chr11:1968558-1969003	N_Shore	AGCAGGGGCGCGGGCCCGGGCTTCAGGCTGTGGGGCCGGGAGTGCGGGGCGGGACTGCTG[CG]GCCCCGCGTCCTGTGGAGTCTGCGGCGCGGGGAGTGGGGGTCGGGGCGGGGAGGAACGTG	GGCCCGGGCTTCAGGCTGTGGGGCCGGGAGTGCGGGGCGGGACTGCTGCG	MRPL23	NM_021134	TSS200					11:1924705-1925633			MRPL23;MRPL23;MRPL23;MRPL23	ENST00000397297.3;ENST00000381514.3;ENST00000397294.3;ENST00000381519.1	TSS1500;TSS1500;TSS1500;TSS200	MRPL23;MRPL23;MRPL23;MRPL23;MRPL23	ENST00000397297.3;ENST00000381514.3;ENST00000397294.3;ENST00000462288.1;ENST00000397298.3	TSS1500;TSS1500;TSS1500;TSS1500;TSS200	chr11:1968025-1968675	3
cg20011461	1.20578	1.73703	7.97678	4.31051e-05	1	-3.70807	chr18	67523597	+	cg20011461	58729182		TTCCCTCTTCTTAATCTATCACATACTAACAAATCAAATAATCAAATCTC		II			NA	NA	NA	NA	NA	NA		OpenSea	AAAACTAACAAAACTGCAAGGAGAAATAGAAAAATCCACTATTTTACTTGCAGTCTTTAA[CG]AGACTTGATCACTTGATCTGTCAGTATGTGATAGATCAAGAAGAGGGAAAATCAGAAAGG	CGAGACTTGATCACTTGATCTGTCAGTATGTGATAGATCAAGAAGAGGGA																			chr18:67519687-67524088	4
cg21354063	-1.33332	-4.64408	-7.95715	4.38799e-05	1	-3.7087	chr11	65686737	-	cg21354063	80622180	76694337	AAAAACAAAACCAACATTCACTCTTCTAACCTTAAAAACAAACAAAAACA	AAAAACGAAACCAACGTTCGCTCTTCTAACCTTAAAAACGAACGAAAACG	I	A	Red	NA	NA	NA	NA	NA	NA	chr11:65686287-65687554	Island	GGGCGGGCCGCGGGGGGCGGGGCCAACGTTCGCTCTTCTGGCCTTGGGGGCGGGCGGGAG[CG]GCGGTCCAGACTGGGGAGGGACGCGCACCGGCCAGGAGGCTTCAAGAGGAGGGCACTAGG	GGGGGCGGGGCCAACGTTCGCTCTTCTGGCCTTGGGGGCGGGCGGGAGCG	DRAP1;DRAP1;C11orf68;C11orf68	NM_006442;NM_006442;NM_001135635;NM_031450	5'UTR;1stExon;TSS1500;TSS1500					11:65442551-65444130	11:65686124-65687789	Promoter_Associated	DRAP1;DRAP1;C11orf68;C11orf68;DRAP1;DRAP1;DRAP1;C11orf68	ENST00000527119.1;ENST00000532933.1;ENST00000530188.1;ENST00000438576.2;ENST00000376991.2;ENST00000312515.2;ENST00000312515.2;ENST00000449692.3	TSS1500;TSS1500;TSS1500;TSS200;TSS200;5'UTR;1stExon;TSS1500	DRAP1;DRAP1;C11orf68;DRAP1;DRAP1;DRAP1;C11orf68;DRAP1;DRAP1;DRAP1;DRAP1;C11orf68	ENST00000527119.1;ENST00000532933.1;ENST00000530188.1;ENST00000530791.1;ENST00000534333.1;ENST00000525501.1;ENST00000438576.2;ENST00000376991.2;ENST00000531121.1;ENST00000312515.2;ENST00000312515.2;ENST00000449692.3	TSS1500;TSS1500;TSS1500;TSS1500;TSS1500;TSS200;TSS200;TSS200;TSS200;5'UTR;1stExon;TSS1500	chr11:65686505-65686915	3
cg20347079	1.20448	2.25087	7.95128	4.41149e-05	1	-3.70889	chr6	152793310	-	cg20347079	37655556		TTAATAATACATTAAAATAATAACATTCTTAACATATCTTATAAAAACCC		II			NA	NA	NA	NA	NA	NA		OpenSea	ACTCTTTTCAGTTAATAATACATTAGAATGGTGGCATTCTTAGCATGTCTTATGGGAGCC[CG]CTTTCTATTTACCAAAGGTAGGCGCCTCTGTTAAAAAAAAATCATGAAAAAATAAAAGAA	CGGGCTCCCATAAGACATGCTAAGAATGCCACCATTCTAATGTATTATTA	SYNE1;SYNE1	NM_182961;NM_033071	Body;Body											SYNE1;SYNE1;SYNE1;SYNE1	ENST00000468937.2;ENST00000481502.1;ENST00000535896.1;ENST00000461872.2	3'UTR;TSS200;3'UTR;3'UTR
cg15749633	-1.1331	-4.45092	-7.88788	4.67405e-05	1	-3.71096	chr22	42475697	-	cg15749633	48612122	7695232	AAAAACTAAACTTCTCATATACTCCTCAAACTCTCACAAAACTTCAAACA	AAAAACTAAACTTCTCGTATACTCCTCAAACTCTCGCGAAACTTCGAACG	I	A	Red	NA	NA	NA	NA	NA	NA	chr22:42475474-42476094	Island	CTGCGCGAGTGGGAGGGCTGGGCTTCTCGTGTACTCCTCAAACTCTCGCGAGGCTTCGGG[CG]GCTTTCTTCCCGAGGGCGGCACGAGGGCTGGGCGGTGGGGTGCGGGTGCCCGGGTGAGGG	CGCCCGAAGCCTCGCGAGAGTTTGAGGAGTACACGAGAAGCCCAGCCCTC	C22orf32	NM_033318	TSS200	high-CpG:40805607-40805723				22:40805421-40806027	22:42475086-42476629	Promoter_Associated	C22orf32;C22orf32	ENST00000549112.1;ENST00000331479.3	TSS1500;TSS200	C22orf32;C22orf32;C22orf32;C22orf32;C22orf32	ENST00000547929.1;ENST00000331479.3;ENST00000484235.1;ENST00000422252.1;ENST00000422252.1	TSS1500;TSS200;TSS200;5'UTR;1stExon	chr22:42475485-42475810	3
cg25481384	1.12668	1.09672	7.88195	4.69949e-05	1	-3.71115	chr8	694470	-	cg25481384	49772836		AAAAAAAAACTAACRCCTCCTCRAAATACAAATTCCCCAACCCAACCTAC		II			rs111370987	0.025629	NA	NA	NA	NA	chr8:694469-694697	Island	GTGAAGGTGCAGAAGAGGGGCTGACGCCTCCTCGAGGTACAGATTCCCCAGCCCAACCTG[CG]TCCCTCCCTCTTCTCCGGCCACGTCGCCCTCCCGGGGTGCTGGCCGTCTGCTCCCCACGG	CGCAGGTTGGGCTGGGGAATCTGTACCTCGAGGAGGCGTCAGCCCCTCTT								8:684389-685106						CTD-3212A4.1;CTD-3212A4.1	ENST00000520816.1;ENST00000522092.1	5'UTR;5'UTR			chr8:694035-694647	4
cg17577685	1.72527	2.49203	7.86904	4.75538e-05	1	-3.71158	chr2	64266214	+	cg17577685	92683856		TCTTCAATACCCTACATCATCTTAATTTCCTCTAAATTCCTTTCTAATTC		II			NA	NA	NA	NA	NA	NA		OpenSea	AACAAAAACCCAAGAATCACCAGGTAATTGGGAAAAGCTCACAGTATCAAAGGTAACAAA[CG]AACCAGAAAGGAACTCAGAGGAAACCAAGATGATGCAGGGTACTGAAGAAAATTATTTTT	CGAACCAGAAAGGAACTCAGAGGAAACCAAGATGATGCAGGGTACTGAAG																					chr2:64266191-64266658	6
cg07611106	-1.84488	-3.37524	-7.86555	4.77064e-05	1	-3.7117	chr11	62622883	+	cg07611106	36810541	45807836	CACACACATTAAAACCAAAAAAAACTCTATTATTACAATAAATTCTTACA	CGCGCACGTTAAAACCGAAAAAAACTCTATTATTACAATAAATTCTTACG	I	A	Red	rs11558674	0.019114	NA	NA	NA	NA	chr11:62623359-62623877	N_Shore	AAAATCATCCCCGTAGCAACTTCCACACACTCAACGAAAGAGCAGAGATTAAGAAATGGC[CG]TAAGAACTTACTGCAACAACAGAGCTCTCTTCGGTTCCAACGTGCGCGTAAATCCTGCAG	CGCGCACGTTGGAACCGAAGAGAGCTCTGTTGTTGCAGTAAGTTCTTACG	SNORD27;SNORD26;SNORD29;SNORD28;SLC3A2;SLC3A2;SLC3A2;SLC3A2;SNHG1;SLC3A2	NR_002563;NR_002564;NR_002559;NR_002562;NM_002394;NM_001012663;NM_001012661;NM_001012662;NR_003098;NM_001012664	TSS1500;TSS200;TSS1500;TSS1500;TSS1500;TSS1500;TSS1500;TSS1500;Body;TSS1500								SNORD29;SNORD22;SLC3A2;SLC3A2;SLC3A2;SLC3A2;SLC3A2;SNHG1;SNORD28;SNORD27;SNORD26;SNHG1	ENST00000383926.1;ENST00000516331.1;ENST00000377892.1;ENST00000377890.2;ENST00000377891.2;ENST00000377889.2;ENST00000535296.1;ENST00000538654.1;ENST00000384706.1;ENST00000363981.1;ENST00000384147.1;ENST00000538654.1	TSS1500;TSS1500;TSS1500;TSS1500;TSS1500;TSS1500;TSS1500;1stExon;TSS1500;TSS1500;TSS200;3'UTR	SNHG1;SNHG1;SNHG1;SNHG1;SNHG1;SNHG1;SNHG1;SNHG1;SNHG1;SNHG1;SNHG1;SNORD29;SNHG1;SNHG1;SNORD22;SNHG1;SLC3A2;SLC3A2;SLC3A2;SLC3A2;SLC3A2;SNHG1;SNHG1;SNHG1;SNORD28;SNHG1;SNORD27;SNORD26;SNHG1;SNHG1;SNHG1;SNHG1;SNHG1;SNHG1	ENST00000545440.1;ENST00000542112.1;ENST00000541615.1;ENST00000541578.1;ENST00000538266.1;ENST00000545688.1;ENST00000544550.1;ENST00000540865.1;ENST00000535689.1;ENST00000537024.1;ENST00000541416.1;ENST00000383926.1;ENST00000537965.1;ENST00000545308.1;ENST00000516331.1;ENST00000545920.1;ENST00000377892.1;ENST00000377890.2;ENST00000377891.2;ENST00000377889.2;ENST00000535296.1;ENST00000540904.1;ENS…	3'UTR;3'UTR;3'UTR;3'UTR;3'UTR;3'UTR;3'UTR;3'UTR;3'UTR;3'UTR;3'UTR;TSS1500;3'UTR;3'UTR;TSS1500;TSS1500;TSS1500;TSS1500;TSS1500;TSS1500;TSS1500;3'UTR;3'UTR;1stExon;TSS1500;TSS200;TSS1500;TSS200;TSS1500;3'UTR;3'UTR;3'UTR;3'UTR;3'UTR	chr11:62622820-62623030	3
cg16794609	1.54709	2.25452	7.78403	5.14248e-05	1	-3.71444	chr11	46077380	+	cg16794609	98710483		TATTCAATTTACCATATCCTTTTAACTCCAAATAAAATAATATATTAAAC		II			NA	NA	NA	NA	NA	NA		OpenSea	CATAGCAGGGGATTCATTGAAAATATAATACGATCTAAGCCTAAAATCAGAATTTTTAAA[CG]CTCAACATATTATTTTACTTGGAGTTAAAAGGATATGGCAAATTGAATAGTTTTGTTTTG	CGCTCAACATATTATTTTACTTGGAGTTAAAAGGATATGGCAAATTGAAT	PHF21A;PHF21A	NM_016621;NM_001101802	Body;Body																chr11:46076840-46077574	6	chr11:46076849-46077595	6
cg21957174	-1.06096	-4.14288	-7.76289	5.24412e-05	1	-3.71516	chr11	64511624	+	cg21957174	4802244	38784553	AACATACACACCCATAAAAATATATACATATATATAAAAATATACATACA	AACGTACGCACCCATAAAAATATATACATATATATAAAAATATACATACG	I	T	Red	NA	NA	NA	NA	NA	NA	chr11:64509433-64513826	Island	CGGCCACACAGGCGCTGACATCCTCACACGTGTGCACACACGCAAGGCAGTGCCTCTCCA[CG]CATGTACACTCCCACACACATGCACACACCCCCATGGGTGCGCACGCCCATTCCGTCGCC	CGCATGTACACTCCCACACACATGCACACACCCCCATGGGTGCGCACGCC	RASGRP2;RASGRP2;RASGRP2;RASGRP2	NM_001098671;NM_153819;NM_001098670;NM_001098671	5'UTR;5'UTR;5'UTR;1stExon	high-CpG:64268126-64269211				11:64266021-64270402	11:64510895-64511670	Promoter_Associated	RASGRP2;RASGRP2;RASGRP2;RASGRP2;RASGRP2;RASGRP2;RASGRP2;RASGRP2;RASGRP2;RASGRP2;RASGRP2;RASGRP2;RASGRP2	ENST00000394430.1;ENST00000439594.1;ENST00000394432.3;ENST00000394430.1;ENST00000377497.3;ENST00000377487.1;ENST00000377489.1;ENST00000354024.3;ENST00000394428.1;ENST00000377494.1;ENST00000439594.1;ENST00000394432.3;ENST00000377486.3	1stExon;5'UTR;5'UTR;5'UTR;5'UTR;5'UTR;5'UTR;5'UTR;TSS1500;TSS1500;1stExon;1stExon;TSS200	RASGRP2;RASGRP2;RASGRP2;RASGRP2;RASGRP2;RASGRP2;RASGRP2;RASGRP2;RASGRP2;RASGRP2;RASGRP2;RASGRP2;RASGRP2;RASGRP2;RASGRP2;RASGRP2;RASGRP2;RASGRP2;RASGRP2;RASGRP2;RASGRP2;RASGRP2	ENST00000480443.1;ENST00000394430.1;ENST00000439594.1;ENST00000394432.3;ENST00000419843.1;ENST00000394430.1;ENST00000441258.1;ENST00000377497.3;ENST00000377487.1;ENST00000430645.1;ENST00000377485.1;ENST00000377489.1;ENST00000354024.3;ENST00000394428.1;ENST00000445445.1;ENST00000377494.1;ENST00000439594.1;ENST00000394432.3;ENST00000419843.1;ENST00000431822.1;ENST00000421556.1;ENST00000377486.3	3'UTR;1stExon;5'UTR;5'UTR;5'UTR;5'UTR;5'UTR;5'UTR;5'UTR;5'UTR;5'UTR;5'UTR;5'UTR;TSS1500;TSS1500;TSS1500;1stExon;1stExon;1stExon;TSS200;TSS200;TSS200	chr11:64510360-64512535	3
cg02356111	1.15095	-4.92796	7.72773	5.41806e-05	1	-3.71637	chr7	5570277	+	cg02356111	17684591	33653885	AAACCAATCAACATACACCATTCCAAAAATTACCTTTTATAACTCAAACA	AAACCAATCAACGTACGCCGTTCCGAAAATTACCTTTTATAACTCGAACG	I	A	Red	NA	NA	NA	NA	NA	NA	chr7:5569062-5570594	Island	ACGCGGTCTCGGCGGTGGTGGCGCGTCGCGCCGCTGGGTTTTATAGGGCGCCGCCGCGGC[CG]CTCGAGCCATAAAAGGCAACTTTCGGAACGGCGCACGCTGATTGGCCCCGCGCCGCTCAC	GGGCCAATCAGCGTGCGCCGTTCCGAAAGTTGCCTTTTATGGCTCGAGCG	ACTB	NM_001101	TSS200					7:5535220-5537066	7:5570119-5570564	Promoter_Associated	ACTB;ACTB;ACTB	ENST00000331789.5;ENST00000331789.5;ENST00000445914.2	5'UTR;1stExon;TSS200	ACTB;ACTB;ACTB;ACTB;ACTB;ACTB;ACTB;ACTB;ACTB;ACTB;ACTB;ACTB	ENST00000331789.5;ENST00000331789.5;ENST00000480301.1;ENST00000477812.1;ENST00000462494.1;ENST00000484841.1;ENST00000473257.1;ENST00000414620.1;ENST00000443528.1;ENST00000432588.1;ENST00000493945.1;ENST00000417101.1	5'UTR;1stExon;TSS200;TSS200;TSS200;TSS200;TSS200;5'UTR;5'UTR;5'UTR;TSS1500;TSS1500	chr7:5570180-5570475	3
cg04369958	-1.11039	-3.60106	-7.70764	5.52033e-05	1	-3.71707	chr19	39935932	+	cg04369958	66765278	86794207	CAAAACACTAACACAATAAACCAAACTACAAAAAAACAACAAAATCAACA	CGAAACACTAACGCGATAAACCAAACTACGAAAAAACGACGAAATCAACG	I	A	Red	NA	NA	NA	NA	NA	NA	chr19:39935931-39936638	Island	CCTGGGGATGCTTTAGAGGGCCTAGGAGATAAAGCCTTGTTTCTTTTATAATTTGCTATT[CG]CTGATTTCGCCGCCTCCTCGCAGCTTGGCCTACCGCGCTAGTGTTCCGGACTAACGAACA	CGCTGATTTCGCCGCCTCCTCGCAGCTTGGCCTACCGCGCTAGTGTTCCG	SUPT5H;SUPT5H;SUPT5H;SUPT5H	NM_003169;NM_001130825;NM_001111020;NM_001130824	TSS1500;TSS1500;TSS1500;TSS1500					19:44627683-44628443	19:39935715-39936723	Promoter_Associated	SUPT5H;SUPT5H;SUPT5H	ENST00000432763.2;ENST00000378524.5;ENST00000359191.5	TSS1500;TSS1500;TSS1500	SUPT5H;SUPT5H;SUPT5H	ENST00000432763.2;ENST00000378524.5;ENST00000359191.5	TSS1500;TSS1500;TSS1500	chr19:39935745-39935955	3
cg05869503	-1.28665	-3.93808	-7.69079	5.60778e-05	1	-3.71766	chr16	58018972	-	cg05869503	49709844	96653936	AAACAAAACCTTCAAACCAAAAACTTTACCCTAATAAAACAACAAAAACA	AAACGAAACCTTCGAACCGAAAACTTTACCCTAATAAAACAACGAAAACG	I	A	Red	rs75722379	0.030192	NA	NA	NA	NA	chr16:58018400-58019471	Island	GGGGGCGGAGCCAGGCGGAGCCTTCGGGCCGGGGGCTTTGCCCTGGTGGGGCAGCGGAGG[CG]GGACCTGTTCTCCGTACACGTGTGGGTGGGGCTGGATTGTGGGCGGGGCTGGATTGTGGG	CGCCTCCGCTGCCCCACCAGGGCAAAGCCCCCGGCCCGAAGGCTCCGCCT	TEPP;TEPP	NM_199456;NM_199046	Body;Body			DMR	TRUE	16:56575902-56577024	16:58018464-58020013	Unclassified_Cell_type_specific	TEPP	ENST00000569996.1	5'UTR	TEPP;TEPP	ENST00000562915.1;ENST00000569996.1	TSS200;5'UTR	chr16:58018580-58019095	3
cg23916451	1.23339	2.06883	7.6431	5.86364e-05	1	-3.71935	chr9	79893679	-	cg23916451	10706221		TAATTTATAATCCTTTCTTCCAATCTTTAAATACTAATTTTCTAACAACC		II			NA	NA	NA	NA	NA	NA		OpenSea	AATTGTAGGATTAGTTTGTAGTCCTTTCTTCCAGTCTTTAGATACTAATTTTCTAGCAAC[CG]TAAGTCATTTGGTGATGAGAGTTTTAAAAGCTTTCTATAAATTCTCTTCTACACTGGTTT	CGGTTGCTAGAAAATTAGTATCTAAAGACTGGAAGAAAGGACTACAAACT	VPS13A;VPS13A;VPS13A;VPS13A	NM_001018038;NM_015186;NM_033305;NM_001018037	Body;Body;Body;Body								VPS13A	ENST00000423463.2	TSS1500	VPS13A	ENST00000423463.2	TSS1500
cg18573244	-1.20549	1.68837	-7.64294	5.86455e-05	1	-3.71935	chr12	10956452	+	cg18573244	97794438		AAAAATATAAATACCCAAAAACTATTCTATAAAACCCCATATAATAAAAC		II			rs11834785	0.040698	NA	NA	NA	NA		OpenSea	CATCTCTAGAGATGAATTTTTAGTTTGAAATAGCTTCTCTAATTTAGAGTTACTGAGAAG[CG]CTTTACTACATGGGGTTCCATAGAATAGTTCTTGGGTATTCACACCTTCCTGGGAATGCA	AAGGTGTGAATACCCAAGAACTATTCTATGGAACCCCATGTAGTAAAGCG	TAS2R7	NM_023919	TSS1500								TAS2R7	ENST00000240687.2	TSS1500	TAS2R7	ENST00000240687.2	TSS1500
cg04759169	-1.08693	-4.57613	-7.63427	5.91248e-05	1	-3.71966	chr3	196359640	-	cg04759169	2658282	59618876	CACCCTTCACTATTAACACTTAAAATCTAATACCTTTTCACATAAAAACA	CGCCCTTCGCTATTAACGCTTAAAATCTAATACCTTTTCACGTAAAAACG	I	A	Red	NA	NA	NA	NA	NA	NA	chr3:196359201-196359684	Island	CTCTGCCGGTCCCGCCCTTCGCTGTTAGCGCTTAGGATCTGGTGCCTTTTCACGTGGGGG[CG]GGTGGGCGGGAGGCGAGTCTGGGGTCTTCGGGCCGGGCCTCCGCTCTCTGGCAGTTTGCA	CGCCCCCACGTGAAAAGGCACCAGATCCTAAGCGCTAACAGCGAAGGGCG	LINC01063	NR_132101	TSS200					3:197843628-197844326	3:196358551-196360051	Promoter_Associated	AC023797.1	ENST00000441644.1	TSS200	AC023797.1	ENST00000441644.1	TSS200	chr3:196358600-196359655	3
cg05145152	-1.17741	2.03356	-7.62034	5.99033e-05	1	-3.72016	chr2	237375086	-	cg05145152	18700921		TATTCTAATTTCTCTATTTACCCTTTACATTAATCCATTTTTACACTACC		II			NA	NA	NA	NA	NA	NA		OpenSea	TAATTATGAGATGTTCTGGTTTCTCTGTTTACCCTTTGCATTAGTCCATTTTTGCACTGC[CG]TAAAAGAATACTGGAGGGTGGGTAATTTATAAGGAAAAGAAGTTTATTTTGGCTCACAGT	CGGCAGTGCAAAAATGGACTAATGCAAAGGGTAAACAGAGAAACCAGAAC	IQCA1;IQCA1;IQCA1;IQCA1	NR_073043;NM_001270585;NM_024726;NM_001270584	Body;Body;Body;Body
cg03848676	-2.02525	3.66771	-7.61397	6.02635e-05	1	-3.72039	chr22	38528943	-	cg03848676	73695544	40763842	CCCATAAATCAACAACACTATAACACAATCAAAACAATTACACATCACCA	CCCGTAAATCAACAACACTATAACACAATCGAAACGATTACGCATCACCG	I	C	Grn	NA	NA	NA	NA	NA	NA	chr22:38528820-38529084	Island	ATCCGCGTTGGCCCCGTGGGTCAGCAGCACTATGGCACAGTCGAAGCGGTTGCGCATCAC[CG]CCACGTGCAGGGCCGTGTTCCCCGCGGAGCTGGTGCTGTTCACGTTGCAGCCCCGTTTCA	CCCGTGGGTCAGCAGCACTATGGCACAGTCGAAGCGGTTGCGCATCACCG	PLA2G6;PLA2G6	NM_003560;NM_001004426	Body;Body					22:36858802-36858978						PLA2G6;PLA2G6	ENST00000452794.1;ENST00000471636.1	TSS200;3'UTR			chr22:38528374-38529042	4
cg00496914	-1.37387	-4.24434	-7.52249	6.57058e-05	1	-3.72373	chr19	44259188	-	cg00496914	21756282	7800220	AATAAAAACAATCAACTTCAACACACATACAAATTCCAAAACAAAAAACA	AATAAAAACGATCGACTTCAACACGCATACGAATTCCGAAACGAAAAACG	I	A	Red	NA	NA	NA	NA	NA	NA	chr19:44258613-44259343	Island	TGAGCGTGCGTGGATGGAGGCGGTCGGCTTCAGCACGCATGCGGGTTCCGGAGCGGGAGG[CG]GGAGGACGCCGCGGCTCTGACTCAATGCGCGTGCGCGCGGTTGGGGGGTTGAGGGTGGGG	CGCCTCCCGCTCCGGAACCCGCATGCGTGCTGAAGCCGACCGCCTCCATC	C19orf61	NM_019108	TSS200					19:48950282-48951412	19:44258417-44259372	Promoter_Associated	SMG9	ENST00000270066.6	TSS200	SMG9	ENST00000270066.6	TSS200	chr19:44259000-44259450	3
cg17170568	-1.16469	-3.61221	-7.50948	6.6523e-05	1	-3.72421	chr7	156433406	-	cg17170568	97707150	3671334	AAAACAAAACAAAACAAAACTAATAAACAAACCCACAAAAAACAAACACA	AAAACGAAACGAAACAAAACTAATAAACAAACCCGCGAAAAACGAACGCG	I	A	Red	NA	NA	NA	NA	NA	NA	chr7:156432433-156433670	Island	CATGCGCAGTATGGGGCGGGGCGGGGCAGGGCTGGTGAGCAAGCCCGCGGGGAGCGAGCG[CG]GAGGCGGGCGTTGCTACGGCAACGGTGGGCGGCCAGGGAGTTGCCTGAGGGAAAAGGGGC	CGCGCTCGCTCCCCGCGGGCTTGCTCACCAGCCCTGCCCCGCCCCGCCCC	C7orf13;RNF32;RNF32	NR_026865;NM_030936;NM_030936	TSS200;1stExon;5'UTR	high-CpG:156126157-156126339				7:156125195-156126707	7:156432754-156434135	Unclassified	RNF32;RNF32;RNF32;C7orf13;RNF32	ENST00000432459.2;ENST00000317955.5;ENST00000405335.1;ENST00000333319.6;ENST00000311822.8	TSS200;TSS200;TSS200;TSS200;TSS200	RNF32;RNF32;AC073871.2;RNF32;AC073871.2;RNF32;AC073871.2;C7orf13;RNF32;RNF32;RNF32;RNF32	ENST00000432459.2;ENST00000469382.1;ENST00000435354.1;ENST00000317955.5;ENST00000418309.1;ENST00000405335.1;ENST00000458645.1;ENST00000333319.6;ENST00000439609.1;ENST00000311822.8;ENST00000404282.2;ENST00000439609.1	TSS200;TSS200;TSS200;TSS200;TSS200;TSS200;TSS200;TSS200;1stExon;TSS200;5'UTR;5'UTR	chr7:156433165-156433515	3
cg00022938	1.60508	1.87859	7.4905	6.77359e-05	1	-3.72492	chr10	65133289	+	cg00022938	22810286		AATTATTTCACTCCTCRTATAATACTTATTTAATATTACATATCAATTAC		II			NA	NA	NA	NA	NA	NA		OpenSea	AAACAGCAGGTACACTGCCAGTTTCCACTAATTTCTAGGTATAAGAGGTAGACAAGATAA[CG]TAACTGATATGTAATATTAAACAAGTACCACACGAGGAGTGAAACAACTAGAAAGAAGAT	CGTAACTGATATGTAATATTAAACAAGTACCACACGAGGAGTGAAACAAC	MIR1296;JMJD1C	NR_031566;NM_032776	TSS1500;Body								MIR1296;JMJD1C	ENST00000408136.1;ENST00000399251.1	TSS1500;5'UTR	MIR1296;JMJD1C	ENST00000408136.1;ENST00000399251.1	TSS1500;5'UTR					chr10:65132965-65133300	3
cg15694117	1.07289	2.86791	7.42702	7.19741e-05	1	-3.72732	chr19	2717422	+	cg15694117	25769230	48643107	AAAAACATCCCCATAATACTCATAAACAACAAATACAATAAAACACAACA	AAAAACATCCCCGTAATACTCGTAAACAACAAATACGATAAAACGCAACG	I	A	Red	NA	NA	NA	NA	NA	NA	chr19:2717060-2717800	Island	TCCATGAAAGCGCACTTCCACTCCTGGGCCACCGCCTGCGCCTCGCGCGTGTCCACCTCC[CG]CTGCGTCTCATCGCACTTGTTGCCCACGAGCATCACGGGGATGTCCTCCACGCTGCCCTT	GAGGACATCCCCGTGATGCTCGTGGGCAACAAGTGCGATGAGACGCAGCG	DIRAS1	NM_145173	Body	high-CpG:2668418-2668427				19:2668073-2669172	19:2717384-2717659	Unclassified_Cell_type_specific							chr19:2717360-2718255	3
cg03450899	2.15501	1.85943	7.41775	7.26167e-05	1	-3.72767	chr16	9023725	+	cg03450899	98675451		TTCTCATTACAAAATATATATCAATTAATAATAACTATAAATCCCTCCCC		II			NA	NA	NA	NA	NA	NA		OpenSea	AAAACTCAGTGAGGGAGAATGAAGGCCAAAGCTTGAATCTGATTTCATCCCTAACAGGAG[CG]GGGAGGGATTCATAGCTATCATCAACTGATATACACCCTGCAATGAGAATGCAATGGAAA	CGGGGAGGGATTCATAGCTATCATCAACTGATATACACCCTGCAATGAGA	USP7;USP7;USP7	NM_001286457;NM_001286458;NM_003470	Body;5'UTR;Body								USP7;USP7;USP7	ENST00000535863.1;ENST00000566224.1;ENST00000544549.1	5'UTR;3'UTR;5'UTR	USP7;USP7;USP7	ENST00000535863.1;ENST00000566224.1;ENST00000544549.1	5'UTR;3'UTR;5'UTR					chr16:9021715-9024260	6
cg21682474	-1.64809	-3.93644	-7.39047	7.45466e-05	1	-3.72872	chr13	33112475	+	cg21682474	62672828	2773876	ACATAAAACTCAAATAATATATAAATCACACAATTTATTAACACAACCCA	ACATAAAACTCGAATAATATATAAATCACGCGATTTATTAACGCAACCCG	I	A	Red	NA	NA	NA	NA	NA	NA		OpenSea	CCTCTCGGTTTCTCCTTTCCTCATTCGAAATGTGTCAGAAAAGTCCCGAAGAAAAGCAAC[CG]GGTTGCGTTAATAAACCGCGTGATCTATACACTATCCGAGCCCCATGCCTCCAGACTTCC	CGGGTTGCGTTAATAAACCGCGTGATCTATACACTATCCGAGCCCCATGC	N4BP2L2;N4BP2L2	NM_014887;NM_033111	5'UTR;5'UTR					13:32010402-32011070	13:33112180-33113469	Promoter_Associated	N4BP2L2;N4BP2L2;N4BP2L2;N4BP2L2;N4BP2L2	ENST00000504114.1;ENST00000357505.6;ENST00000267068.3;ENST00000399396.3;ENST00000446957.2	5'UTR;5'UTR;5'UTR;5'UTR;TSS1500	N4BP2L2;N4BP2L2;N4BP2L2;N4BP2L2;N4BP2L2;N4BP2L2;N4BP2L2;N4BP2L2	ENST00000511143.1;ENST00000504114.1;ENST00000357505.6;ENST00000483088.1;ENST00000267068.3;ENST00000399396.3;ENST00000505213.1;ENST00000446957.2	3'UTR;5'UTR;5'UTR;3'UTR;5'UTR;5'UTR;5'UTR;TSS1500	chr13:33111920-33113395	3
cg16581905	1.09511	3.34726	7.35312	7.72815e-05	1	-3.73018	chr5	137681158	+	cg16581905	3731384	29800567	TCACAAAACTATAAACAACTTCAAAAAAAATTACAAAAACCTCAAAATCA	TCACAAAACTATAAACGACTTCGAAAAAAATTACGAAAACCTCGAAATCG	I	C	Grn	NA	NA	NA	NA	NA	NA	chr5:137681061-137681274	Island	GCAAGCCGCTTCTTGCCCTCTGCCCGGAGCTCTCCCGCATCCTCCCCAGAGCTGCCCTGG[CG]ACCTCGAGGTCTCCGCAACCTTCCCCGAAGCCGCTCACAGCCTTGTGATCTGGATGCCCG	TCACAAGGCTGTGAGCGGCTTCGGGGAAGGTTGCGGAGACCTCGAGGTCG	FAM53C;FAM53C	NM_016605;NM_001135647	Body;Body					5:137709032-137709166											chr5:137680602-137681175	5	chr5:137680616-137682042	5
cg25148771	-1.39915	-4.35709	-7.34604	7.78124e-05	1	-3.73045	chr4	2936127	+	cg25148771	49617287	86683303	CAAAATAACAAAATAAAAAACACACAAAATTAAAAATACTCCTACATCCA	CGAAATAACGAAATAAAAAACGCGCGAAATTAAAAATACTCCTACGTCCG	I	A	Red	NA	NA	NA	NA	NA	NA	chr4:2935461-2936974	Island	CCGCGATTCCGGCCCCTGGCCCGGACTCGGTCTCCCTGGCGGGGGCCATGGGGTGCACAC[CG]GACGCAGGAGCACCCCCAACCCCGCGCGCCTCCCACTCCGCCATCCCGCGTGCGTCCCGG	CGGACGCAGGAGCACCCCCAACCCCGCGCGCCTCCCACTCCGCCATCCCG	C4orf10;MFSD10;MFSD10	NR_015453;NM_001120;NM_001146069	TSS1500;TSS200;5'UTR	high-CpG:2905584-2906385				4:2905307-2907099			MFSD10;MFSD10;MFSD10;MFSD10;MFSD10;NOP14-AS1;MFSD10	ENST00000329687.4;ENST00000329687.4;ENST00000508221.1;ENST00000507555.1;ENST00000355443.4;ENST00000515194.1;ENST00000514800.1	1stExon;5'UTR;5'UTR;5'UTR;5'UTR;TSS1500;TSS1500	MFSD10;NOP14-AS1;NOP14-AS1;MFSD10;MFSD10;MFSD10;MFSD10;MFSD10;MFSD10;NOP14-AS1;MFSD10;MFSD10	ENST00000509676.1;ENST00000505731.1;ENST00000507999.1;ENST00000329687.4;ENST00000329687.4;ENST00000508221.1;ENST00000503596.1;ENST00000507555.1;ENST00000355443.4;ENST00000512712.1;ENST00000514800.1;ENST00000507272.1	3'UTR;TSS1500;TSS1500;1stExon;5'UTR;5'UTR;5'UTR;5'UTR;5'UTR;TSS1500;TSS1500;TSS1500	chr4:2935705-2936935	3
cg16859674	-1.1446	-4.18178	-7.33156	7.89106e-05	1	-3.73102	chr9	130953871	-	cg16859674	25625936	32653865	TACTACTCCAAAACCTATAAACTCATAAAACCCAAATACAAACAAAACCA	TACTACTCCGAAACCTATAAACTCGTAAAACCCAAATACGAACGAAACCG	I	A	Red	NA	NA	NA	NA	NA	NA	chr9:130953519-130954251	Island	CGGCCTCCCCGCTGCTACTCCGGGGCCTGTGGGCTCGTAAGGCCCAAATGCGGGCGGGGC[CG]GCCGGGGCAGCGCCCTCTGGGGGACGGGAGGTCCAGGCGCCTCCGGCCGCGCCACCCGAG	CGGCCCCGCCCGCATTTGGGCCTTACGAGCCCACAGGCCCCGGAGTAGCA	CIZ1;CIZ1;CIZ1;CIZ1;CIZ1;CIZ1;CIZ1	NM_001131017;NM_001131018;NM_001131016;NM_001257976;NM_001131015;NM_012127;NM_001257975	TSS200;TSS200;TSS200;TSS200;5'UTR;5'UTR;Body					9:129993364-129994064	9:130953084-130954588	Promoter_Associated	CIZ1;CIZ1;CIZ1;CIZ1;CIZ1;CIZ1;CIZ1;CIZ1	ENST00000538431.1;ENST00000537314.1;ENST00000277465.4;ENST00000476727.1;ENST00000372954.1;ENST00000541172.1;ENST00000357558.5;ENST00000393608.1	5'UTR;TSS1500;TSS1500;TSS200;TSS200;TSS200;TSS200;5'UTR	CIZ1;CIZ1;CIZ1;CIZ1;CIZ1;CIZ1;CIZ1;CIZ1;CIZ1;CIZ1;CIZ1;CIZ1;CIZ1;CIZ1;CIZ1;CIZ1;CIZ1	ENST00000474442.1;ENST00000324544.2;ENST00000538431.1;ENST00000415526.1;ENST00000491954.1;ENST00000537314.1;ENST00000498156.1;ENST00000277465.4;ENST00000420484.1;ENST00000488559.1;ENST00000476727.1;ENST00000467178.1;ENST00000494497.1;ENST00000372954.1;ENST00000541172.1;ENST00000357558.5;ENST00000393608.1	TSS1500;5'UTR;5'UTR;TSS1500;TSS1500;TSS1500;TSS1500;TSS1500;TSS200;TSS200;TSS200;TSS200;TSS200;TSS200;TSS200;TSS200;5'UTR	chr9:130953760-130953990	3
cg18984900	-1.37738	1.26647	-7.28137	8.28525e-05	1	-3.73302	chr7	4917307	+	cg18984900	39708109		AAAACCCCTCTTAATCCAAAAATTATAAAAACCCCRAAAAAATTTATCCC		II			NA	NA	NA	NA	NA	NA		OpenSea	GTGTCCACCTCCTTGGCTGCCAGCTCCTCCACGTCCGACCTCTTCCTCAGCTCAAACCTC[CG]GGATAAACCTTCTCGGGGTTTCCATAATTCCTGGATCAAGAGGGGCTTCTCACTGTCCCC	CGGGATAAACCTTCTCGGGGTTTCCATAATTCCTGGATCAAGAGGGGCTT	RADIL	NM_018059	Body					7:4883654-4884209									chr7:4917165-4917895	3
cg18563680	-1.2949	-4.27642	-7.26263	8.43805e-05	1	-3.73377	chr19	42721920	+	cg18563680	85660211	38743821	AAAAAAAACAAAACTTAAAAACCTCATTCTACACATACACCAAAAAAACA	AAAAAAAACGAAACTTAAAAACCTCGTTCTACGCATACGCCGAAAAAACG	I	T	Red	NA	NA	NA	NA	NA	NA	chr19:42720826-42722132	Island	ATTACGCCTGCGTCACCTCGCCCCTCCTCCTTCCCCCAACTCGCGCAGGTGCGACCGCCA[CG]CCCCTTCGGCGCATGCGCAGAACGAGGCCTCCAAGCCCCGCCCTTCCTGGGCCGCTTGAC	CGCCCCTTCGGCGCATGCGCAGAACGAGGCCTCCAAGCCCCGCCCTTCCT	DEDD2	NM_133328	TSS200					19:47412677-47414465	19:42721468-42722365	Promoter_Associated	DEDD2	ENST00000336034.3	TSS200	DEDD2	ENST00000336034.3	TSS200	chr19:42720540-42722195	3
cg02516442	1.06784	0.92887	7.24824	8.55746e-05	1	-3.73435	chr12	122714821	+	cg02516442	45646214		ACAAATATAAACCACCRTACCCRACCCATTAATAAAATTCTAATAAACAC		II			NA	NA	NA	NA	NA	NA	chr12:122710054-122711371	S_Shelf	TTTCATTAAAGAGATTTTTAAAAAAGTATACAGAATTTCTCTTTCATTAATAATATTTAC[CG]TGCCCATCAGAACTCCACTAATGGGCCGGGCACGGTGGTTCACACCTGTAATCCCAGCAC	CAGGTGTGAACCACCGTGCCCGGCCCATTAGTGGAGTTCTGATGGGCACG
cg05353478	-1.22383	-3.85928	-7.22535	8.75122e-05	1	-3.73529	chr2	12858655	-	cg05353478	81646464	28784834	TTCTTATATCAAAAAATACTTATTATTAAAACCTCTAAAAAAAAACCACA	TTCTTATATCGAAAAATACTTATTATTAAAACCTCTAAAAAAAAACCACG	I	T	Red	NA	NA	NA	NA	NA	NA	chr2:12856625-12859019	Island	GTCGCATTGCGTTTCTTGTATCGGGAAATACTTATTGTTGGAACCTCTGGAGGGAGACCA[CG]TTTTTCGTGCCGTGCATCTGCACAGCGGAGAGGAGCTGGTGTGCAAGGTAAAGGGCCAGT	CGTGGTCTCCCTCCAGAGGTTCCAACAATAAGTATTTCCCGATACAAGAA	TRIB2;TRIB2	NM_021643;NR_027303	1stExon;Body					2:12775262-12776224			TRIB2;TRIB2;TRIB2	ENST00000155926.4;ENST00000405331.3;ENST00000381465.2	1stExon;1stExon;5'UTR	TRIB2;TRIB2;TRIB2	ENST00000155926.4;ENST00000405331.3;ENST00000381465.2	1stExon;1stExon;5'UTR	chr2:12858265-12859590	3
cg03886579	-1.28105	1.98674	-7.20113	8.96165e-05	1	-3.73628	chr9	35959017	-	cg03886579	57645852		ACATTAACTTCTAATCCCATCTCATTAAAATATCTATAAAATTCCTAACC		II			NA	NA	NA	NA	NA	NA		OpenSea	TAGAGTATATGGCATTAACTTCTGATCCCATCTCATTAGGATGTCTGTGAAATTCCTAAC[CG]TGAATGACTAAGAATGTTTTTTCTTTGTCCTTTTATGTTTGCATTTTATTCTTGCATTAT	CGGTTAGGAATTTCACAGACATCCTAATGAGATGGGATCAGAAGTTAATG	OR2S2	NM_019897	TSS1500				TRUE				OR2S2	ENST00000341959.2	TSS1500	OR2S2	ENST00000341959.2	TSS1500
cg13951572	1.44836	-3.59261	7.16965	9.24348e-05	1	-3.73758	chr8	22409000	+	cg13951572	78748210	44692972	CAAACCACTCAAAATTTCCAACAACATTTCCAAAATATAAAAAACAAACA	CGAACCACTCAAAATTTCCAACGACATTTCCAAAATATAAAAAACGAACG	I	A	Red	NA	NA	NA	NA	NA	NA	chr8:22408672-22409635	Island	CCTTGTCCTGGCTCCGCCCGGTTCATCGCTCCTGCCCCTGTCCTGGCTCCGCTGCGAGGC[CG]CTCGCTTCCCACACTCTGGAAATGTCGCTGGAAACTCTGAGTGGCCCGTGTCGGGCCGCC	CGGGCCACTCAGAGTTTCCAGCGACATTTCCAGAGTGTGGGAAGCGAGCG	SORBS3	NM_005775	TSS1500					8:22464625-22465554	8:22408907-22409001	Promoter_Associated	SORBS3	ENST00000240123.7	TSS1500	SORBS3;SORBS3;SORBS3;SORBS3	ENST00000523941.1;ENST00000240123.7;ENST00000517500.1;ENST00000522037.1	5'UTR;TSS1500;TSS1500;5'UTR	chr8:22408245-22410955	3
cg02203106	-1.05253	-3.43556	-7.14345	9.48555e-05	1	-3.73868	chr21	42792390	-	cg02203106	75761899	31647544	AACTAAAAAAAATACTAACAATATATATAAATAACACTACCCCCTCATCA	AACTAAAAAAAATACTAACGATATATATAAATAACACTACCCCCTCGTCG	I	T	Red	NA	NA	NA	NA	NA	NA	chr21:42792293-42792704	Island	GAACCGGGTCCAGGCTGGGGGAGGTGCTAGCGGTGTATGTGAGTAACACTGCCCCCTCGT[CG]TGGCACCGCCCCCTTCTTCCCTGCCCCCTTCCCCGCCCCCTGGATTCTGAAGTCTGAAGT	GGCTGGGGGAGGTGCTAGCGGTGTATGTGAGTAACACTGCCCCCTCGTCG	MX1	NM_001144925	TSS200					21:41713982-41714296	21:42791782-42792816	Promoter_Associated	MX1;MX1	ENST00000398600.2;ENST00000490220.1	TSS200;5'UTR	MX1;MX1;MX1;MX1;TMPRSS3	ENST00000413778.1;ENST00000398600.2;ENST00000490220.1;ENST00000468506.1;ENST00000553129.1	TSS1500;TSS200;5'UTR;5'UTR;3'UTR	chr21:42792040-42792775	3
cg25258016	-1.5269	-2.48364	-7.14291	9.49066e-05	1	-3.7387	chr2	27440151	-	cg25258016	7653202	80759556	AACAACCAATTTTTTCAAATTTCCCCCAATTTTACAATACAAAAACCACA	AACAACCGATTTTTTCAAATTTCCCCCGATTTTACAATACGAAAACCACG	I	A	Red	NA	NA	NA	NA	NA	NA	chr2:27440128-27440786	Island	GGACTGCTTTAGGGCAGCCGGTTTTTTCAGGTTTCCCCCGGTTTTGCAGTGCGGAGACCA[CG]GGGGCCCACTCCCCGTGGCTCCGCGGACCCCGCCCCTTACGTGCCCGGCCCCGCCCCTCA	GGCAGCCGGTTTTTTCAGGTTTCCCCCGGTTTTGCAGTGCGGAGACCACG	CAD;CAD	NM_004341;NM_001306079	TSS200;TSS200					2:27293613-27294221	2:27439658-27441365	Promoter_Associated	CAD;CAD	ENST00000264705.3;ENST00000403525.1	TSS200;TSS200	CAD;CAD	ENST00000264705.3;ENST00000403525.1	TSS200;TSS200	chr2:27439960-27440410	3
cg25667490	1.07072	-2.54211	7.13887	9.52865e-05	1	-3.73887	chr4	72052924	+	cg25667490	7711881	53656268	AATTAAAAACTAAAAAACCACAAAATCCCTAAAAACACAAACCCAAAACA	AATTAAAAACTAAAAAACCGCGAAATCCCTAAAAACGCGAACCCGAAACG	I	C	Grn	NA	NA	NA	NA	NA	NA	chr4:72052243-72053469	Island	ACTGGCGCCCCGCTCGCTCCGCGCCCGGCGCAGACAACTTCCCGCGGCTCGGCCCCGCCG[CG]TCCCGGGCTCGCGCCTCCAGGGATTCCGCGGCCCCCCAGCCTCCAACCCCGGCGGCGCGC	GGTTGGAGGCTGGGGGGCCGCGGAATCCCTGGAGGCGCGAGCCCGGGACG	SLC4A4;SLC4A4	NM_001134742;NM_001098484	TSS200;TSS200	high-CpG:72271218-72271956				4:72271108-72272359			SLC4A4;SLC4A4	ENST00000264485.5;ENST00000351898.6	TSS200;TSS200	SLC4A4;SLC4A4	ENST00000264485.5;ENST00000351898.6	TSS200;TSS200	chr4:72051900-72053970	3
cg08101172	-1.5764	-4.21406	-7.10089	9.89388e-05	1	-3.74047	chr9	15510857	+	cg08101172	88730510	33789267	TCTACAACAACTAATAACACAAATAACTTACATAAACACAAATAAAAACA	TCTACGACAACTAATAACGCAAATAACTTACGTAAACGCGAATAAAAACG	I	A	Red	NA	NA	NA	NA	NA	NA	chr9:15510176-15511338	Island	TCCCCGTCGCCCGCTCACCTGCCGGGGCCGCGGGCGCCGACGCTGCGGTTGCTGGCCGGT[CG]CCTCTACCCGCGTCCACGCAAGCCACCTGCGCCACCAGCTGCCGCAGAGGCGTCTCAACG	CGCCTCTACCCGCGTCCACGCAAGCCACCTGCGCCACCAGCTGCCGCAGA	PSIP1;PSIP1;PSIP1;PSIP1;PSIP1	NM_033222;NM_021144;NM_001128217;NM_033222;NM_001128217	5'UTR;TSS1500;1stExon;1stExon;5'UTR					9:15500049-15501440	9:15510094-15511896	Promoter_Associated	PSIP1;PSIP1;PSIP1;PSIP1;PSIP1;PSIP1;PSIP1;PSIP1;PSIP1;PSIP1;PSIP1	ENST00000484265.1;ENST00000380715.1;ENST00000380716.4;ENST00000380738.4;ENST00000380733.4;ENST00000397519.2;ENST00000484265.1;ENST00000380715.1;ENST00000380716.4;ENST00000380738.4;ENST00000380733.4	3'UTR;5'UTR;5'UTR;5'UTR;5'UTR;TSS1500;1stExon;1stExon;1stExon;1stExon;1stExon	PSIP1;PSIP1;PSIP1;PSIP1;PSIP1;PSIP1;PSIP1;PSIP1;PSIP1;PSIP1;PSIP1;PSIP1;PSIP1;PSIP1	ENST00000484265.1;ENST00000380715.1;ENST00000380716.4;ENST00000380738.4;ENST00000380733.4;ENST00000397519.2;ENST00000463712.1;ENST00000484265.1;ENST00000380715.1;ENST00000380716.4;ENST00000380738.4;ENST00000380733.4;ENST00000463712.1;ENST00000488797.1	3'UTR;5'UTR;5'UTR;5'UTR;5'UTR;TSS1500;1stExon;1stExon;1stExon;1stExon;1stExon;1stExon;3'UTR;3'UTR	chr9:15510265-15511555	3
cg08557928	-1.49651	-3.35873	-7.09267	9.97503e-05	1	-3.74083	chr15	76440443	-	cg08557928	92715477	4694287	ACTCACAAAACACAAAATATACAACAACAAATAACCACTAAATAACAACA	ACTCACAAAACGCAAAATATACAACGACGAATAACCGCTAAATAACGACG	I	A	Red	NA	NA	NA	NA	NA	NA		OpenSea	CCGTCCCCACCTGCTCACAAGGCGCAGGGTGTACAGCGGCGGGTGACCGCTAGATGGCGG[CG]GAGCGCCTCCGACCACCTGGGTCGGGGGTGTGTCGGGGATGTTTCCTGGAGAGAGGGGAG	CGCCGCCATCTAGCGGTCACCCGCCGCTGTACACCCTGCGCCTTGTGAGC	C15orf27	NM_152335	Body					15:74227439-74227534	15:76439432-76441278	Unclassified							chr15:76440340-76440550	3
cg22826071	-1.06016	-4.58685	-7.09202	9.98143e-05	1	-3.74085	chr19	344165	+	cg22826071	6800410	44608174	CACAAACTAAACACAAAATAAATAAATCTACCAAAACCTAAAAAACATCA	CGCGAACTAAACGCAAAATAAATAAATCTACCGAAACCTAAAAAACGTCG	I	A	Red	NA	NA	NA	NA	NA	NA	chr19:344164-344458	Island	AGGCTCCAGAAGTAACTTCGTGCCCGGGAGAGGCTGGTCCAACTCTTCTGAGATCAGCCC[CG]ACGCTCTCTAGGCCCCGGCAGACCCACCCACCCTGCGCCCAGTTCGCGCCAGGCGGGTCC	CGCGAACTGGGCGCAGGGTGGGTGGGTCTGCCGGGGCCTAGAGAGCGTCG	MIER2	NM_017550	Body					19:295096-296560	19:343550-345437	Promoter_Associated							chr19:343120-344655	3
cg22864355	-0.997045	3.23584	-7.08677	0.000100337	1	-3.74108	chr14	105225861	+	cg22864355	79801324	54605121	CAATTCAATATAAACACCAAACACTCATCCAAAAAAAACTACCATACACA	CAATTCAATATAAACACCGAACGCTCGTCCAAAAAAAACTACCATACACG	I	A	Red	rs14905	0.018037	NA	NA	NA	NA		OpenSea	CTGTGCCATGTTCGAGACCTGAGGCTGGCTCAAGCCGGCTGCCTTCACCGGGAGCCACGC[CG]TGCATGGCAGCCTTCCCTGGACGAGCGCTCGGTGTTCACACTGAACTGTGGGGTCGACGG	CAGTTCAGTGTGAACACCGAGCGCTCGTCCAGGGAAGGCTGCCATGCACG	SIVA1;SIVA1	NM_021709;NM_006427	3'UTR;3'UTR								SIVA1;SIVA1	ENST00000329967.6;ENST00000347067.5	3'UTR;3'UTR	SIVA1;SIVA1;SIVA1;SIVA1	ENST00000556431.1;ENST00000556195.1;ENST00000329967.6;ENST00000347067.5	5'UTR;3'UTR;3'UTR;3'UTR					chr14:105218007-105228083	6
cg19445997	1.29396	1.46248	7.04793	0.000104294	1	-3.74275	chr22	50274420	+	cg19445997	12733836		TCCCAAATTAACCTATAAATTCAATATAATCCCAATCAAAATTCCAAAAC		II			NA	NA	NA	NA	NA	NA		OpenSea	CCTGATTCTTTGTATTCCCATATCAATTTTAGACTTCTGTTTATCAGCTACTGCAAAAAG[CG]TTTTGGAATTTTGACTGGGATCATATTGAATTTATAGGTCAATTTGGGAAAATACTGATG	CCCAAATTGACCTATAAATTCAATATGATCCCAGTCAAAATTCCAAAACG	ZBED4	NM_014838	5'UTR								ZBED4	ENST00000216268.4	5'UTR	ZBED4	ENST00000216268.4	5'UTR			chr22:50273569-50274518	6	chr22:50273469-50274521	6
cg23966329	-1.46017	-4.60625	-7.04327	0.000104781	1	-3.74295	chr17	4270131	+	cg23966329	10775143	59646238	TCCAAAAACTATATTTAACCCTCTACAACCTCTTTATCATAACATCCACA	TCCAAAAACTATATTTAACCCTCTACGACCTCTTTATCATAACGTCCGCG	I	A	Red	NA	NA	NA	NA	NA	NA	chr17:4268625-4270155	Island	CCGCCATTTTGGGAAGGTCGACGCCCGGCTGCCAGCCCAAGCCTCCGCTGGTAGACGCCC[CG]CGGACGCCATGACAAAGAGGTCGCAGAGGGTCAAATACAGCCTCTGGATTGAAGCAGTGG	TCCAGAGGCTGTATTTGACCCTCTGCGACCTCTTTGTCATGGCGTCCGCG	UBE2G1	NM_003342	TSS200					17:4215375-4216995	17:4269758-4270400	Promoter_Associated	UBE2G1;UBE2G1	ENST00000396981.2;ENST00000572484.1	TSS1500;TSS1500	UBE2G1;UBE2G1;UBE2G1	ENST00000396981.2;ENST00000574633.1;ENST00000572484.1	TSS1500;TSS1500;TSS1500	chr17:4269825-4270270	3
cg01412936	-1.31485	-4.67158	-7.02994	0.000106187	1	-3.74353	chr1	43637799	+	cg01412936	92698372	90648390	CACTTAAATCTCAAAATACCCCATTTCTTCCTATAAATATAAAACATACA	CGCTTAAATCTCGAAATACCCCGTTTCTTCCTATAAATATAAAACGTACG	I	T	Red	rs11559314	0.016059	NA	NA	NA	NA	chr1:43637503-43638052	Island	AAGGGATTCATCGGATTCCGACTCCGAATCCGAGAGCGGGGGAGTGTCCATCTCGCCGCA[CG]CACGTCCCACACCTACAGGAAGAAACGGGGTATCCCGAGACCCAAGCGGCTAGCAGAGGG	CGCACGTCCCACACCTACAGGAAGAAACGGGGTATCCCGAGACCCAAGCG	WDR65;WDR65;EBNA1BP2;WDR65;EBNA1BP2;WDR65;EBNA1BP2	NM_001167966;NR_030778;NM_001159936;NM_152498;NM_006824;NM_001167965;NM_006824	TSS1500;TSS1500;Body;TSS1500;1stExon;TSS1500;5'UTR					1:43409759-43411035	1:43637144-43638872	Promoter_Associated	WDR65;EBNA1BP2;WDR65;EBNA1BP2;EBNA1BP2;EBNA1BP2;EBNA1BP2	ENST00000528956.1;ENST00000472982.1;ENST00000372492.4;ENST00000236051.2;ENST00000472982.1;ENST00000236051.2;ENST00000431635.2	TSS1500;3'UTR;TSS200;1stExon;1stExon;5'UTR;ExonBnd	EBNA1BP2;WDR65;WDR65;WDR65;WDR65;EBNA1BP2;EBNA1BP2;EBNA1BP2;WDR65;EBNA1BP2;EBNA1BP2;EBNA1BP2;EBNA1BP2;EBNA1BP2;EBNA1BP2	ENST00000491223.1;ENST00000528956.1;ENST00000529956.1;ENST00000525227.1;ENST00000533339.1;ENST00000472982.1;ENST00000463906.1;ENST00000483082.1;ENST00000372492.4;ENST00000236051.2;ENST00000472982.1;ENST00000483082.1;ENST00000236051.2;ENST00000431635.2;ENST00000461557.1	3'UTR;TSS1500;TSS1500;TSS1500;TSS1500;3'UTR;TSS1500;3'UTR;TSS200;1stExon;1stExon;1stExon;5'UTR;ExonBnd;3'UTR	chr1:43636965-43638110	3
cg23806774	-1.53235	-3.45956	-7.02021	0.000107225	1	-3.74396	chr9	131218112	-	cg23806774	51712528	44616185	CATAAATCCTCTATAAACCTAATTTCCTAATAAATACCAAAAAAAAAACA	CATAAATCCTCTATAAACCTAATTTCCTAATAAATACCGAAAAAAAAACG	I	T	Red	NA	NA	NA	NA	NA	NA	chr9:131218100-131219409	Island	AATAACTAGTTCCATGGGTCCTCTGTGAGCCTAGTTTCCTGGTGGGTACCGAGGGGAGGG[CG]TCGGAACCGTACGCTCCTTTGAGTGAGGGGAATCCGGGAGGATCCAAGGCAGGGGAAACA	CGCCCTCCCCTCGGTACCCACCAGGAAACTAGGCTCACAGAGGACCCATG	ODF2;ODF2;ODF2;ODF2;ODF2;ODF2;ODF2;ODF2;ODF2;ODF2;ODF2;MIR1268A	NM_153440;NM_153433;NM_153437;NM_001242352;NM_001242353;NM_153439;NM_002540;NM_001242354;NM_153435;NM_153432;NM_153436;NR_031672	TSS1500;TSS1500;TSS1500;TSS200;TSS200;TSS200;TSS200;TSS200;TSS200;TSS200;Body;Body					9:130257922-130259230	9:131217214-131219990	Promoter_Associated	ODF2;ODF2;ODF2;ODF2;ODF2;ODF2;ODF2	ENST00000372814.3;ENST00000351030.3;ENST00000372796.4;ENST00000448249.2;ENST00000535026.1;ENST00000546203.1;ENST00000372791.3	TSS1500;TSS1500;TSS1500;TSS1500;TSS1500;TSS1500;TSS1500	ODF2;ODF2;ODF2;ODF2;ODF2;ODF2;ODF2;ODF2;ODF2;ODF2;ODF2;ODF2;ODF2;ODF2;ODF2;ODF2;ODF2	ENST00000372814.3;ENST00000469582.1;ENST00000497812.1;ENST00000444993.1;ENST00000372796.4;ENST00000448249.2;ENST00000535026.1;ENST00000372807.3;ENST00000421776.1;ENST00000393527.3;ENST00000444119.1;ENST00000434106.1;ENST00000546203.1;ENST00000446274.1;ENST00000432065.1;ENST00000372791.3;ENST00000470061.1	TSS1500;TSS1500;TSS1500;TSS1500;TSS1500;TSS1500;TSS1500;TSS1500;TSS1500;TSS1500;TSS1500;TSS1500;TSS1500;TSS1500;TSS1500;TSS1500;TSS1500	chr9:131217885-131218175	3
cg19795502	-1.7025	-3.96702	-7.00418	0.000108961	1	-3.74466	chr2	70121034	-	cg19795502	27684144	56659875	ATACCCACCATAAACAAAAAAAACCAAAACCCTCACAACTCATTTTAACA	ATACCCACCGTAAACAAAAAAAACCGAAACCCTCGCAACTCGTTTTAACG	I	T	Red	NA	NA	NA	NA	NA	NA		OpenSea	TCGCATGTTTTAATGCCCACCGTGAACAAAGAAGACCGGAACCCTCGCAACTCGTTTTGA[CG]TTTTCTGGTCGGCGGTAAAAGCTCGGTTCCCGGCCCTCCCGGAAGTTGTTGCACAGTTGT	CGTCAAAACGAGTTGCGAGGGTTCCGGTCTTCTTTGTTCACGGTGGGCAT	SNRNP27	NM_006857	TSS200			RDMR		2:69974530-69974826	2:70120663-70121541	Promoter_Associated	SNRNP27;SNRNP27;SNRNP27	ENST00000244227.3;ENST00000244227.3;ENST00000409116.1	5'UTR;1stExon;TSS200	SNRNP27;SNRNP27;SNRNP27;SNRNP27	ENST00000244227.3;ENST00000244227.3;ENST00000409116.1;ENST00000450162.2	5'UTR;1stExon;TSS200;TSS200	chr2:70120940-70121655	3
cg18530282	-1.49523	-4.13586	-6.99704	0.000109744	1	-3.74497	chr10	115439379	-	cg18530282	94637258	54660553	TAAAACACAACCAATTTAACAAATTTATTTTTTTCCCAAAACAACCCACA	TAAAACGCGACCAATTTAACAAATTTATTTTTTTCCCGAAACAACCCGCG	I	A	Red	NA	NA	NA	NA	NA	NA	chr10:115439007-115440196	Island	CTTTGGGTCACTTGGAGCGCGGCCAGTTTGGCAGATTTGTTTTTTTCCCGGAACAACCCG[CG]GCGGCTCGGCTGTCCCGGGAAACTGCAAACTTTGCTGTGCGCGTTCTCCCGCGCGCGGGC	TGGAGCGCGGCCAGTTTGGCAGATTTGTTTTTTTCCCGGAACAACCCGCG	CASP7;CASP7;CASP7;CASP7	NM_033340;NM_033338;NM_001227;NM_033339	5'UTR;TSS200;TSS200;TSS200					10:115428763-115430186	10:115438624-115440370	Promoter_Associated_Cell_type_specific	CASP7;CASP7;CASP7;CASP7;CASP7;CASP7;CASP7	ENST00000369318.3;ENST00000369319.3;ENST00000369316.1;ENST00000369315.1;ENST00000369321.2;ENST00000345633.4;ENST00000369331.3	TSS1500;TSS1500;TSS1500;TSS1500;TSS200;TSS200;5'UTR	CASP7;CASP7;CASP7;CASP7;CASP7;CASP7;CASP7;CASP7	ENST00000369318.3;ENST00000369319.3;ENST00000369316.1;ENST00000369315.1;ENST00000369321.2;ENST00000345633.4;ENST00000429617.1;ENST00000369331.3	TSS1500;TSS1500;TSS1500;TSS1500;TSS200;TSS200;5'UTR;5'UTR	chr10:115438820-115439715	3
cg25235648	1.67681	2.27416	6.98661	0.000110901	1	-3.74543	chr15	75040320	+	cg25235648	48760113		AACCTCCTTTTAAATAATTCTATTAAAAAATATACACCTCTAAACCAAAC		II			NA	NA	NA	NA	NA	NA		OpenSea	CTCAGGTGATCCGCCCATCTCGGCCTCTCAAAGTGCTGGGATTACAGGTGCGAGCCATCG[CG]CCTGGCCTAGAGGTGTACATTTTTTAACAGAACCATTCAAAAGGAGGTTGTGGGGATCAT	CGCCTGGCCTAGAGGTGTACATTTTTTAACAGAACCATTCAAAAGGAGGT	CYP1A2	NM_000761	TSS1500								CYP1A2	ENST00000343932.4	TSS1500	CYP1A2	ENST00000343932.4	TSS1500
cg08217239	-1.76953	-4.06118	-6.98509	0.00011107	1	-3.7455	chr8	53626939	-	cg08217239	45725211	8625863	CTATCAAAACCAAAAAACCCAAACAACTAAAAAATTCTAAAACAACACCA	CTATCAAAACCGAAAAACCCAAACGACTAAAAAATTCTAAAACAACGCCG	I	A	Red	NA	NA	NA	NA	NA	NA	chr8:53626005-53627501	Island	GAAGGCCGCGGCCTGTCAGAGCCGAGGGGCCCAGGCGACTGGGGGATTCTGAGGCAACGC[CG]AGGGCTCGGCAGGGCCGCGGACACCGCCGCGGCTTGGTTTGTTATTGTCGACTCCGTCTC	CGGCGTTGCCTCAGAATCCCCCAGTCGCCTGGGCCCCTCGGCTCTGACAG	RB1CC1;RB1CC1;RB1CC1;RB1CC1	NM_001083617;NM_001083617;NM_014781;NM_014781	1stExon;5'UTR;5'UTR;1stExon	high-CpG:53789490-53789588				8:53788559-53790041	8:53626931-53627264	Promoter_Associated	RB1CC1;RB1CC1;RB1CC1;RB1CC1;RB1CC1;RB1CC1	ENST00000435644.2;ENST00000025008.5;ENST00000521611.1;ENST00000521611.1;ENST00000435644.2;ENST00000025008.5	1stExon;1stExon;1stExon;3'UTR;5'UTR;5'UTR	RB1CC1;RB1CC1;RB1CC1;RB1CC1;RB1CC1;RB1CC1;RB1CC1;RB1CC1;RB1CC1;RB1CC1;RB1CC1;RB1CC1;RB1CC1	ENST00000435644.2;ENST00000518710.1;ENST00000025008.5;ENST00000521611.1;ENST00000518211.1;ENST00000517963.1;ENST00000518211.1;ENST00000517963.1;ENST00000521611.1;ENST00000518710.1;ENST00000435644.2;ENST00000025008.5;ENST00000518468.1	1stExon;1stExon;1stExon;1stExon;1stExon;1stExon;5'UTR;5'UTR;3'UTR;5'UTR;5'UTR;5'UTR;5'UTR			chr8:53625531-53628132	6	chr8:53625012-53629576	6
cg06841846	-1.1351	-1.64686	-6.97973	0.00011167	1	-3.74574	chr17	28564094	-	cg06841846	9720427	21808185	CAAAATTCTAATACCACCTAAACACCAAAACAAAAACCACAAAATAAACA	CGAAATTCTAATACCACCTAAACGCCAAAACGAAAACCGCAAAATAAACG	I	A	Red	NA	NA	NA	NA	NA	NA	chr17:28562387-28563186	S_Shore	GTGGAGTCCGCGCGGGATTCTGGTGCCACCTAGACGCCAGGGCGGGGACCGCAAGGTGGG[CG]GGAGGCTTGGAGGCCGGGATGCGGGGGAATACTGGTAGGGTGCAAGGAGAATGCTGGAGG	CGCCCACCTTGCGGTCCCCGCCCTGGCGTCTAGGTGGCACCAGAATCCCG	SLC6A4	NM_001045	TSS1500						17:28563764-28564128	Unclassified_Cell_type_specific	SLC6A4;SLC6A4;SLC6A4	ENST00000401766.1;ENST00000394821.1;ENST00000261707.3	TSS1500;TSS1500;TSS1500	SLC6A4;SLC6A4;SLC6A4	ENST00000401766.1;ENST00000394821.1;ENST00000261707.3	TSS1500;TSS1500;TSS1500	chr17:28563820-28564155	3
cg21253162	-1.50554	-3.96108	-6.97128	0.000112623	1	-3.74611	chr1	178994936	-	cg21253162	6644263	42706549	AAAAACAATCCAAAACAAATCCAATAAAAACCACCTACTAAACAAAAACA	AAAAACAATCCGAAACGAATCCGATAAAAACCGCCTACTAAACGAAAACG	I	A	Red	rs187357095	0.0151	NA	NA	NA	NA	chr1:178994804-178995917	Island	GAAGAGGTTAAGGGGGGCAGTCCGGAGCGGGTCCGGTAGGGGCCGCCTACTGGGCGGGGG[CG]GGGCCGCGCCGAGCGAGCGCTGGGATTGGCCGTCGGGCAGGCGCTACGCTAGGACGGTAC	GGGGGCAGTCCGGAGCGGGTCCGGTAGGGGCCGCCTACTGGGCGGGGGCG	FAM20B	NM_014864	TSS200					1:177261110-177262540	1:178994498-178996329	Promoter_Associated	FAM20B;RALGPS2	ENST00000263733.4;ENST00000535251.1	TSS200;3'UTR	FAM20B;FAM20B;RALGPS2	ENST00000440702.1;ENST00000263733.4;ENST00000535251.1	TSS200;TSS200;3'UTR	chr1:178994840-178995095	3
cg00201185	-1.15651	-4.32766	-6.96136	0.000113754	1	-3.74656	chr12	124457418	-	cg00201185	50773266	97643426	CCTATATCTACCAAACTAAACAAAAACAACAAACCAATATTCACTTAACA	CCTATATCTACCGAACTAAACGAAAACGACGAACCGATATTCACTTAACG	I	A	Red	NA	NA	NA	NA	NA	NA	chr12:124456573-124458728	Island	CGCGGCGGCGGGCCTGTGTCTGCCGGGCTGGGCGGGGGCGGCGGGCCGATATTCACTTGG[CG]AGGCGGGGCTACGCCCCCTTCCGCCCGGCTGTGGCGGGGCAGGGGCGAAGGCCGAGGGGA	CGCCAAGTGAATATCGGCCCGCCGCCCCCGCCCAGCCCGGCAGACACAGG	ZNF664;CCDC92	NM_152437;NM_025140	TSS1500;TSS1500	high-CpG:123023156-123023844				12:123022241-123024775	12:124457070-124457915	Promoter_Associated	ZNF664;ZNF664;ZNF664;RP11-522N14.1;ZNF664;CCDC92;CCDC92;ZNF664	ENST00000539644.1;ENST00000392404.3;ENST00000538932.1;ENST00000540762.1;ENST00000535937.1;ENST00000545891.1;ENST00000238156.3;ENST00000537532.1	TSS1500;TSS1500;TSS1500;TSS1500;TSS1500;TSS200;TSS200;5'UTR	ZNF664;ZNF664;ZNF664;ZNF664;ZNF664;RP11-522N14.1;ZNF664;ZNF664;ZNF664;ZNF664;CCDC92;CCDC92;CCDC92;CCDC92;CCDC92;CCDC92;ZNF664	ENST00000539644.1;ENST00000392404.3;ENST00000541448.1;ENST00000540009.1;ENST00000542493.1;ENST00000545615.1;ENST00000543017.1;ENST00000539257.1;ENST00000535937.1;ENST00000546098.1;ENST00000539761.1;ENST00000539551.1;ENST00000545891.1;ENST00000535556.1;ENST00000238156.3;ENST00000545037.1;ENST00000537532.1	TSS1500;TSS1500;TSS1500;TSS1500;TSS1500;TSS1500;TSS1500;TSS1500;TSS1500;TSS1500;TSS1500;TSS1500;TSS200;TSS1500;TSS200;TSS200;5'UTR	chr12:124456200-124457870	3
cg08841910	-1.07178	-3.96108	-6.94049	0.000116173	1	-3.74749	chr3	52321932	-	cg08841910	90748486	96651415	TATAAACTAATAAATCTACACCACCAAAACTCACATAACCTTCAAAAACA	TATAAACTAATAAATCTACGCCGCCAAAACTCGCATAACCTTCAAAAACG	I	A	Red	NA	NA	NA	NA	NA	NA	chr3:52321783-52322054	Island	CGCGGCCGGAGCTGTGGGCTGGTAAGTCTGCGCCGCCAGGGCTCGCATGGCCTTCAGAAG[CG]GTCCCTGGGCTGGGCGATGACGGGTCCTGGTGGCAGCAGGCCCTTCTTTCTCGCATCACC	TGTGGGCTGGTAAGTCTGCGCCGCCAGGGCTCGCATGGCCTTCAGAAGCG	GLYCTK;GLYCTK;GLYCTK;GLYCTK;GLYCTK;GLYCTK	NR_026702;NM_001144951;NR_026700;NR_026701;NM_145262;NR_026699	Body;5'UTR;Body;Body;5'UTR;Body					3:52296800-52297213	3:52321552-52322322	Promoter_Associated	GLYCTK;GLYCTK;GLYCTK	ENST00000305690.8;ENST00000471180.1;ENST00000436784.2	5'UTR;5'UTR;5'UTR	GLYCTK;WDR82;GLYCTK;GLYCTK;WDR82	ENST00000305690.8;ENST00000463624.1;ENST00000471180.1;ENST00000436784.2;ENST00000463624.1	5'UTR;1stExon;5'UTR;5'UTR;5'UTR	chr3:52321685-52322175	3
cg16031711	-1.37524	-4.44367	-6.92853	0.000117586	1	-3.74803	chr17	4046447	+	cg16031711	91647841	5638455	AATAACAACAACAAAAACTACAAAATAACATAAATACTAAAACAAACTCA	AATAACGACAACGAAAACTACGAAATAACGTAAATACTAAAACAAACTCG	I	T	Red	NA	NA	NA	NA	NA	NA	chr17:4045792-4047367	Island	CTCACGACAGCTAGGCGGGGAGCGCCGCCTCAAAGGGTGCAACCTTGATTTCCCAGAGGA[CG]AGTCTGTCTCAGTATCTACGTCATTCCGTAGCCTCCGCTGCCGCCATCTTTGTTGGGGCT	GATGGCGGCAGCGGAGGCTACGGAATGACGTAGATACTGAGACAGACTCG	ZZEF1;CYB5D2;CYB5D2;CYB5D2	NM_015113;NR_023346;NR_023347;NM_144611	TSS200;TSS200;TSS200;TSS200	high-CpG:3993166-3993279				17:3992542-3993240	17:4046175-4046632	Promoter_Associated	CYB5D2;CYB5D2;ZZEF1;CYB5D2	ENST00000573984.1;ENST00000575251.1;ENST00000381638.2;ENST00000301391.3	TSS1500;TSS200;TSS200;TSS200	CYB5D2;CYB5D2;CYB5D2;ZZEF1;CYB5D2	ENST00000573984.1;ENST00000577075.1;ENST00000575251.1;ENST00000381638.2;ENST00000301391.3	TSS1500;TSS200;TSS200;TSS200;TSS200	chr17:4046245-4046535	3
cg14893128	-1.3239	-4.04177	-6.92774	0.000117679	1	-3.74806	chr20	32077794	-	cg14893128	3766926	85657231	AACAAATCAAATTAAAAAACAATACTTAATAAAAACTAATCTTAAAACCA	AACGAATCAAATTAAAAAACGATACTTAATAAAAACTAATCTTAAAACCG	I	A	Red	NA	NA	NA	NA	NA	NA	chr20:32077657-32078469	Island	TCCCGCGGAAGGGGCGGGTCAGGTTAGGGGGCGGTGCTTAATGGGAGCTGGTCTTGGGGC[CG]GGCTTCCGCGTGCGTTGGCCTGGCGGCGAGAGCGCGCGGCGGGGGCGTGCCCGGCGGGCG	CGGCCCCAAGACCAGCTCCCATTAAGCACCGCCCCCTAACCTGACCCGCC	CBFA2T2	NM_001032999	TSS200	high-CpG:31541441-31541707				20:31541222-31542345	20:32077332-32079307	Promoter_Associated	CBFA2T2;CBFA2T2;CBFA2T2	ENST00000397803.3;ENST00000375279.2;ENST00000342704.5	TSS200;TSS200;TSS200	CBFA2T2;CBFA2T2;CBFA2T2;CBFA2T2;CBFA2T2	ENST00000471007.1;ENST00000397803.3;ENST00000375279.2;ENST00000342704.5;ENST00000417366.1	TSS200;TSS200;TSS200;TSS200;TSS200	chr20:32077560-32077835	3
cg14585953	0.968329	2.48815	6.90488	0.000120435	1	-3.7491	chr2	120233414	-	cg14585953	37776936		TCTAATTTTCAAAAAACTCCRAAACCCTAATCAAATTAAAAAACATAACC		II			NA	NA	NA	NA	NA	NA		OpenSea	CAAAGCTTTCATCTGATTTTCAGAAGGCTCCGGGACCCTAATCAGGTTGGGAAGCATGAC[CG]CTTTAAGGCCAGATCCTCACTAAGTAGGAAGAGAAAGAGGGCCAAGGGGATGCCGCTGGG	CGGTCATGCTTCCCAACCTGATTAGGGTCCCGGAGCCTTCTGAAAATCAG	SCTR	NM_002980	Body				TRUE				AC013275.2;AC013275.2	ENST00000413602.1;ENST00000457436.1	TSS1500;TSS1500	AC013275.2;AC013275.2;SCTR	ENST00000413602.1;ENST00000457436.1;ENST00000485440.1	TSS1500;TSS1500;3'UTR
cg13760881	1.15064	1.6355	6.89883	0.000121176	1	-3.74938	chr9	72812874	+	cg13760881	97629874		CTCTCTCTCCAAATATCTTACTATACTATACTCACTATTCTTATACTAAC		II			NA	NA	NA	NA	NA	NA		OpenSea	TTACAATGCCTGGGTCATTCGTCCCACTTTATCTCATCACGAATGCATTTTATTATCTCA[CG]TCAGCACAAGAATAGTGAGTACAGTACAGTAAGATATTTGGAGAGAGAGAAAAGACCACA	CGTCAGCACAAGAATAGTGAGTACAGTACAGTAAGATATTTGGAGAGAGA	MAMDC2;MAMDC2	NR_125850;NM_153267	Body;Body
cg11935265	-1.16393	-4.34162	-6.88795	0.000122521	1	-3.74987	chr9	115513041	-	cg11935265	96657918	80627335	AACAAAACCAAAACAAATAAACAATATAACTATATAAACTAAACACCACA	AACGAAACCGAAACGAATAAACGATATAACTATATAAACTAAACGCCGCG	I	A	Red	NA	NA	NA	NA	NA	NA	chr9:115512611-115513757	Island	CGGCGCCTCGGGGGCGGGGCCGGAGCGGGTGGGCGGTGTGGCTGTGTGGGCTGGGCGCCG[CG]GCCGTGCTGCCAGCGGACCCGCGGCGGGCTCGGGCGCGGAGCGGGGGCGCGCGGCGCGGA	CGCGGCGCCCAGCCCACACAGCCACACCGCCCACCCGCTCCGGCCCCGCC	SNX30	NM_001012994	TSS200	high-CpG:114552813-114552934				9:114552433-114553578	9:115512990-115513342	Promoter_Associated	SNX30;RP11-276E15.4	ENST00000374232.3;ENST00000440009.1	TSS200;TSS1500	SNX30;RP11-276E15.4	ENST00000374232.3;ENST00000440009.1	TSS200;TSS1500	chr9:115512680-115513075	3
cg07215473	-1.14183	2.53971	-6.87696	0.000123898	1	-3.75038	chr3	16508396	+	cg07215473	40698850		CTTCAATCAAAATAACCTTCCTTTTTATCCTCCCTCCCTTTATCTATAAC		II			NA	NA	NA	NA	NA	NA		OpenSea	GGAAGGCAGTCCATCTTTCTAGACAGTGAGTATCTAATACAAGTCAAGACACAGTAATTA[CG]CTACAGACAAAGGGAGGGAGGATAAAAAGGAAGGTCACTCTGATTGAAGAGGAGATGGTT	CGCTACAGACAAAGGGAGGGAGGATAAAAAGGAAGGTCACTCTGATTGAA	RFTN1	NM_015150	Body				TRUE							RFTN1;RFTN1	ENST00000470458.1;ENST00000484752.1	3'UTR;3'UTR
cg27000687	1.02212	2.48147	6.86562	0.000125335	1	-3.7509	chr8	92130454	-	cg27000687	39719169		CTACATTCTATATATTAATCTAAATAACTTATAAAATTTCCTTCTAAACC		II			NA	NA	NA	NA	NA	NA		OpenSea	TAATTGCCCACCTGCATTCTGTATGTTGGTCTAGGTGACTTGTAAAATTTCCTTCTAGGC[CG]GGTGCGGTGGCTCATGCCTGTAATCCCAGCACTTTGGGAGGCTGAGGCAGGCGGATCACT	CGGCCTAGAAGGAAATTTTACAAGTCACCTAGACCAACATACAGAATGCA	LRRC69	NM_001129890	Body											LRRC69;LRRC69	ENST00000520099.1;ENST00000522144.1	ExonBnd;5'UTR
cg01236647	-1.3227	-4.34796	-6.81556	0.000131905	1	-3.75323	chr2	30369605	-	cg01236647	63641287	39801119	TACTAAATCAAAAACAAAACAAACTATCACAAACCTACCCTAAATCTACA	TACTAAATCAAAAACGAAACGAACTATCGCAAACCTACCCTAAATCTACG	I	A	Red	NA	NA	NA	NA	NA	NA	chr2:30369311-30370921	Island	ACGAGTCCGAGGTGCTGGGTCAGGGGCGGGGCGAGCTGTCGCAAGCCTGCCCTGGGTCTG[CG]GCTTCTGAGAGGGGTGGGCCGCGAAGCGGAGGGGTGCGGGAGTGGGGGAGGGTGAGCCAG	TGCTGGGTCAGGGGCGGGGCGAGCTGTCGCAAGCCTGCCCTGGGTCTGCG	YPEL5;YPEL5;YPEL5;YPEL5	NM_001127401;NM_001127400;NM_001127399;NM_016061	TSS200;TSS200;TSS200;TSS200					2:30222816-30224425	2:30368947-30369849	Promoter_Associated	YPEL5;YPEL5;YPEL5;YPEL5	ENST00000379519.3;ENST00000261353.4;ENST00000402003.3;ENST00000402708.1	TSS1500;TSS1500;TSS1500;TSS1500	YPEL5;YPEL5;YPEL5;YPEL5;YPEL5;YPEL5;YPEL5;YPEL5	ENST00000379519.3;ENST00000261353.4;ENST00000490211.2;ENST00000402003.3;ENST00000402708.1;ENST00000482474.1;ENST00000470120.1;ENST00000492439.1	TSS1500;TSS1500;TSS1500;TSS1500;TSS1500;TSS1500;TSS1500;TSS1500	chr2:30369320-30369875	3
cg08172009	-0.932006	-3.84479	-6.79772	0.000134337	1	-3.75407	chr2	85108412	+	cg08172009	8763823	22806180	ACAACACTAAAACTTCACTTTACCCCTCTTACAATCACACAAAATAAACA	ACAACGCTAAAACTTCACTTTACCCCTCTTACGATCACACGAAATAAACG	I	A	Red	NA	NA	NA	NA	NA	NA	chr2:85107731-85108430	Island	GCCTAGGCGGCAGCGGAGTCCCGAACCGCGTTTCTCCCGCCCAAACCCTGCCGGGGCCGC[CG]CCCACCTCGTGTGACCGCAAGAGGGGTAAAGTGAAGTTCCAGCGCTGTCCTAAATTCAAC	ACAGCGCTGGAACTTCACTTTACCCCTCTTGCGGTCACACGAGGTGGGCG	C2orf89	NM_001080824	TSS200					2:84961243-84962031			C2orf89;C2orf89;C2orf89	ENST00000409133.1;ENST00000335459.5;ENST00000409520.2	TSS200;TSS200;TSS1500	C2orf89;C2orf89;C2orf89;C2orf89;C2orf89	ENST00000409133.1;ENST00000335459.5;ENST00000409520.2;ENST00000436322.1;ENST00000474298.1	TSS200;TSS200;TSS1500;3'UTR;3'UTR	chr2:85107225-85108775	3
cg23018242	-1.27832	-4.00503	-6.77196	0.000137939	1	-3.75529	chr22	31608245	-	cg23018242	87701462	89772396	CATCAACAAACAATCCCCTATACCAAATATAATTTAATCCTCCCAAAACA	CGTCGACGAACAATCCCCTATACCAAATATAATTTAATCCTCCCAAAACG	I	C	Grn	NA	NA	NA	NA	NA	NA	chr22:31608021-31608528	Island	GGCGGGGCGGGGCGTCGGCGGGCAGTCCCCTGTGCCAGGTGTGGTTTGGTCCTCCCAGGG[CG]CCGTAGGCGGTGCATCCCGTTCGCGCCTGGGGCTGTGGTCTTCCCGCGCCTGAGGCGGCG	CGCCCTGGGAGGACCAAACCACACCTGGCACAGGGGACTGCCCGCCGACG	LIMK2	NM_005569	TSS200	high-CpG:29938145-29938411				22:29938008-29938553	22:31607167-31609166	Promoter_Associated	LIMK2;LIMK2;LIMK2	ENST00000406516.1;ENST00000444929.2;ENST00000331728.4	TSS200;TSS200;TSS200	LIMK2;LIMK2;LIMK2;LIMK2;LIMK2	ENST00000406516.1;ENST00000444929.2;ENST00000331728.4;ENST00000462625.1;ENST00000462625.1	TSS200;TSS200;TSS200;1stExon;5'UTR	chr22:31608020-31608275	3
cg23729331	1.61471	2.5629	6.77089	0.000138091	1	-3.75534	chr3	136573684	-	cg23729331	92708261		TACTTTAACTCATAAATATATAACTCTTATCACTAAACTTATTTCTAATC		II			NA	NA	NA	NA	NA	NA		OpenSea	CTGTTTGGATCTGCTTTGGCTCATGGATGTGTAGCTCTTATCACTAGGCTTGTTTCTGAT[CG]GTCTAAAGTTCCATCTCTAGAACTGATTTTTATCCGTTCTGTTTTTCAGGTCTTATCTGT	GCTTTGGCTCATGGATGTGTAGCTCTTATCACTAGGCTTGTTTCTGATCG	TMEM22;TMEM22;TMEM22	NM_001097600;NM_001097599;NM_025246	Body;Body;Body								RP11-85F14.5;RP11-85F14.5;RP11-85F14.5	ENST00000461864.1;ENST00000474250.1;ENST00000470236.1	3'UTR;3'UTR;3'UTR	RP11-85F14.5;RP11-85F14.5;RP11-85F14.5	ENST00000461864.1;ENST00000474250.1;ENST00000470236.1	3'UTR;3'UTR;3'UTR
cg00058113	-1.10891	-4.41089	-6.76359	0.000139131	1	-3.75569	chr6	33239977	-	cg00058113	19755978	58699901	CAACATCACAACTCAAACAAAAAAAACCAACTATCAAAATTCTAAAAACA	CGACATCGCAACTCGAACAAAAAAAACCGACTATCAAAATTCTAAAAACG	I	T	Red	NA	NA	NA	NA	NA	NA	chr6:33239326-33240099	Island	GCCGTGATCCAGCGGCATCGCAGCTCGGGCAAGGAAAGCCGGCTGTCAGGGTTCTGGAAA[CG]TCCTGCCCTGAGGGCCTGCGACTTTCTGTATGGAGCCTTGGATCGCGTCCCTGGAAAGGG	CGGCATCGCAGCTCGGGCAAGGAAAGCCGGCTGTCAGGGTTCTGGAAACG	VPS52;RPS18	NM_022553;NM_022551	TSS1500;Body					6:33347313-33348127	6:33238930-33240058	Promoter_Associated	VPS52;VPS52;VPS52;VPS52;VPS52;RPS18;RPS18	ENST00000478934.1;ENST00000418054.2;ENST00000482399.1;ENST00000445902.2;ENST00000436044.2;ENST00000474973.1;ENST00000476222.1	TSS200;TSS1500;TSS1500;TSS1500;TSS1500;5'UTR;5'UTR	VPS52;VPS52;VPS52;VPS52;VPS52;VPS52;RPS18;VPS52;RPS18;RPS18;RPS18;RPS18;RPS18	ENST00000463486.1;ENST00000478934.1;ENST00000418054.2;ENST00000482399.1;ENST00000464425.1;ENST00000445902.2;ENST00000490191.1;ENST00000436044.2;ENST00000474973.1;ENST00000474626.1;ENST00000476222.1;ENST00000496813.1;ENST00000490191.1	TSS1500;TSS200;TSS1500;TSS1500;TSS1500;TSS1500;1stExon;TSS1500;5'UTR;5'UTR;5'UTR;5'UTR;5'UTR	chr6:33239560-33240355	3
cg22385420	-1.01485	-4.32963	-6.76334	0.000139167	1	-3.7557	chr1	197170505	+	cg22385420	24634834	3698466	TCAAAAAAACTTAAAAACTACACAAACAATTAACATATTCATTAACTACA	TCAAAAAAACTTAAAAACTACGCGAACGATTAACGTATTCGTTAACTACG	I	A	Red	NA	NA	NA	NA	NA	NA	chr1:197170005-197170719	Island	CCCACCTCACCACCCCCTCCCCTCCCTCCGCTCCTTCCCCTCCCAGAGCTCCGCCGCCTC[CG]CAGCCAACGAACACGTCAACCGCTCGCGCAGCCTCCAAGCCCTCCTGAGAGAGACCGGCG	TCAGGAGGGCTTGGAGGCTGCGCGAGCGGTTGACGTGTTCGTTGGCTGCG	ZBTB41;CRB1	NM_194314;NM_001257965	TSS1500;TSS200					1:195436580-195437426	1:197169734-197171103	Promoter_Associated	ZBTB41;ZBTB41;CRB1	ENST00000467322.1;ENST00000367405.3;ENST00000535699.1	TSS1500;TSS1500;TSS200	ZBTB41;ZBTB41;CRB1	ENST00000467322.1;ENST00000367405.3;ENST00000535699.1	TSS1500;TSS1500;TSS200	chr1:197170345-197170775	3
cg24411913	0.991823	-3.54833	6.76133	0.000139456	1	-3.75579	chr2	220159774	+	cg24411913	95720470	94600887	TAATACAAAACTTCTACCTAAAAAACATACAAACCCAAAAAACACACACA	TAATACGAAACTTCTACCTAAAAAACGTACAAACCCAAAAAACGCGCACG	I	C	Grn	NA	NA	NA	NA	NA	NA	chr2:220159438-220159977	Island	GGGCCGCGTGGAGGCCGGTGTGCCCTCTGCCGGCCAGCTGAGGAAGTGGAACTGCGTGAG[CG]TGCGCGTCTCCTGGGTCTGCACGTTCTTCAGGTAGAAGCTCCGCACCAGAAAGTCCTCGC	TGGTGCGGAGCTTCTACCTGAAGAACGTGCAGACCCAGGAGACGCGCACG	PTPRN;MIR153-1	NM_002846;NR_029688	Body;TSS1500					2:219867716-219868362	2:220159055-220160186	Unclassified	PTPRN;MIR153-1	ENST00000497977.1;ENST00000384914.1	3'UTR;TSS1500	PTPRN;MIR153-1;PTPRN;PTPRN	ENST00000497977.1;ENST00000384914.1;ENST00000462351.1;ENST00000423636.1	3'UTR;TSS1500;3'UTR;3'UTR	chr2:220159585-220159855	3
cg24453080	1.21818	2.34124	6.75342	0.000140596	1	-3.75617	chr12	93538905	-	cg24453080	67759591		TATTAAACACATAAACTATACAAATTTATATCTAACCAACTCCTATCCCC		II			NA	NA	NA	NA	NA	NA		OpenSea	AAATCAGTGCTTGTTAAGCACATGAACTGTGCAAGTTTATATCTGGCCAACTCCTGTCCC[CG]CACCTGTTCATTCAGGCATTAGCCCTAAGGACTTACAAAGCAAATGAATGTATCCGTAGA	CGGGGACAGGAGTTGGCCAGATATAAACTTGCACAGTTCATGTGCTTAAC	LOC643339	NR_040096	Body								RP11-511B23.2	ENST00000549930.1	3'UTR	RP11-511B23.2	ENST00000549930.1	3'UTR			chr12:93538885-93539388	3	chr12:93538732-93539424	6
cg08187418	1.6999	-3.0588	6.73869	0.000142748	1	-3.75688	chr2	74425512	+	cg08187418	45810181	74624857	TTAAAACCAAAAAAACCTAAAACAAAATCCTATAAAACACTAAAACCTCA	TTAAAACCAAAAAAACCTAAAACGAAATCCTATAAAACGCTAAAACCTCG	I	A	Red	NA	NA	NA	NA	NA	NA	chr2:74425444-74426423	Island	CGGTGACACTAGCGGCGTCAGGCAGGAGTTTGACTTCCTCAGCCTATCATGGCACGTTGC[CG]AGGCTTCAGCGCCTTACAGGACCTCGCTCCAGGCTCTTCTGGCTCCAATCAAAAGCAGGG	TTGGAGCCAGAAGAGCCTGGAGCGAGGTCCTGTAAGGCGCTGAAGCCTCG	MTHFD2;MTHFD2	NR_027405;NM_006636	TSS200;TSS200					2:74278960-74279931	2:74425084-74426904	Promoter_Associated	MTHFD2;MTHFD2;MTHFD2;MTHFD2;MTHFD2	ENST00000409804.1;ENST00000264090.4;ENST00000477455.1;ENST00000409601.1;ENST00000394053.2	TSS1500;TSS1500;TSS1500;TSS1500;TSS200	MTHFD2;MTHFD2;MTHFD2;MTHFD2;MTHFD2;MTHFD2	ENST00000409804.1;ENST00000264090.4;ENST00000477455.1;ENST00000409601.1;ENST00000488086.1;ENST00000394053.2	TSS1500;TSS1500;TSS1500;TSS1500;TSS1500;TSS200	chr2:74425500-74425790	3
cg25768273	1.09385	1.0093	6.73171	0.00014378	1	-3.75722	chr1	211911579	+	cg25768273	86776531		ATTTTTTCTTTTTTAACAAACTAAAAAACTTCCTAAATAAAATTTCCATC		II			NA	NA	NA	NA	NA	NA		OpenSea	TAATTTTCAGATTAGCAGCCCTTGCACCTCCCACTCAGCCTTTTCCCTTCCTTCAACCAG[CG]ATGGAAATCTCACCTAGGAAGCCTTTCAGCCTGTCAAAAAAGAAAAAATGCCTCCTAATT	TTTTTTCTTTTTTGACAGGCTGAAAGGCTTCCTAGGTGAGATTTCCATCG							TRUE
cg02944007	1.57162	3.18784	6.72163	0.000145285	1	-3.7577	chr17	79614795	-	cg02944007	4771532	91805216	CCAAATACTATATATATCCATATATACAAATATATACAAATAAAAAAACA	CCAAATACTATATATATCCGTATATACAAATATATACGAATAAAAAAACG	I	T	Red	NA	NA	NA	NA	NA	NA	chr17:79614850-79615559	N_Shore	CGTTATAGAGAGCCAGGTGCTGTGTGTGTCCGTGTGTGCAGGTGTGTGCGAATAGGAGGG[CG]TATGCACGTGTGTGCATGTGCCTGTGTGGCCATGGAAGGGTGAAGGTGGGTAGGCGACAT	CGCCCTCCTATTCGCACACACCTGCACACACGGACACACACAGCACCTGG	TSPAN10	NM_031945	Body				TRUE	17:77225200-77226112						NPLOC4;TSPAN10	ENST00000570300.1;ENST00000540189.2	3'UTR;5'UTR			chr17:79613783-79616184	6
cg10619265	0.944205	1.10307	6.71596	0.00014614	1	-3.75798	chr2	242483765	+	cg10619265	90724919		TCTCTTCTCTCTCAAAATATCTTACTATAAAATTAACTAACCATAATAAC		II			NA	NA	NA	NA	NA	NA	chr2:242480444-242481818	S_Shore	CTCCTAGGCTTAAGTGATCCTCCCTTCTCACACTCCTGAGTAGCTGGGACTACAGGCACA[CG]CCACCATGGCCAGCTAATTTTACAGTAAGATATTTTGAGAGAGAAGAGAGACCATATTCA	CGCCACCATGGCCAGCTAATTTTACAGTAAGATATTTTGAGAGAGAAGAG																			chr2:242483290-242483848	6	chr2:242483296-242484275	6
cg20787639	-1.2585	1.6548	-6.69861	0.000148789	1	-3.75882	chr3	111040847	-	cg20787639	60747217		TTACCAATATATAACTTAACTAAAAATAACACTCAATATCTATATCTCTC		II			NA	NA	NA	NA	NA	NA		OpenSea	CCTCTGGAATGTTGCCAGTATGTGACTTGGCTAGAAATAACACTCAGTGTCTATGTCTCT[CG]GGTTAAAATGCCAAATTCCAAAACTAAATAGACTAGTTTGGGTCTGGCATACAACACTGC	TGCCAGTATGTGACTTGGCTAGAAATAACACTCAGTGTCTATGTCTCTCG											RP11-615J4.1	ENST00000460744.1	5'UTR	RP11-615J4.1	ENST00000460744.1	5'UTR	chr3:111040680-111041070	3
cg02851952	1.0873	1.84	6.65258	0.000156078	1	-3.76109	chr14	50292819	+	cg02851952	92792367		TAATACTTCAAACAAAAATATTTTCATTTCTTCATTACTTTCAAATATAC		II			NA	NA	NA	NA	NA	NA		OpenSea	TAAATGTCACAAAATGGCACAATCTACACACACACACACAAACACACACACACACAAATA[CG]CATACTTGAAAGTAATGAAGAAATGAAAATATTTTTGCCTGAAGTATTAAAATAATCTAA	CGCATACTTGAAAGTAATGAAGAAATGAAAATATTTTTGCCTGAAGTATT	NEMF;NEMF	NM_004713;NM_001301732	Body;Body								NEMF	ENST00000556925.1	3'UTR	NEMF;NEMF;NEMF	ENST00000555411.1;ENST00000556925.1;ENST00000557380.1	TSS200;3'UTR;3'UTR
cg20506715	-0.943529	-3.24651	-6.63576	0.00015884	1	-3.76192	chr3	128720433	-	cg20506715	63725166	90659571	TTTCAAAAAACTCTAAAACCACCCCTAAAAATAACAAAACAAAAAAACCA	TTTCGAAAAACTCTAAAACCGCCCCTAAAAATAACGAAACGAAAAAACCG	I	A	Red	NA	NA	NA	NA	NA	NA	chr3:128719865-128721245	Island	CTAAGCCCCTCCTTTCGAGAAACTCTGGGGCCGCCCCTGGAAGTGGCGGGGCGAAGGGAC[CG]GAGGAGGGACCGGAGGAGCGAGGCGCGCGGCGCAGCGATGGAGCCGGTCAGCACGGGCGC	CGGTCCCTTCGCCCCGCCACTTCCAGGGGCGGCCCCAGAGTTTCTCGAAA	CCDC48	NM_024768	TSS200			DMR		3:130202503-130203890			CCDC48;RP11-723O4.8;KIAA1257	ENST00000480450.1;ENST00000503572.1;ENST00000510149.1	TSS200;TSS200;3'UTR	CCDC48;RP11-723O4.8;KIAA1257	ENST00000480450.1;ENST00000503572.1;ENST00000510149.1	TSS200;TSS200;3'UTR	chr3:128719425-128721495	3
cg19571937	1.17678	2.66179	6.62007	0.000161464	1	-3.76271	chr20	44043737	+	cg19571937	89673254		TAAAAATCATCCATATTCTTACATATATCCACAATTCTTTTTATTACTAC		II			NA	NA	NA	NA	NA	NA	chr20:44044652-44045147	N_Shore	TAATAACCAAAAACTTTAAAAGTGCCCATCAAGAGTTGAATGGATAAATTAATAATACTA[CG]CAGTAATAAAAAGAATTGTGGATACATGCAAGAACATGGATGATTCTCAAAAACATTCTT	CGCAGTAATAAAAAGAATTGTGGATACATGCAAGAACATGGATGATTCTC	PIGT;PIGT;PIGT;PIGT;PIGT;PIGT;PIGT;PIGT;PIGT	NM_015937;NM_001184730;NM_001184728;NM_001184729;NR_047695;NR_047694;NR_047693;NR_047692;NR_047691	TSS1500;TSS1500;TSS1500;TSS1500;TSS1500;TSS1500;TSS1500;TSS1500;TSS1500								PIGT;PIGT;PIGT;PIGT	ENST00000372689.4;ENST00000279036.6;ENST00000545755.1;ENST00000535404.1	TSS1500;TSS1500;TSS1500;TSS1500	PIGT;PIGT;PIGT;PIGT;PIGT;PIGT	ENST00000543458.1;ENST00000279036.6;ENST00000455050.1;ENST00000545755.1;ENST00000535404.1;ENST00000432270.1	TSS1500;TSS1500;TSS1500;TSS1500;TSS1500;TSS1500
cg17376730	-1.21919	-4.82153	-6.60774	0.00016356	1	-3.76333	chr19	2096346	+	cg17376730	96709205	47685875	AAACCCTTTAAAAAAAATAAATCCAATCCACAAATACAATCAAACATACA	GAACCCTTTAAAAAAAATAAATCCGATCCGCGAATACGATCGAACATACG	I	T	Red	NA	NA	NA	NA	NA	NA	chr19:2096043-2097491	Island	TCAGCCGCCGCACCGCCTCGCAGCCGCCGCGGAGGGACACGGCCGCGGGAACGCCCCACA[CG]CATGCCCGACCGCACCCGCGGACCGGACCTACTTTCCTTAAAGGGCCCGGGGCTCCGCGC	CGCATGCCCGACCGCACCCGCGGACCGGACCTACTTTCCTTAAAGGGCCC	C19orf36;C19orf36;MOBKL2A	NM_001039846;NM_001031735;NM_130807	TSS1500;TSS1500;TSS200	high-CpG:2047054-2047664				19:2047061-2048491	19:2095956-2097256	Promoter_Associated	IZUMO4;IZUMO4;IZUMO4;MOB3A	ENST00000395296.1;ENST00000395301.2;ENST00000395307.1;ENST00000357066.2	TSS1500;TSS1500;TSS200;TSS200	IZUMO4;IZUMO4;IZUMO4;IZUMO4;IZUMO4;MOB3A	ENST00000497445.1;ENST00000395296.1;ENST00000498554.1;ENST00000395301.2;ENST00000481489.1;ENST00000357066.2	TSS1500;TSS1500;TSS1500;TSS1500;TSS200;TSS200	chr19:2096000-2096495	3
cg00266566	-1.01944	2.31021	-6.59468	0.000165813	1	-3.76399	chr9	32565609	+	cg00266566	53609916		CCAACTTCCAAAAAACAACTTTAAAATACTCACTAAATATCTTATAAATC		II			NA	NA	NA	NA	NA	NA	chr9:32566741-32567004	N_Shore	ACTGGTAAAACCAGAGAACAGAAGAATTCCTCAGCTCAGGACAATTCTTATCCCTACTGA[CG]ACTCACAAGACATCCAGTGAGTACCCCAAAGTTGTCCTCTGGAAGTTGGGCTGTCAGAAG	CGACTCACAAGACATCCAGTGAGTACCCCAAAGTTGTCCTCTGGAAGTTG	NDUFB6;NDUFB6	NM_182739;NM_002493	Body;Body								TIGD1L2	ENST00000451672.1	TSS1500	TIGD1L2;C9orf133;C9orf133	ENST00000451672.1;ENST00000458036.1;ENST00000425533.1	TSS1500;5'UTR;5'UTR
cg24458478	-1.14041	-4.22589	-6.56582	0.000170915	1	-3.76546	chr2	113403251	-	cg24458478	87763875	67718228	CTAAAAAAACAACAAAATCCCCCTCAATCTCTAACTATAATCAACCAACA	CTAAAAAAACAACGAAATCCCCCTCGATCTCTAACTATAATCAACCGACG	I	A	Red	NA	NA	NA	NA	NA	NA	chr2:113403001-113404079	Island	GCATGACGGCCTCTAGGGGGACAGCGAGGTCCCCCTCGATCTCTGGCTGTAATCAGCCGG[CG]GGGCCAGACGGTGCCGAGACTCCAGGGCGAGGCCGCAGGGAGGGGGCTGTCCCGCCCCAC	CTAGGGGGACAGCGAGGTCCCCCTCGATCTCTGGCTGTAATCAGCCGGCG	FLJ42351;SLC20A1	NR_033871;NM_005415	TSS1500;TSS200					2:113119211-113120713	2:113402345-113404084	Promoter_Associated	AC079922.3;AC079922.3;SLC20A1	ENST00000457336.1;ENST00000457336.1;ENST00000272542.3	3'UTR;1stExon;TSS200	AC079922.3;AC079922.3;SLC20A1	ENST00000457336.1;ENST00000457336.1;ENST00000272542.3	3'UTR;1stExon;TSS200	chr2:113402500-113403535	3
cg00783553	-1.13699	-3.97623	-6.56412	0.000171221	1	-3.76554	chr1	7023495	+	cg00783553	33753971	79797922	AATTTATAAATCACAACTCAAACAACCTATAAATCACACTTACCACTACA	AATTTATAAATCACGACTCAAACGACCTATAAATCACGCTTACCGCTACG	I	A	Red	NA	NA	NA	NA	NA	NA	chr1:7022001-7022308	S_Shore	CCCTCTTTCCAATCGGGCCCCACCCTGTTTTCCTGGCCTTCAAGCTCCCGCCTGGCGCCC[CG]CAGCGGCAAGCGTGATTTATAGGCCGTCTGAGCCGTGACCTATAAACCCTGTTCTTCAGG	GGTTTATAGGTCACGGCTCAGACGGCCTATAAATCACGCTTGCCGCTGCG	CAMTA1	NM_015215	Body					1:6946070-6946434	1:7022332-7023994	Unclassified_Cell_type_specific							chr1:7022025-7023615	3
cg18849025	-1.58233	3.46594	-6.55021	0.000173747	1	-3.76626	chr11	1242710	+	cg18849025	50689543	14711855	AACAAAAAACTAAATCAACATCATAAAACTAATCCATACAATAAAATACA	AACGAAAAACTAAATCAACATCGTAAAACTAATCCGTACGATAAAATACG	I	A	Red	NA	NA	NA	NA	NA	NA		OpenSea	AGTGTCCCCAGCTTCCCCCATGGAGCAGCCTGGGCCAGCCTCTCCTTTTCACGGCTGAAC[CG]TATTCCACCGCACGGATCAGCCTCACGATGCTGACCCAGTCCTCCGCCCAGGGACACATG	GGCGGAGGACTGGGTCAGCATCGTGAGGCTGATCCGTGCGGTGGAATACG								11:1199277-1199333	11:1242607-1242819	Unclassified_Cell_type_specific									chr11:1239494-1258876	6
cg01145243	1.29492	1.96253	6.53933	0.00017575	1	-3.76682	chr1	174450935	-	cg01145243	48810124		TAACACCCCAAAAATCCCCATATCTTATTCTTTAAATTAATAAATACAAC		II			NA	NA	NA	NA	NA	NA		OpenSea	AGGGAGAATAATGGCACCCCAAAGATCCCCATGTCTTATTCTTTGAGTTAGTGGGTGCAG[CG]CACCAGCATGGCACATGTATACATATGTAACTAACCTGCACAATGTGCACATGTACCCTA	CGCTGCACCCACTAACTCAAAGAATAAGACATGGGGATCTTTGGGGTGCC	RABGAP1L	NM_014857	Body											RABGAP1L;RABGAP1L	ENST00000367690.1;ENST00000526253.1	5'UTR;5'UTR
cg03318340	1.44686	1.84757	6.5097	0.000181339	1	-3.76836	chr16	53886731	-	cg03318340	78651378		AATCATAACTTTATTACATAATTTCCCTCTCCCCCTAAAAACTTATATTC		II			NA	NA	NA	NA	NA	NA		OpenSea	CTTTGTATTTGAATCATGACTTTGTTGCATAGTTTCCCTCTCCCCCTGGAGACTTATATT[CG]TCTTTTTTTTTACTCTTACTGATAGAAGAAGCATGCTATAATGATTGCTCAATATCACTA	ATCATGACTTTGTTGCATAGTTTCCCTCTCCCCCTGGAGACTTATATTCG	FTO	NM_001080432	Body											FTO	ENST00000464071.1	3'UTR	chr16:53886660-53886870	3
cg08228115	-1.20055	-4.43966	-6.50915	0.000181444	1	-3.76838	chr20	49347917	-	cg08228115	96722875	2760917	CACACTTTCTATTAAATATAAACAAAACACAAAAAATTACAACATCTTCA	CGCGCTTTCTATTAAATATAAACGAAACGCGAAAAATTACGACATCTTCG	I	A	Red	NA	NA	NA	NA	NA	NA	chr20:49347365-49348659	Island	CGGGCGCAGGTGCGCGCTTTCTATTGGGTGTGGGCGGAACGCGAGGGATTGCGGCATCTT[CG]GGGGCTGCAGGTGAGCGCGCGCACGCGCCGCGGCTGTGGTCCGCTCGGGTGCGCGCGCGC	CGCGCTTTCTATTGGGTGTGGGCGGAACGCGAGGGATTGCGGCATCTTCG	PARD6B	NM_032521	TSS200	high-CpG:48781234-48781495				20:48780619-48782117	20:49347374-49348221	Promoter_Associated	PARD6B;PARD6B	ENST00000396039.1;ENST00000371610.2	TSS1500;TSS200	PARD6B;PARD6B	ENST00000396039.1;ENST00000371610.2	TSS1500;TSS200	chr20:49347485-49348095	3
cg27443310	-1.09162	-3.11709	-6.49781	0.000183637	1	-3.76898	chr7	90225778	+	cg27443310	71627936	89656340	CAAACCAAAAAACAACACACAAATCTAAAAAAACAAACAACAAACAAACA	CGAACCGAAAAACGACGCGCAAATCTAAAAAAACGAACAACAAACAAACG	I	A	Red	NA	NA	NA	NA	NA	NA	chr7:90225082-90226364	Island	ACGTAAACCGCCCCCGCCCGCCCAGCTGCGGCCCAGGCCGGAGCGGAGCCTGCCGTCCTC[CG]CCTGCCTGCTGCTCGCCTCCCTAGACCTGCGCGTCGCTTCCCGGCCCGCCGAGGAGGTGG	CGCCTGCCTGCTGCTCGCCTCCCTAGACCTGCGCGTCGCTTCCCGGCCCG				high-CpG:90063211-90063948				7:90063026-90064300	7:90225096-90225833	Unclassified	AC002456.2;AC002456.2;CDK14;AC002456.2	ENST00000412669.1;ENST00000415965.1;ENST00000380050.3;ENST00000441971.1	3'UTR;TSS1500;TSS200;TSS1500	AC002456.2;AC002456.2;CDK14;AC002456.2;CDK14;CDK14;CDK14	ENST00000412669.1;ENST00000415965.1;ENST00000380050.3;ENST00000441971.1;ENST00000446224.1;ENST00000484035.1;ENST00000449528.1	3'UTR;TSS1500;TSS200;TSS1500;5'UTR;5'UTR;5'UTR	chr7:90224945-90227435	3
cg08913233	1.24047	2.03853	6.49772	0.000183653	1	-3.76898	chr10	114539300	+	cg08913233	86642100		TCTCTAAATTCAAATCCAAATAATCTAAAATAACTAAACATAAACCCAAC		II			NA	NA	NA	NA	NA	NA		OpenSea	CTTTTTCAGCTATGGGTCAGGTTATTCTAAGCTTTTATATACTCATGCCAAAGGTGTAGG[CG]CTGGGCTTATGTTCAGCTATTTCAGATCATCTGGACTTGAATTTAGAGAATGTCTTTGCT	CTCTAAATTCAAGTCCAGATGATCTGAAATAGCTGAACATAAGCCCAGCG	VTI1A	NM_145206	Body																		chr10:114538059-114539335	4
cg21134252	1.18493	-4.35046	6.49738	0.00018372	1	-3.769	chr6	131383887	-	cg21134252	43774118	9788969	AAAAATAAAACCAAATTTTTCCCACTATTACTCCACAAAACCCAAACACA	AAAAATAAAACCGAATTTTTCCCGCTATTACTCCACGAAACCCGAACGCG	I	T	Red	rs144304596	0.0119	NA	NA	NA	NA	chr6:131383431-131384371	Island	CCTCCCCGCGGGGGGGATGGAGCCGGATTTTTCCCGCTGTTGCTCCACGGGGCCCGGACG[CG]TGACCTGAGCCCACGGCACCCCGGGGGGGACGGCGTCCTCCCCGTGCCCCCGCCTTTCCT	CGCGTCCGGGCCCCGTGGAGCAACAGCGGGAAAAATCCGGCTCCATCCCC	EPB41L2;EPB41L2;EPB41L2	NM_001135554;NM_001431;NM_001135555	5'UTR;5'UTR;5'UTR					6:131425125-131426333	6:131383261-131384942	Unclassified	EPB41L2;EPB41L2;EPB41L2;EPB41L2;EPB41L2;EPB41L2;EPB41L2;EPB41L2	ENST00000257986.4;ENST00000530481.1;ENST00000392427.3;ENST00000525271.1;ENST00000527411.1;ENST00000445890.2;ENST00000368128.2;ENST00000337057.3	5'UTR;5'UTR;5'UTR;5'UTR;5'UTR;5'UTR;5'UTR;5'UTR	EPB41L2;EPB41L2;EPB41L2;EPB41L2;EPB41L2;EPB41L2;EPB41L2;EPB41L2;EPB41L2;EPB41L2;EPB41L2	ENST00000530707.1;ENST00000257986.4;ENST00000528179.1;ENST00000526333.1;ENST00000530481.1;ENST00000392427.3;ENST00000525271.1;ENST00000527411.1;ENST00000445890.2;ENST00000368128.2;ENST00000337057.3	TSS200;5'UTR;3'UTR;3'UTR;5'UTR;5'UTR;5'UTR;5'UTR;5'UTR;5'UTR;5'UTR	chr6:131383820-131384055	3
cg21980954	1.04828	2.71115	6.48603	0.000185944	1	-3.7696	chr13	111141868	-	cg21980954	97609318	36644214	ACCTATATAACAAAATTAACACAACTAATAATTTCAATAAATATTACCCA	ACCTATATAACGAAATTAACGCGACTAATAATTTCGATAAATATTACCCG	I	T	Red	NA	NA	NA	NA	NA	NA		OpenSea	CAGGGAGAGCAGGCCTGTATGGCGAGATTGGCGCGACTGGTGATTTCGGTGAGTGTTGCC[CG]TCCAGTGAAAACAGGGAGTCCACAATTCAGAGCTCTCTGAGCATGTGAGCCAATTTCAGA	CGGGCAACACTCACCGAAATCACCAGTCGCGCCAATCTCGCCATACAGGC	COL4A2	NM_001846	Body	low-CpG:109939791-109940115							COL4A2	ENST00000360467.5	ExonBnd	COL4A2	ENST00000360467.5	ExonBnd
cg20141105	-1.45852	-4.06959	-6.47686	0.000187763	1	-3.77008	chr3	48343184	-	cg20141105	69661190	2769461	CAAAAAAAAATACTAAACCAAATACTAACACAACACTACACAAAATAACA	CGAAAAAAAATACTAAACCGAATACTAACGCAACGCTACGCAAAATAACG	I	A	Red	NA	NA	NA	NA	NA	NA	chr3:48342584-48343258	Island	GGGCGCCCTCGGCGGGAGGGAGTGCTGGGCCGGGTGCTGGCGCAGCGCTACGCAGGGTGG[CG]GAACCCAGAGGACCGGACGGGCTCGTTCAGGGTGGCGGCCCGGCGGGGGCGATGCCCGCC	CGCCACCCTGCGTAGCGCTGCGCCAGCACCCGGCCCAGCACTCCCTCCCG	NME6	NM_005793	TSS1500					3:48317605-48318369	3:48341822-48343695	Promoter_Associated	NME6;NME6;NME6;NME6;NME6;NME6;NME6;NME6;NME6	ENST00000452211.1;ENST00000415053.1;ENST00000444069.1;ENST00000421967.1;ENST00000435684.1;ENST00000447314.1;ENST00000415644.1;ENST00000442597.1;ENST00000451657.1	TSS1500;TSS1500;TSS1500;TSS1500;TSS1500;TSS1500;TSS1500;TSS1500;TSS200	NME6;NME6;NME6;NME6;NME6;NME6;NME6;NME6;NME6;NME6;NME6;NME6;NME6;NME6;NME6;NME6	ENST00000452211.1;ENST00000447724.1;ENST00000415053.1;ENST00000444069.1;ENST00000425930.1;ENST00000421967.1;ENST00000456495.1;ENST00000435684.1;ENST00000302378.2;ENST00000447314.1;ENST00000494209.1;ENST00000415644.1;ENST00000484959.1;ENST00000495734.1;ENST00000442597.1;ENST00000451657.1	TSS1500;TSS1500;TSS1500;TSS1500;TSS1500;TSS1500;TSS1500;TSS1500;TSS1500;TSS1500;TSS1500;TSS1500;TSS1500;TSS1500;TSS1500;TSS200			chr3:48341239-48343765	6	chr3:48341207-48345365	6
cg10054262	-1.15924	-4.65485	-6.47091	0.000188954	1	-3.77039	chr7	856283	-	cg10054262	51740908	93753885	AATTAACTAACATAAACAAAACATCTTCTCAAACCTAAACAACACAAACA	GATTAACTAACGTAAACAAAACGTCTTCTCGAACCTAAACGACGCAAACG	I	A	Red	NA	NA	NA	NA	NA	NA	chr7:855308-856747	Island	GGCGCGGCCCGCGATTGGCTGGCGTGGGCAGAGCGTCTTCTCGGGCCTGGGCGGCGCAGA[CG]AGGCCTGAGGCGGCGGCGCGAGGCAGGTGAGCTCCCGGCGGGCCGGGCCAAGGGCACCCC	GATTGGCTGGCGTGGGCAGAGCGTCTTCTCGGGCCTGGGCGGCGCAGACG	UNC84A;UNC84A;UNC84A;UNC84A	NM_001130965;NM_001130965;NM_025154;NM_025154	1stExon;5'UTR;1stExon;5'UTR	high-CpG:822782-822839				7:822549-823273	7:855954-856532	Promoter_Associated	SUN1;SUN1;SUN1;SUN1	ENST00000457378.2;ENST00000457378.2;ENST00000452783.2;ENST00000389574.3	1stExon;5'UTR;5'UTR;5'UTR	SUN1;SUN1;SUN1;SUN1;SUN1;SUN1;SUN1;SUN1;SUN1;SUN1;SUN1;SUN1	ENST00000424128.1;ENST00000439679.1;ENST00000427969.1;ENST00000457378.2;ENST00000435699.1;ENST00000440380.1;ENST00000452783.2;ENST00000389574.3;ENST00000427969.1;ENST00000450538.1;ENST00000435699.1;ENST00000440380.1	TSS1500;TSS200;1stExon;5'UTR;1stExon;1stExon;5'UTR;5'UTR;5'UTR;5'UTR;5'UTR;5'UTR	chr7:856045-856295	3
cg22323176	0.862033	2.92242	6.46142	0.000190869	1	-3.7709	chr20	54860405	+	cg22323176	76603869		TATTCAAATATTACCCAAATACATAAAACCAAAATACAAATTTTCTTACC		II			NA	NA	NA	NA	NA	NA		OpenSea	ATGTATATTAAAGAGTTAACAGTTGTCACATCTACAGGTTGGGAGTCGCGGGCAGACAAG[CG]GTAAGAAAACTTGCACTTTGGCTTTATGTATTTGGGTAACATTTGAATACTTTTGACAAA	ATTCAAATGTTACCCAAATACATAAAGCCAAAGTGCAAGTTTTCTTACCG																					chr20:54859447-54860964	4
cg00475258	0.990497	3.21557	6.42843	0.0001977	1	-3.77266	chr2	113409297	+	cg00475258	26780205		CCATACCTAATATATATTAATTCTATAAAAAAACACCCAAATCAAACACC		II			NA	NA	NA	NA	NA	NA		OpenSea	CCTCCCAAAGTGCTGGGATTACAGGTGTGAGCCACCGCGCCCAGCCTCCTCCCATTCTTT[CG]GTGTTTGACTTGGGTGTTCTCCTATAGAATTAATACATACTAGGTATGGTAGAATTCTTA	CGGTGTTTGACTTGGGTGTTCTCCTATAGAATTAATACATACTAGGTATG	SLC20A1	NM_005415	Body								SLC20A1	ENST00000480984.1	TSS1500	SLC20A1;SLC20A1;SLC20A1	ENST00000480984.1;ENST00000492076.1;ENST00000498224.1	TSS1500;TSS1500;5'UTR					chr2:113401109-113418937	6
cg19977964	-1.15971	-4.22093	-6.41473	0.000200615	1	-3.77339	chr5	56206213	-	cg19977964	82711107	89737968	TAAAAACAAACAAAACACCACTCAAAAACACATCAAAATAATAAATTTCA	TAAAAACGAACAAAACGCCACTCAAAAACACGTCGAAATAATAAATTTCG	I	A	Red	NA	NA	NA	NA	NA	NA	chr5:56204962-56206344	Island	TAGCTCGCGCGTTAAGAACGGGCAGAACGCCACTCAAAAGCACGTCGGGATGGTGGGTTT[CG]GATTGGGGTGAGTCCCGCCGGCGTTATTAAGGGCGCACCAGTGATCAGCTCAACACCGTG	TAAGAACGGGCAGAACGCCACTCAAAAGCACGTCGGGATGGTGGGTTTCG	C5orf35	NM_153706	Body					5:56241888-56242101	5:56204823-56206749	Promoter_Associated	SETD9;AC008937.3;AC008937.3	ENST00000475908.1;ENST00000453721.1;ENST00000453721.1	5'UTR;1stExon;3'UTR	SETD9;SETD9;SETD9;SETD9;SETD9;SETD9;SETD9;SETD9;SETD9;SETD9;AC008937.3;AC008937.3	ENST00000475908.1;ENST00000477359.1;ENST00000497763.1;ENST00000498322.1;ENST00000480414.1;ENST00000463805.1;ENST00000463805.1;ENST00000472636.1;ENST00000472636.1;ENST00000423328.1;ENST00000453721.1;ENST00000453721.1	5'UTR;TSS1500;TSS1500;5'UTR;5'UTR;1stExon;5'UTR;1stExon;5'UTR;1stExon;1stExon;3'UTR	chr5:56204980-56206715	3
cg09472506	-0.971125	-1.05868	-6.41056	0.00020151	1	-3.77362	chr11	100803740	+	cg09472506	91772962		TCAAACTAATACATTTTCAATAACTTTAACAAAACAAACAATAAATTTAC		II			NA	NA	NA	NA	NA	NA		OpenSea	GTTAAATTACTGTCTACCAAAAAGGAAATAAAAATCCTTTTGTGGTTTCTGTTTTATAAT[CG]TAAATCTATTGCCTGCCTTGCCAAAGCCATTGAAAATGTATTAGTTTGAGGAATTATAAT	CGTAAATCTATTGCCTGCCTTGCCAAAGCCATTGAAAATGTATTAGTTTG	ARHGAP42	NM_152432	Body								snoU13	ENST00000459511.1	TSS1500	snoU13	ENST00000459511.1	TSS1500					chr11:100802696-100804106	6
cg06952671	-1.22503	-4.55063	-6.40836	0.000201985	1	-3.77374	chr2	182322268	+	cg06952671	77728120	83723866	AATTAACCAACAAAAAAAAACACCCCAAAAAATAAAACACAACATATCCA	GATTAACCAACGAAAAAAAACGCCCCAAAAAATAAAACGCAACGTATCCG	I	A	Red	NA	NA	NA	NA	NA	NA	chr2:182321761-182323029	Island	GCCCGCGGTGGGCCGACTTCCCCTCCTCTTCCCTCTCTCCTTCCTTTAGCCCGCTGGCGC[CG]GACACGCTGCGCCTCATCTCTTGGGGCGTTCTTCCCCGTTGGCCAACCGTCGCATCCCGT	GGTTGGCCAACGGGGAAGAACGCCCCAAGAGATGAGGCGCAGCGTGTCCG	ITGA4;ITGA4	NM_000885;NM_000885	5'UTR;1stExon	high-CpG:182030327-182030529		DMR	TRUE	2:182030020-182031274	2:182321307-182322426	Promoter_Associated	ITGA4;ITGA4;ITGA4;ITGA4;ITGA4;ITGA4;ITGA4	ENST00000478440.1;ENST00000425522.1;ENST00000425522.1;ENST00000339307.4;ENST00000339307.4;ENST00000397033.2;ENST00000397033.2	TSS1500;5'UTR;1stExon;5'UTR;1stExon;5'UTR;1stExon	ITGA4;ITGA4;ITGA4;ITGA4;ITGA4;ITGA4;ITGA4;ITGA4;ITGA4;ITGA4;ITGA4;ITGA4;ITGA4;ITGA4	ENST00000478440.1;ENST00000425522.1;ENST00000425522.1;ENST00000476089.1;ENST00000476089.1;ENST00000339307.4;ENST00000339307.4;ENST00000397033.2;ENST00000397033.2;ENST00000465522.1;ENST00000233573.6;ENST00000233573.6;ENST00000484404.1;ENST00000465522.1	TSS1500;5'UTR;1stExon;1stExon;5'UTR;5'UTR;1stExon;5'UTR;1stExon;1stExon;5'UTR;1stExon;TSS200;5'UTR	chr2:182322240-182323075	3
cg21738979	1.10328	-4.37059	6.40479	0.00020276	1	-3.77393	chr14	45553278	+	cg21738979	94732992	83776489	CCAAAACACAATACACATACATCAATATCCCTAAAAACAAAAAAATCACA	CCAAAACACGATACGCATACGTCAATATCCCTAAAAACGAAAAAATCACG	I	T	Red	NA	NA	NA	NA	NA	NA	chr14:45553161-45553421	Island	CTGGGGCCGCACGGGCAGCGAGGATCCCTGGGAGGGCCAGGCCTGCGCGCTGCGAACCCA[CG]TGACTTTTTCGCCTCCAGGGACACTGACGCATGCGCATCGTGCCCTGGACCAGGCGGCCG	CCAGGGCACGATGCGCATGCGTCAGTGTCCCTGGAGGCGAAAAAGTCACG	PRPF39	NM_017922	TSS200	high-CpG:44622916-44623203				14:44622912-44623468	14:45552476-45553858	Promoter_Associated	PRPF39;CTD-3028N15.1	ENST00000355765.6;ENST00000556389.1	TSS200;TSS200	PRPF39;PRPF39;PRPF39;PRPF39;CTD-3028N15.1	ENST00000355765.6;ENST00000553605.1;ENST00000556782.1;ENST00000424478.1;ENST00000556389.1	TSS200;TSS200;TSS200;TSS200;TSS200	chr14:45553125-45553410	3
cg06634887	-1.00671	-4.11273	-6.39467	0.000204969	1	-3.77448	chr4	967541	-	cg06634887	6605493	64636171	CCCTATAATCAAACAAAACAAAACCTACTAAAAAACAAAACCTATACACA	CCCTATAATCGAACGAAACGAAACCTACTAAAAAACGAAACCTATACGCG	I	A	Red	NA	NA	NA	NA	NA	NA	chr4:966732-968137	Island	GCTGGGGGCGGGCCCTGTGATCGGGCGGGGCGGGGCCTGCTAAGGGGCGGGGCCTGTGCG[CG]GAGGCCGCTCGCGAACCAGCCGTGGGGAACTGGTCCACGTGGGCTCGGTTTGACCGCAGC	CGCGCACAGGCCCCGCCCCTTAGCAGGCCCCGCCCCGCCCGATCACAGGG	DGKQ	NM_001347	TSS200					4:956769-958049	4:967161-967622	Promoter_Associated	DGKQ	ENST00000273814.3	TSS200	DGKQ;DGKQ	ENST00000509465.1;ENST00000273814.3	TSS1500;TSS200	chr4:967285-967630	3
cg20498414	1.19711	-3.33206	6.39441	0.000205026	1	-3.77449	chr20	43439400	-	cg20498414	6784827	10747190	AACAAACACCAAACAAAATTATCTAAACCCTAATCCAAAAACTATTCCCA	AACAAACGCCGAACGAAATTATCTAAACCCTAATCCGAAAACTATTCCCG	I	A	Red	NA	NA	NA	NA	NA	NA	chr20:43438737-43439546	Island	TGCGCGCGGGGAGGCAGGCGCCGGGCGAGGTTGTCTGGGCCCTGGTCCGAGGGCTGTTCC[CG]ACCCCGCCTCGGCCCCCACCCTCAGCCGGCCGACTTGCGGAGAGGCCGGCGTCCAGTCCC	CGGGAACAGCCCTCGGACCAGGGCCCAGACAACCTCGCCCGGCGCCTGCC	RIMS4	NM_182970	TSS1500			DMR		20:42871591-42873139			RIMS4;RIMS4	ENST00000541604.1;ENST00000372851.3	TSS1500;TSS1500	RIMS4;RIMS4	ENST00000541604.1;ENST00000372851.3	TSS1500;TSS1500	chr20:43438745-43440055	3
cg21269259	-0.921516	1.8531	-6.39217	0.000205518	1	-3.77461	chr5	115028724	-	cg21269259	70786573		TCAAATTATAAAATTTAATTTTTAATTTAAACCCTTTCCTATTTTTTAAC		II			NA	NA	NA	NA	NA	NA		OpenSea	TTTGTAGTTCATCAAATTATAAAATTTAGTTTTTGATTTGAGCCCTTTCCTGTTTTTTGA[CG]TAAGCATTTATAGGTATAAATTTCCCCCTTTGAACTGCTTTCACTGAATTCCATAAGTTT	CGTCAAAAAACAGGAAAGGGCTCAAATCAAAAACTAAATTTTATAATTTG											CTC-505O3.3	ENST00000333482.4	TSS1500	CTC-505O3.3	ENST00000333482.4	TSS1500
cg06324983	0.923805	-3.7462	6.38342	0.000207456	1	-3.77509	chr1	112281236	+	cg06324983	33729202	32644547	CTCTACCAAACTTAACAAAACTAACACAACTACAAAAACAAACTTAACCA	CTCTACCGAACTTAACAAAACTAACGCGACTACGAAAACAAACTTAACCG	I	A	Red	NA	NA	NA	NA	NA	NA	chr1:112281052-112283277	Island	TCCCCCGCCTTTCCAGCTGCCAGCCCCCTCCCTGCTGGCAGACAAGCCCAGGCAGACAGC[CG]GCCAAGCCTGCCCCCGCAGCCGCGCCAGCTCTGCCAAGCCCGGCAGAGCTGGGGGCCCAG	CGGCCAAGCCTGCCCCCGCAGCCGCGCCAGCTCTGCCAAGCCCGGCAGAG	C1orf183;C1orf183	NM_198926;NM_019099	Body;Body					1:112082576-112084168			RP4-773A18.4	ENST00000430373.1	TSS1500	RP4-773A18.4;RP4-773A18.4;FAM212B	ENST00000430373.1;ENST00000524935.1;ENST00000527570.1	TSS1500;TSS1500;3'UTR	chr1:112281000-112281895	3
cg16956999	-1.04846	3.48418	-6.36704	0.000211139	1	-3.77599	chr12	133249241	+	cg16956999	80680186	75651524	AAAACCTACATCAAAAACCACATAAAAACCCTCAAATCTAAAATTTTCCA	AAAACCTACGTCGAAAACCACGTAAAAACCCTCGAATCTAAAATTTTCCG	I	C	Grn	NA	NA	NA	NA	NA	NA	chr12:133249979-133250243	N_Shore	GGAAGAATCTGAATCCCAGGGAAGAAGCACACCATCCTAAACCGGCAAGGGATATCGCTG[CG]GAAAACCCCAGACTCGAGGGCCTCCACGTGGCCCCCGACGTAGGTCTCAGAGTCCAGCAC	GAGACCTACGTCGGGGGCCACGTGGAGGCCCTCGAGTCTGGGGTTTTCCG	POLE	NM_006231	Body					12:131759296-131759389						POLE;POLE;POLE	ENST00000539215.1;ENST00000545015.1;ENST00000537064.1	3'UTR;3'UTR;3'UTR			chr12:133248720-133249345	5
cg25260255	-1.12564	-4.26976	-6.35789	0.000213227	1	-3.77649	chr6	31670897	-	cg25260255	86625526	53624551	TAAACACTTCTAAAAAACAAAAAACCATAAAAAATTTAAACTATACCACA	TAAACACTTCTAAAAAACAAAAAACCGTAAAAAATTTAAACTATACCACG	I	T	Red	NA	NA	NA	NA	NA	NA	chr6:31670594-31671274	Island	TATTTCCCATTATGGGCACTTCTGGGGAGCAAAAGGCCGTAAAGGGTTTGGACTGTACCA[CG]TTCTTCGGTGGGGAGGAACTCGACTCACCCAGGAGCTGGAATGGGGGGCAGTGACTGCCG	CGTGGTACAGTCCAAACCCTTTACGGCCTTTTGCTCCCCAGAAGTGCCCA	BAT5	NM_021160	Body			RDMR		6:31778513-31779226	6:31670342-31671568	Promoter_Associated	ABHD16A;ABHD16A;LY6G6E;ABHD16A	ENST00000440843.2;ENST00000375842.4;ENST00000461287.1;ENST00000538874.1	TSS200;TSS200;3'UTR;5'UTR	ABHD16A;ABHD16A;ABHD16A;LY6G6E;ABHD16A	ENST00000468037.1;ENST00000440843.2;ENST00000375842.4;ENST00000461287.1;ENST00000538874.1	TSS200;TSS200;TSS200;3'UTR;5'UTR	chr6:31669805-31670975	3
cg02510453	-1.39516	-3.72471	-6.35775	0.000213259	1	-3.7765	chr4	152020490	+	cg02510453	40622548	47719286	ACCTATAATTTCTATAACTATAACATCAAAAAATAAATTTCTATAAAACA	ACCTATAATTTCTATAACTATAACGTCGAAAAATAAATTTCTATAAAACG	I	A	Red	NA	NA	NA	NA	NA	NA	chr4:152020470-152021110	Island	AAAAGCAGGTTTGGGGGTTAGACGGTGAGTTCAGCTTTGAACGATGTTGAGTGGGCGTCT[CG]TTTTACAGAAACTTACTTCCCGACGTCACAGCCACAGAAACCACAGGTAACCAGACGCCT	ACCTGTGGTTTCTGTGGCTGTGACGTCGGGAAGTAAGTTTCTGTAAAACG	RPS3A	NM_001006	TSS1500					4:152239698-152240707	4:152020143-152021501	Promoter_Associated	RPS3A;RPS3A;RPS3A;RPS3A;RPS3A	ENST00000274065.4;ENST00000509736.1;ENST00000322686.6;ENST00000512690.1;ENST00000506126.1	TSS1500;TSS1500;TSS1500;TSS1500;TSS1500	RPS3A;RPS3A;RPS3A;RPS3A;RPS3A;RPS3A;RPS3A;RPS3A;RPS3A;RPS3A;RPS3A;RPS3A	ENST00000274065.4;ENST00000509736.1;ENST00000505243.1;ENST00000322686.6;ENST00000503002.1;ENST00000512690.1;ENST00000508783.1;ENST00000512797.1;ENST00000507327.1;ENST00000515792.1;ENST00000506126.1;ENST00000510993.1	TSS1500;TSS1500;TSS1500;TSS1500;TSS1500;TSS1500;TSS1500;TSS1500;TSS1500;TSS1500;TSS1500;TSS1500	chr4:152020220-152020795	3
cg00552543	-1.16999	-4.654	-6.35496	0.000213899	1	-3.77665	chr11	47870008	-	cg00552543	97700266	35799202	ACAAATAAAACATTCCAAAAACAAAAAAACAACTCCAACCCTTCATTACA	ACAAATAAAACATTCCGAAAACAAAAAAACGACTCCGACCCTTCGTTACG	I	A	Red	NA	NA	NA	NA	NA	NA	chr11:47869793-47870356	Island	GCGGAGCTGCGGACAGGTGAAGCATTCCGGGAGCAGAAAGGCGGCTCCGGCCCTTCGTTG[CG]AGGCTTCCACCGGGAGAATGAGGGTGGGCAGCGAGGAATCCAGAAGAGAAGGGGGCAGGG	CGCAACGAAGGGCCGGAGCCGCCTTTCTGCTCCCGGAATGCTTCACCTGT	NUP160;NUP160	NM_015231;NM_015231	1stExon;5'UTR					11:47826001-47826932	11:47869260-47870624	Promoter_Associated	NUP160;NUP160;NUP160;NUP160;NUP160;NUP160;NUP160;NUP160	ENST00000426372.1;ENST00000378460.2;ENST00000426372.1;ENST00000526870.1;ENST00000530326.1;ENST00000532747.1;ENST00000378460.2;ENST00000526870.1	5'UTR;1stExon;1stExon;1stExon;TSS200;TSS200;5'UTR;5'UTR	NUP160;NUP160;NUP160;NUP160;NUP160;NUP160;NUP160;NUP160;NUP160	ENST00000426372.1;ENST00000378460.2;ENST00000426372.1;ENST00000526870.1;ENST00000530326.1;ENST00000532747.1;ENST00000529863.1;ENST00000378460.2;ENST00000526870.1	5'UTR;1stExon;1stExon;1stExon;TSS200;TSS200;TSS200;5'UTR;5'UTR	chr11:47869780-47870595	3
cg15179725	1.2465	-4.26686	6.3499	0.000215067	1	-3.77693	chr18	35147079	-	cg15179725	47717220	43712524	AAACACAATAACCAATAAACCAACACAAAAAATAACTTAATTTACCCTCA	AAACGCGATAACCGATAAACCAACGCGAAAAATAACTTAATTTACCCTCG	I	T	Red	NA	NA	NA	NA	NA	NA	chr18:35144907-35147628	Island	GAGGAAGGCGCTGGGCGCGGTGGCCGGTGAGCCAGCGCGGGGGATGGCTTGATTTGCCCT[CG]TCTGCTTTACGGGTTCAAATAGAATATATTTTTTTAATCACCATCAAAAGAATAAAGCCC	CGAGGGCAAATCAAGCCATCCCCCGCGCTGGCTCACCGGCCACCGCGCCC	BRUNOL4;BRUNOL4;BRUNOL4;BRUNOL4	NM_001025089;NM_001025087;NM_020180;NM_001025088	TSS1500;TSS1500;TSS1500;TSS1500			DMR					CELF4	ENST00000361795.3	TSS1500	CELF4	ENST00000412753.1	TSS1500	chr18:35146885-35147850	3
cg24382680	-1.1897	-5.10204	-6.34727	0.000215678	1	-3.77707	chr15	80351977	+	cg24382680	65625586	63786279	CTATTTATTAAACTTTTCTATTTAATTATTCAACCTATAACACAACCACA	CTATTTATTAAACTTTTCTATTTAATTATTCGACCTATAACGCGACCGCG	I	A	Red	NA	NA	NA	NA	NA	NA		OpenSea	AGCGGGCGGGCGGGGCCCGCGCGTCAGCCGCGGGAGCCGGCCAATCCAGTGGCTCTCCTC[CG]CGGTCGCGTCATAGGCCGAACAACCAAACAGAAAAGTTTAATAAACAGCGGACGGAGGGG	CGCGGTCGCGTCATAGGCCGAACAACCAAACAGAAAAGTTTAATAAACAG	ZFAND6	NM_019006	TSS200	high-CpG:78139018-78139568				15:78138253-78139705	15:80351019-80353002	Promoter_Associated	ZFAND6;ZFAND6;ZFAND6;ZFAND6;ZFAND6;ZFAND6;ZFAND6	ENST00000558494.1;ENST00000261749.6;ENST00000561060.1;ENST00000559157.1;ENST00000261749.6;ENST00000561060.1;ENST00000559157.1	TSS200;1stExon;1stExon;1stExon;5'UTR;5'UTR;5'UTR	ZFAND6;ZFAND6;ZFAND6;ZFAND6;ZFAND6;ZFAND6;ZFAND6;ZFAND6;ZFAND6;ZFAND6	ENST00000560470.1;ENST00000561012.1;ENST00000564367.1;ENST00000558494.1;ENST00000261749.6;ENST00000561060.1;ENST00000559157.1;ENST00000261749.6;ENST00000561060.1;ENST00000559157.1	TSS1500;TSS200;TSS200;TSS200;1stExon;1stExon;1stExon;5'UTR;5'UTR;5'UTR	chr15:80351145-80352075	3
cg25642217	-1.03595	-4.04575	-6.31963	0.000222208	1	-3.77861	chr8	145754559	+	cg25642217	4701388	19799168	ACCCAAAAAACAACAACACAAATAAATAAAATACACATAAACCCTACACA	ACCCGAAAAACGACGACACGAATAAATAAAATACACATAAACCCTACGCG	I	T	Red	NA	NA	NA	NA	NA	NA	chr8:145751955-145756326	Island	CCTTCCGGTCCGCCCCGCGTCTCTTCCCGCCCCCGGCCGCGCCCACAAGGAACGGGAGGA[CG]CGCAGGGTCCATGTGCACTTTATTCACTCGTGTCGTCGCCTCTCGGGTCCATGCGTCGGG	CGCGCAGGGTCCATGTGCACTTTATTCACTCGTGTCGTCGCCTCTCGGGT	MGC70857	NM_001001795	TSS200					8:145722789-145725499	8:145754436-145754643	Promoter_Associated	C8orf82;C8orf82	ENST00000313465.5;ENST00000524821.1	TSS200;TSS200	C8orf82;C8orf82;C8orf82;C8orf82	ENST00000532827.1;ENST00000527462.1;ENST00000313465.5;ENST00000524821.1	TSS1500;TSS200;TSS200;TSS200	chr8:145754245-145754615	3
cg20018225	-0.946735	-3.99256	-6.30287	0.000226272	1	-3.77955	chr2	85555517	+	cg20018225	30716925		AAATAATCRAATAAATTTATTCCCACATAAAAAAAACCAAAACACAACAC		II			NA	NA	NA	NA	NA	NA	chr2:85554134-85555414	S_Shore	TCGTGTGCTTGCGTTTCTATCCTCTGCTTTTTTCGTGGTTCCCTCCTGGCCGTACACAAA[CG]TGCTGTGCTCTGGTCTCTCCCATGTGGGAATAAATCCATCCGATCACCTGCAAAGCGTTG	CGTGCTGTGCTCTGGTCTCTCCCATGTGGGAATAAATCCATCCGATCACC	TGOLN2	NM_006464	TSS200					2:85407646-85409132	2:85554567-85555566	Promoter_Associated	TGOLN2;TGOLN2;TGOLN2;TGOLN2;TGOLN2	ENST00000377386.3;ENST00000377386.3;ENST00000444342.2;ENST00000409015.1;ENST00000282120.2	1stExon;5'UTR;TSS1500;TSS1500;TSS200	TGOLN2;TGOLN2;TGOLN2;TGOLN2;TGOLN2	ENST00000377386.3;ENST00000377386.3;ENST00000444342.2;ENST00000409015.1;ENST00000282120.2	1stExon;5'UTR;TSS1500;TSS1500;TSS200	chr2:85555300-85555715	3
cg09152955	-1.39912	-3.93044	-6.30237	0.000226395	1	-3.77957	chr10	103543178	+	cg09152955	42628557	8672931	TAATAAACAAAACCAAAACTAACCAAAAATCCCCAACTTTATACATATCA	TAATAAACGAAACCGAAACTAACCGAAAATCCCCGACTTTATACGTATCG	I	A	Red	NA	NA	NA	NA	NA	NA	chr10:103542711-103543290	Island	CGCTAAGGCAGCTGCAGTACCGGCGGCCATGCTGTAAGAGCCTTCTTCAAACTCCGCCCC[CG]ACACGCACAAAGCCGGGGACCCTCGGCCAGTTCCGGCCCCGCCCATTAAAGGAGACGCAC	TAATGGGCGGGGCCGGAACTGGCCGAGGGTCCCCGGCTTTGTGCGTGTCG	NPM3	NM_006993	TSS200	high-CpG:103533140-103533176				10:103532702-103533280	10:103542682-103543540	Promoter_Associated	NPM3;NPM3	ENST00000474993.1;ENST00000370110.5	TSS200;TSS200	NPM3;NPM3;NPM3;NPM3	ENST00000468544.1;ENST00000462391.1;ENST00000474993.1;ENST00000370110.5	TSS1500;TSS200;TSS200;TSS200	chr10:103543060-103543795	3
cg26822602	-0.959431	2.3294	-6.2996	0.000227074	1	-3.77973	chr1	247418074	+	cg26822602	99702246		CAAAACCATAACRCAAACTATCACTTCTTTAACAAATAAATTAAATATAC		II			NA	NA	NA	NA	NA	NA		OpenSea	ATGACATAGATGCCTTGAATTATAAACATTCTAGTAACAGGATAGAACTGTGAACTAAAC[CG]TATATCCAATTCACTTGCCAAAGAAGTGATAGTCTGCGCCATGGTTTTGGAAATTAGTTC	AAAACCATGGCGCAGACTATCACTTCTTTGGCAAGTGAATTGGATATACG	VN1R5	NM_173858	TSS1500
cg04012592	-1.4818	-3.63708	-6.29708	0.000227694	1	-3.77987	chr2	58656064	-	cg04012592	37724900	75679282	AAAAATAAAACCAAACAATAACCCCACACAAAATACCAATACAAAAAACA	AAAAATAAAACCGAACAATAACCCCGCGCGAAATACCAATACGAAAAACG	I	A	Red	NA	NA	NA	NA	NA	NA		OpenSea	CCACTCAGCCCGGGAGGTGGGGCCGGGCAGTGACCCCGCGCGAAGTGCCAGTGCGGAGGG[CG]GGGGTGGTTACCGAAAGATGTAATCCCAGGAGGGGCCGCCGCCTTCGCTGTCCCCTACCT	GGAGGTGGGGCCGGGCAGTGACCCCGCGCGAAGTGCCAGTGCGGAGGGCG						DMR		2:58508823-58509616			AC007092.1;AC007092.1;AC007092.1;AC007092.1;AC007092.1	ENST00000422723.1;ENST00000455219.2;ENST00000429095.1;ENST00000452840.1;ENST00000449448.2	5'UTR;5'UTR;5'UTR;5'UTR;5'UTR	AC007092.1;AC007092.1;AC007092.1;AC007092.1;AC007092.1	ENST00000422723.1;ENST00000455219.2;ENST00000429095.1;ENST00000452840.1;ENST00000449448.2	5'UTR;5'UTR;5'UTR;5'UTR;5'UTR	chr2:58655305-58656750	3
cg08277003	-1.39936	-4.39079	-6.28031	0.000231872	1	-3.78082	chr1	26827064	+	cg08277003	75699213	14626156	AAAACAAAACAACCCCACAAAAATTCTTCAAAAATAACAAACAAATCACA	AAAACGAAACGACCCCACGAAAATTCTTCGAAAATAACGAACGAATCACG	I	T	Red	NA	NA	NA	NA	NA	NA	chr1:26826676-26827474	Island	TCCACTCCTCCAGCGGGCTCCCGCATCCCCCATTATCCGGCGGACCCCAACCCCTGCTCA[CG]TGACTCGCCCGCCACCCTCGAAGAACTCTCGTGGGGCCGCCCCGCCCTGCCGCAGGTCAC	AGGGCGGGGCGGCCCCACGAGAGTTCTTCGAGGGTGGCGGGCGAGTCACG								1:26699264-26700533	1:26826481-26828227	Promoter_Associated							chr1:26827040-26827890	3
cg25597067	-1.05491	-4.55992	-6.26698	0.000235254	1	-3.78157	chr1	33430378	+	cg25597067	43686587	80600281	ATTACCACTCAACTTCTATCACCAAAAAAACAATTAAAACAATAATAACA	GTTACCGCTCGACTTCTATCGCCGAAAAAACGATTAAAACGATAATAACG	I	A	Red	rs112055048	0.011899	NA	NA	NA	NA	chr1:33429531-33430513	Island	CAGCGCCGCCACAGCTCCCGCCTCAGCGCCCCTCAGCCAGCGCCCGGCCGCCGCCGACGC[CG]CCACCACCGCCTCAACCGCCCTCCCGGCGATAGAAGCCGAGCGGCAACGACGAAGTGATT	GTTGCCGCTCGGCTTCTATCGCCGGGAGGGCGGTTGAGGCGGTGGTGGCG	RNF19B;RNF19B	NM_001127361;NM_153341	TSS200;TSS200	high-CpG:33202947-33203120				1:33202063-33203173	1:33429286-33431260	Promoter_Associated	RNF19B	ENST00000373456.7	TSS200	RNF19B	ENST00000373456.7	TSS200			chr1:33429272-33430918	6	chr1:33429181-33431176	6
cg09465168	-1.34959	-3.52694	-6.26342	0.000236167	1	-3.78178	chr15	45997356	+	cg09465168	24643288	82650910	CCAAAACTCAACATAAAAAAAACCAAAAACCATCAAAAAACTAAATACCA	CCGAAACTCGACGTAAAAAAAACCGAAAACCGTCGAAAAACTAAATACCG	I	T	Red	NA	NA	NA	NA	NA	NA	chr15:45996453-45996735	S_Shore	GGCACCCGGTTCCCCGCCTCCGCCAAGGCAACCGGTCCCCCCCCCCCCCGCCCCCCGCTA[CG]GCACCCAGTCCCCCGACGGCTCTCGGTCTCCTCCACGCCGAGCCTCGGAGAGCAGGGGCT	CGGCACCCAGTCCCCCGACGGCTCTCGGTCTCCTCCACGCCGAGCCTCGG								15:43783797-43784720	15:45996918-45998392	Promoter_Associated	RP11-718O11.1;RP11-718O11.1;RP11-718O11.1	ENST00000559600.1;ENST00000560705.1;ENST00000560705.1	TSS200;1stExon;5'UTR	RP11-718O11.1;RP11-718O11.1;RP11-718O11.1	ENST00000559600.1;ENST00000560705.1;ENST00000560705.1	TSS200;1stExon;5'UTR	chr15:45996700-45997615	3
cg24238245	-0.868939	2.40685	-6.24845	0.000240045	1	-3.78263	chr2	24487771	-	cg24238245	31642946		ATTTCCAACTTTATTCCCTTTTCAAAATTATTTTACTTTTAAATCATCTC		II			NA	NA	NA	NA	NA	NA		OpenSea	GGTACTAAAAGATTTCCAACTTTGTTCCCTTTTCAAAGTTGTTTTGCTTTTGAATCATCT[CG]TCATTTGCTACAAAAACAAAAAGAAACAAAAAAAAAAAACAAAGCCTGCTGAGATTTTTG	CGAGATGATTCAAAAGCAAAACAACTTTGAAAAGGGAACAAAGTTGGAAA	ITSN2;ITSN2;ITSN2	NM_019595;NM_006277;NM_147152	Body;Body;Body								ITSN2	ENST00000445614.1	3'UTR	ITSN2	ENST00000445614.1	3'UTR	chr2:24487620-24487910	3
cg14123923	-0.92767	-4.13292	-6.24772	0.000240236	1	-3.78267	chr13	79176572	-	cg14123923	9682465	1607397	CCATAAAAATAAACATACACAACACACTATTCATCATATAATACATAACA	CCGTAAAAATAAACGTACACGACACGCTATTCATCGTATAATACGTAACG	I	T	Red	rs116563781	0.014319	NA	NA	NA	NA	chr13:79175610-79177985	Island	GCGCCAGAGGCACCGTGGAAGTGGACGTGCACGGCACGCTGTTCATCGTGTGGTACGTGG[CG]TCCGGCTTGAAAGGATGGCTCTTGCCCTGGGACACGGCGATGTCCACGGCCGCCAGCGCC	CGCCACGTACCACACGATGAACAGCGTGCCGTGCACGTCCACTTCCACGG	POU4F1	NM_006237	Body			CDMR	TRUE	13:78073612-78074696			POU4F1-AS1;POU4F1-AS1	ENST00000560584.1;ENST00000444769.2	5'UTR;5'UTR	POU4F1-AS1;POU4F1-AS1	ENST00000560584.1;ENST00000444769.2	5'UTR;5'UTR	chr13:79175205-79177875	3
cg11600186	1.85178	2.43399	6.23659	0.000243168	1	-3.78331	chr6	32945273	-	cg11600186	92607106	18755135	ATAAAAAACCATAATTACCAAAATACACAAAAATTTACTACTAATATACA	ATAAAAAACCGTAATTACCGAAATACACAAAAATTTACTACTAATATACG	I	A	Red	NA	NA	NA	NA	NA	NA		OpenSea	CTGCAGCGGAAGATGGAGAACCGTGATTACCGGGATGCACAGGAGTTTGCTGCTGATGTA[CG]GCTTATGTTCTCCAACTGCTATAAGTACAATCCCCCAGATCACGATGTTGTGGCAATGGC	ATGGAGAACCGTGATTACCGGGATGCACAGGAGTTTGCTGCTGATGTACG	BRD2;BRD2	NM_001113182;NM_005104	Body;Body											BRD2;BRD2;BRD2;BRD2;BRD2	ENST00000464592.1;ENST00000495733.1;ENST00000463639.1;ENST00000481259.1;ENST00000482914.1	5'UTR;3'UTR;TSS200;3'UTR;3'UTR	chr6:32945040-32945835	3
cg03022920	1.07699	2.12933	6.23306	0.000244106	1	-3.78351	chr8	8790350	+	cg03022920	74601561		TCAAAATTAAAAATAACATAACAAATTACAACTAATTACTCCTTTAAAAC		II			NA	NA	NA	NA	NA	NA		OpenSea	TTCAGTGTTTAAAGAAGTTTTACAAAAAGCACATACACATGTACTCATGGAGAAGAACAC[CG]CTTTAAAGGAGTAACTAGTTGCAACTTGTTATGTTATTTCCAATCTTGATCTATGTGCCT	CAAGATTGGAAATAACATAACAAGTTGCAACTAGTTACTCCTTTAAAGCG							TRUE														chr8:8790263-8791053	6
cg12906297	1.04648	2.61583	6.22171	0.000247151	1	-3.78417	chr9	71585506	-	cg12906297	75619934		ATAAAACTTTTATTCACCCAACTATAAACTTTATTCCCTCACTATATATC		II			NA	NA	NA	NA	NA	NA		OpenSea	TACCAAGATGGATGGAACTTTTGTTCACCCAACTGTGAACTTTATTCCCTCACTATATAT[CG]TATTCCATACACGATGGTGTGTACCCTTTTTCAGGTTTCCATTTTTAGAATTGAAGAAAA	TGGAACTTTTGTTCACCCAACTGTGAACTTTATTCCCTCACTATATATCG	LOC101927069;PIP5K1B;PIP5K1B	NR_110647;NM_003558;NM_001278253	Body;Body;Body											PIP5K1B	ENST00000478500.1	3'UTR					chr9:71584247-71585819	6
cg24623647	-1.58777	-4.35459	-6.21297	0.000249523	1	-3.78467	chr16	27214658	+	cg24623647	41709265	12775575	CCTTCCACACTAATAATACCACTTTTTCCTCTACACAAATAACAACTTCA	CCTTCCACGCTAATAATACCGCTTTTTCCTCTACACAAATAACAACTTCG	I	T	Red	NA	NA	NA	NA	NA	NA	chr16:27214772-27215678	N_Shore	ATAGGGAGAACTAATAATCCTAGCTGCAGAGATTAAATGGTGGATGCAAACAGCCTTGTA[CG]AAGTTGTTATCTGTGCAGAGGAAAAAGCGGTATCACTAGCGTGGAAGGACCCAGAGGATA	CCTTCCACGCTAGTGATACCGCTTTTTCCTCTGCACAGATAACAACTTCG	KDM8;KDM8	NM_024773;NM_001145348	TSS200;TSS1500						16:27214420-27215761	Promoter_Associated	JMJD5;JMJD5;JMJD5	ENST00000380948.2;ENST00000286096.4;ENST00000441782.2	TSS200;TSS200;TSS1500	JMJD5;JMJD5;JMJD5;JMJD5;JMJD5;JMJD5;JMJD5;JMJD5	ENST00000563881.1;ENST00000380948.2;ENST00000286096.4;ENST00000564961.1;ENST00000562269.1;ENST00000569329.1;ENST00000441782.2;ENST00000562733.1	TSS1500;TSS200;TSS200;TSS200;TSS200;TSS1500;TSS1500;TSS1500			chr16:27214412-27215932	6	chr16:27213981-27217099	6
cg05492270	-1.29868	-4.19542	-6.21286	0.000249552	1	-3.78468	chr11	71640085	-	cg05492270	52604553	2740838	AACTAAAAACACTTAAACAACAAAAACAACTAACTCACACAAAAACTACA	AACTAAAAACACTTAAACAACGAAAACAACTAACTCGCGCGAAAACTACG	I	A	Red	rs147232257	0.0142	NA	NA	NA	NA		OpenSea	GAGCCGCCGATTGGCTAGGAGCACTTGAGCAGCGGAAGCAGCTGGCTCGCGCGGGGACTG[CG]GTGAGGGGGCGAGCCGTGAAGATGGCGGCAGTGGTGGAGGTGGAGGTTGGAGGTGGTGCT	CGCAGTCCCCGCGCGAGCCAGCTGCTTCCGCTGCTCAAGTGCTCCTAGCC	RNF121;LOC100133315;RNF121;RNF121;RNF121	NR_024148;NR_029192;NM_018320;NR_024147;NM_018320	Body;TSS1500;5'UTR;Body;1stExon					11:71317568-71317761	11:71639013-71640678	Promoter_Associated	RP11-849H4.2;RP11-849H4.2;RP11-849H4.2;RNF121;RNF121;RP11-849H4.2;RNF121;RP11-849H4.2;RNF121;RNF121;RNF121;RNF121;RNF121;RNF121	ENST00000530333.1;ENST00000529513.1;ENST00000531488.1;ENST00000361756.3;ENST00000361756.3;ENST00000528511.1;ENST00000490867.1;ENST00000529844.1;ENST00000545854.1;ENST00000530137.1;ENST00000533380.1;ENST00000533380.1;ENST00000393713.3;ENST00000393713.3	TSS1500;TSS1500;TSS1500;5'UTR;1stExon;TSS1500;TSS200;TSS1500;TSS200;TSS200;5'UTR;1stExon;5'UTR;1stExon	RP11-849H4.2;RP11-849H4.2;RP11-849H4.2;RP11-849H4.2;RNF121;RNF121;RP11-849H4.2;RP11-849H4.2;RP11-849H4.2;RNF121;RNF121;RNF121;RP11-849H4.2;RNF121;RNF121;RNF121;RNF121;RNF121;RNF121;RNF121;RNF121;RNF121;RNF121;RNF121;RNF121	ENST00000534704.1;ENST00000530333.1;ENST00000529513.1;ENST00000531488.1;ENST00000361756.3;ENST00000361756.3;ENST00000528184.1;ENST00000528511.1;ENST00000533047.1;ENST00000490867.1;ENST00000528683.1;ENST00000526549.1;ENST00000529844.1;ENST00000545854.1;ENST00000525243.1;ENST00000530137.1;ENST00000530058.1;ENST00000530058.1;ENST00000393711.3;ENST00000530655.1;ENST00000393711.3;ENST00000533380.1;ENS…	TSS1500;TSS1500;TSS1500;TSS1500;5'UTR;1stExon;TSS1500;TSS1500;TSS1500;TSS200;TSS200;TSS200;TSS1500;TSS200;TSS200;TSS200;5'UTR;1stExon;5'UTR;5'UTR;1stExon;5'UTR;1stExon;5'UTR;1stExon	chr11:71638945-71640155	3
cg08313638	-1.03266	-2.96199	-6.20173	0.00025261	1	-3.78532	chr10	12110577	-	cg08313638	18670550	35769591	ATTAAAAATATTAATTTTATAACTACACTAAATAACCTTTACTTTTTACA	ATTAAAAATATTAATTTTATAACTACGCTAAATAACCTTTACTTTTTACG	I	T	Red	NA	NA	NA	NA	NA	NA	chr10:12110700-12111303	N_Shore	GAAAACAAAAAAATTAGGGGTATTGATTTTGTAGCTGCGCTAAGTAACCTTTGCTTTTTG[CG]TCCCTTGGTCTCAGTCCTAGCCATTTCCTATCCACCCTGTGGCTAATTTGTCCTTTCTGT	CGCAAAAAGCAAAGGTTACTTAGCGCAGCTACAAAATCAATACCCCTAAT	DHTKD1	NM_018706	TSS1500						10:12110438-12111741	Promoter_Associated	DHTKD1	ENST00000263035.4	TSS1500	DHTKD1;DHTKD1	ENST00000263035.4;ENST00000437298.1	TSS1500;TSS1500			chr10:12110452-12111475	6	chr10:12110079-12113773	6
cg25976004	1.05055	-2.97889	6.20094	0.000252829	1	-3.78537	chr4	56815073	+	cg25976004	93619389	17767164	CAATTTAAAAATAACACAAAAAAACAATCAAAACCAACACAAAAAAAACA	CAATTTAAAAATAACGCGAAAAAACGATCGAAACCGACACGAAAAAAACG	I	C	Grn	NA	NA	NA	NA	NA	NA	chr4:56814800-56815511	Island	AGCGCGTCCCCGCCGCGAGCCGCTAATCGTCCGCCGCTCCCGTTACCGGGGCAACCGCGG[CG]CCTCCTCCGTGTCGGCCCCGATCGTCCCTCCGCGCCATTTTCAAACTGCTCTAGCGCCGG	CAGTTTGAAAATGGCGCGGAGGGACGATCGGGGCCGACACGGAGGAGGCG	CEP135;CEP135	NM_025009;NM_025009	1stExon;5'UTR	high-CpG:56509733-56509850				4:56509505-56510255	4:56814451-56815714	Promoter_Associated	CEP135;CEP135;CEP135	ENST00000257287.3;ENST00000422247.2;ENST00000422247.2	TSS200;1stExon;5'UTR	CEP135;CEP135;CEP135;CEP135	ENST00000506809.1;ENST00000257287.3;ENST00000422247.2;ENST00000422247.2	TSS200;TSS200;1stExon;5'UTR	chr4:56814845-56815190	3
cg07352798	1.44002	-3.29208	6.19993	0.000253108	1	-3.78543	chr5	141488591	+	cg07352798	3636188	80703533	AAAACCAAAATTCAAAACTAAAATCAAACACCACTTACCTACTAATACCA	AAAACCGAAATTCGAAACTAAAATCGAACGCCGCTTACCTACTAATACCG	I	A	Red	NA	NA	NA	NA	NA	NA	chr5:141488316-141488919	Island	GGCTGCGCCATGGCGTTGGCGTTGGCGGCGCTGGCGGCGGTCGAGCCGGCCTGCGGCAGC[CG]GTACCAGCAGGTAAGCGGCGCCCGACTCCAGCCCCGAACTCCGGTCCCTGGCTCTGCCCT	GGGACCGGAGTTCGGGGCTGGAGTCGGGCGCCGCTTACCTGCTGGTACCG	NDFIP1	NM_030571	1stExon					5:141468194-141469089	5:141487807-141489364	Promoter_Associated	NDFIP1;NDFIP1;NDFIP1;NDFIP1	ENST00000253814.3;ENST00000509436.1;ENST00000313129.4;ENST00000509436.1	1stExon;1stExon;1stExon;5'UTR	NDFIP1;NDFIP1;NDFIP1;NDFIP1	ENST00000253814.3;ENST00000509436.1;ENST00000313129.4;ENST00000509436.1	1stExon;1stExon;1stExon;5'UTR	chr5:141488185-141490110	3
cg24924221	-1.60788	-2.26111	-6.19535	0.000254381	1	-3.7857	chr8	22856702	+	cg24924221	48624175	30742867	TTAAAAAAAAACATATAATTATAAACCCAAACCCCCACCACTTACCCACA	TTAAAAAAAAACGTATAATTATAAACCCAAACCCCCACCACTTACCCACG	I	A	Red	NA	NA	NA	NA	NA	NA	chr8:22856800-22857728	N_Shore	TATTCGTCCCTACCCGGCCCCCGCCCCCCGCCCCCCCGACTGCCCCTGCCGTCGCCTCCC[CG]TGGGCAAGTGGTGGGGGCCTGGGCTTACAACCACACGTTCTCCTCCAACTAGCATCCCTT	TTGGAGGAGAACGTGTGGTTGTAAGCCCAGGCCCCCACCACTTGCCCACG	RHOBTB2;RHOBTB2;RHOBTB2	NM_001160036;NM_015178;NM_001160037	Body;TSS1500;Body					8:22912580-22913025			RHOBTB2	ENST00000251822.6	TSS1500	RHOBTB2;RP11-875O11.1;RHOBTB2	ENST00000517528.1;ENST00000523884.1;ENST00000251822.6	TSS1500;3'UTR;TSS1500	chr8:22856620-22857855	3
cg24126878	-1.5334	-3.94552	-6.1923	0.000255233	1	-3.78587	chr12	7342151	+	cg24126878	21696568	83807953	CTAAAAAAACAAAACCTTAAAACTACAACACAACCTAACAAAAAAAACCA	CTAAAAAAACGAAACCTTAAAACTACGACGCAACCTAACGAAAAAAACCG	I	T	Red	NA	NA	NA	NA	NA	NA	chr12:7342074-7342417	Island	GCTCCTAAAGGCGACTCTCCAAGACCCGCTCTCTAAGGTGCTCTTCCCCTTTAAGACTCA[CG]GCTCTTCCCGTCAGGCTGCGTCGCAGTCTTAAGGCCCCGCCTTTTCAGACAGCTTCCGCT	CGGCTCTTCCCGTCAGGCTGCGTCGCAGTCTTAAGGCCCCGCCTTTTCAG	PEX5;PEX5;PEX5;PEX5;PEX5	NM_000319;NM_001131023;NM_001131025;NM_001131024;NM_001131026	TSS1500;TSS200;TSS200;TSS200;5'UTR					12:7233238-7234115	12:7340703-7342401	Promoter_Associated	PEX5;PEX5;PEX5;RP11-273B20.3;RP11-273B20.3;PEX5;PEX5;PEX5;PEX5	ENST00000412720.2;ENST00000266564.3;ENST00000455147.2;ENST00000545794.1;ENST00000543061.1;ENST00000266563.5;ENST00000545220.1;ENST00000434354.2;ENST00000420616.2	TSS1500;TSS1500;5'UTR;TSS1500;TSS1500;TSS200;TSS200;TSS200;TSS200	PEX5;PEX5;PEX5;PEX5;PEX5;PEX5;PEX5;PEX5;PEX5;RP11-273B20.3;RP11-273B20.3;PEX5;PEX5;PEX5;PEX5;PEX5;PEX5;PEX5;PEX5	ENST00000412720.2;ENST00000396637.3;ENST00000535486.1;ENST00000536841.1;ENST00000536883.1;ENST00000542539.1;ENST00000537873.1;ENST00000455147.2;ENST00000540398.1;ENST00000545794.1;ENST00000543061.1;ENST00000545845.1;ENST00000266563.5;ENST00000543974.1;ENST00000545220.1;ENST00000434354.2;ENST00000544456.1;ENST00000545574.1;ENST00000420616.2	TSS1500;TSS1500;TSS1500;TSS1500;5'UTR;5'UTR;TSS1500;5'UTR;5'UTR;TSS1500;TSS1500;TSS1500;TSS200;TSS200;TSS200;TSS200;TSS200;TSS200;TSS200	chr12:7342040-7342355	3
cg18261468	-0.916723	-4.34813	-6.19221	0.000255258	1	-3.78588	chr3	196230661	+	cg18261468	5685850	65646294	AAAACATTCACCCTTAAACAATTTTCTAAATAAAAAATACAATTTTAACA	AAAACGTTCGCCCTTAAACAATTTTCTAAATAAAAAATACGATTTTAACG	I	A	Red	NA	NA	NA	NA	NA	NA	chr3:196229810-196230791	Island	CCCTATTCGTTGCGGCAGCGCAGCAGCCACCGGACAAGCGCTAGCAACGTCACAACCGCC[CG]CCAAAATCGCACTTCCCACCCAGAAAACTGCCCAAGGGCGAACGTTCCCGGGGCGGGACT	GGAACGTTCGCCCTTGGGCAGTTTTCTGGGTGGGAAGTGCGATTTTGGCG	RNF168	NM_152617	TSS200	high-CpG:197714762-197715188				3:197714592-197715180	3:196229440-196231013	Promoter_Associated	RNF168	ENST00000318037.3	TSS200	RNF168;RNF168	ENST00000437070.1;ENST00000318037.3	TSS200;TSS200	chr3:196230520-196230855	3
cg09899868	1.00436	-3.27631	6.19162	0.000255423	1	-3.78591	chr16	49475615	-	cg09899868	13780545	63808956	TTAACACAAAAACCCCACTAATACCACATCATTTACCTTCAAAAAACTCA	TTAACACAAAAACCCCGCTAATACCGCGTCATTTACCTTCGAAAAACTCG	I	C	Grn	NA	NA	NA	NA	NA	NA		OpenSea	GCCATCATGCAGTTGACACAGGGACCCCGCTGATGCCGCGTCATTTACCTTCGGGGGACT[CG]CAGCCGCCCCCGCAGCCTGGGTTGGCAGGCCGGTGGAGGTCGGCCAGAGGCGTGCTCCCT	TTGACACAGGGACCCCGCTGATGCCGCGTCATTTACCTTCGGGGGACTCG							TRUE		16:49475147-49475835	Unclassified_Cell_type_specific							chr16:49475285-49475815	3
cg27292113	-0.953613	-4.49149	-6.18378	0.000257629	1	-3.78637	chr17	3627709	+	cg27292113	2740544		AAACAAAACRAAACCAAAAAACTAAACAAAAAAACACTAATACCCAACTC		II			NA	NA	NA	NA	NA	NA	chr17:3626924-3627839	Island	CCGCGACTCCGGCCGCCTCAGCCCGGACCTCAGCGTGTGCGGCCAGCCCAGGGACGGCGA[CG]AGCTGGGCATCAGTGCCTCCCTGTTCAGCTCTCTGGCCTCGCCCTGCCCCGGGTCCCCAA	GGCAGGGCGAGGCCAGAGAGCTGAACAGGGAGGCACTGATGCCCAGCTCG	ITGAE;GSG2	NM_002208;NM_031965	Body;1stExon					17:3573436-3574555	17:3626121-3627947	Promoter_Associated	GSG2;ITGAE	ENST00000325418.4;ENST00000571185.1	1stExon;3'UTR	GSG2;ITGAE;ITGAE;ITGAE;ITGAE	ENST00000325418.4;ENST00000572179.1;ENST00000570360.1;ENST00000570415.1;ENST00000571185.1	1stExon;TSS1500;TSS1500;3'UTR;3'UTR	chr17:3627305-3628135	3
cg02987427	1.03146	2.88503	6.18164	0.000258236	1	-3.7865	chr22	32109927	-	cg02987427	88803395		TCRTAAAAATAACAAACTTTACAAACATTCTTTTCCACACAAATACATAC		II			rs35027698	0.014709	NA	NA	NA	NA		OpenSea	CAGAGGAATTCTCGTGAGGGTGACAAGCTTTGCAAGCATTCTTTTCCACACAGGTACATA[CG]CTGTCTCTGTCACTAGAATTACTCCAATCTCTTGATACTATTTCCTTCATCTCAGGAAGG	CGTGAGGGTGACAAGCTTTGCAAGCATTCTTTTCCACACAGGTACATACG	PRR14L	NM_173566	Body											PRR14L;PRR14L	ENST00000330495.4;ENST00000431684.1	TSS1500;TSS200
cg13397551	1.89058	3.01677	6.17151	0.000261124	1	-3.78709	chr14	89821276	+	cg13397551	39691832		AATATAAATATAAATACACACRCATACTTTCCTATAAATAAATATTCTTC		II			NA	NA	NA	NA	NA	NA		OpenSea	ATAAATAAATAACTGTGAGGGCCACACACCATTAAGTGTCGGGGAATTCAAAATAATAAG[CG]AAGAATATTCATTTATAGGAAAGTATGCGTGTGTATTCACACTCACATTTTTGTGTGTAT	ATGTGAGTGTGAATACACACGCATACTTTCCTATAAATGAATATTCTTCG	FOXN3;FOXN3	NM_005197;NM_001085471	Body;Body								RP11-356K23.2	ENST00000556926.1	TSS200	RP11-356K23.2;RP11-356K23.1	ENST00000556926.1;ENST00000556942.1	TSS200;5'UTR
cg20173500	-1.45385	-4.8663	-6.16795	0.000262146	1	-3.7873	chr6	36853555	+	cg20173500	29629538	10632219	CAAAACCTCTCACAATATCTAAAAAATATAAATTCTTACTCCCCCTAACA	CGAAACCTCTCGCGATATCTAAAAAATATAAATTCTTACTCCCCCTAACG	I	T	Red	NA	NA	NA	NA	NA	NA	chr6:36853590-36853927	N_Shore	GGTAAATTAGGAAGACAAGGATTTAGGACTGGGGCGAAAAGAGCCAGAACGGAAGAAGGA[CG]CCAGGGGGAGCAAGAACCTACACTCTCCAGATATCGCGAGAGGTCCCGCGCTCGCCACGA	CGCCAGGGGGAGCAAGAACCTACACTCTCCAGATATCGCGAGAGGTCCCG	C6orf89;C6orf89;C6orf89;C6orf89	NM_001286635;NM_152734;NM_001286637;NM_001286636	TSS200;TSS200;TSS200;5'UTR				TRUE		6:36853217-36854556	Promoter_Associated	C6orf89;C6orf89;C6orf89;C6orf89;PI16	ENST00000540072.1;ENST00000480824.1;ENST00000355190.3;ENST00000510325.2;ENST00000536757.1	TSS1500;TSS200;TSS200;5'UTR;5'UTR	C6orf89;C6orf89;C6orf89;C6orf89;C6orf89;PI16	ENST00000540072.1;ENST00000480824.1;ENST00000355190.3;ENST00000416621.1;ENST00000510325.2;ENST00000536757.1	TSS1500;TSS200;TSS200;TSS200;5'UTR;5'UTR	chr6:36853480-36854130	3
cg04026360	1.07054	2.5565	6.16275	0.000263649	1	-3.78761	chr2	201791385	-	cg04026360	91734304		AATTCTTAAATCCAAACACATAATATTAAACACTATACAATCCTACTACC		II			NA	NA	NA	NA	NA	NA		OpenSea	TTTCAAAGCTAGATTCTTGAGTCCAAACACATGGTATTAAGCACTATACAATCCTACTAC[CG]TGAAGGCTAAAACAAAAATTCTTTAATACTCCATCCTCATTTATGTGGGGGCTTGAATTG	CGGTAGTAGGATTGTATAGTGCTTAATACCATGTGTTTGGACTCAAGAAT	ORC2;ORC2	NR_033915;NM_006190	Body;Body											ORC2	ENST00000464147.1	3'UTR
cg21847751	-0.843518	-5.16152	-6.14661	0.000268375	1	-3.78856	chr2	232379328	-	cg21847751	85716182	56740235	AATCTAACACAAAAAACAAAATTTTAAATTCACTAATCCAAATACACACA	GATCTAACGCGAAAAACGAAATTTTAAATTCGCTAATCCAAATACGCGCG	I	A	Red	NA	NA	NA	NA	NA	NA	chr2:232378948-232379666	Island	ACATTTTGCTGCGGTCTAGCGCGGGAGGCGGGGTTTTGGGTTCGCTGGTCCAGGTGCGCG[CG]GTGTCCCAGGTCTTCGCGCCAGGTTGGCGCGGGAGAAGGCCGAGGTGCCCCAGAGTTCGA	CGCGCGCACCTGGACCAGCGAACCCAAAACCCCGCCTCCCGCGCTAGACC	C2orf52	NR_024079	TSS1500					2:232087193-232087910	2:232378519-232380273	Promoter_Associated	LINC00471	ENST00000313064.2	TSS1500	LINC00471	ENST00000313064.2	TSS1500			chr2:232378673-232379739	6	chr2:232378082-232380756	6
cg06181173	0.84487	1.29724	6.14063	0.000270149	1	-3.78892	chr4	177020587	+	cg06181173	13770871		ATAAACACCAATTTAAAACTCCTAAAAATAAAACTTACAAAAACTCCCCC		II			NA	NA	NA	NA	NA	NA		OpenSea	AGCACAATATGGTCAGGTCTGAGGGTTAAAAACTTCACGGGAACCCAGTAATGGGGGTGG[CG]GGGGAGCTTTTGTAAGTTTTACTTCCAGGAGCTCTAAACTGGTGCTCACAGTGCATATTA	CGGGGGAGCTTTTGTAAGTTTTACTTCCAGGAGCTCTAAACTGGTGCTCA	WDR17;WDR17	NM_181265;NM_170710	5'UTR;Body								WDR17;WDR17;WDR17	ENST00000508596.1;ENST00000509792.1;ENST00000296524.6	5'UTR;5'UTR;5'UTR	WDR17;WDR17;WDR17	ENST00000508596.1;ENST00000509792.1;ENST00000296524.6	5'UTR;5'UTR;5'UTR			chr4:177020587-177020724	3	chr4:177020406-177021083	6
cg19359368	-0.893831	1.12669	-6.13074	0.000273113	1	-3.78951	chr3	189349073	+	cg19359368	92636319		TAATTTTAACCAATAAAATTCATCAATTAACTAAAACTTCATAAACACTC		II			rs79178017	0.019802	NA	NA	NA	NA		OpenSea	TCTGAAGCCGTGAGAGAGGGGGAAGAACAACAGTAGAGAGGATGCCCAGCTGGTAAGAAT[CG]AGTGTTTATGAAGTTTTAGTCAATTGATGAATCTCATTGGCTAAAATCAAGAAACGCTCC	CGAGTGTTTATGAAGTTTTAGTCAATTGATGAATCTCATTGGCTAAAATC	TP63;TP63;TP63	NM_003722;NM_001114979;NM_001114978	TSS200;TSS200;TSS200								TP63;TP63;TP63	ENST00000418709.2;ENST00000392460.3;ENST00000264731.3	TSS1500;TSS1500;TSS200	TP63;TP63;TP63;TP63	ENST00000418709.2;ENST00000392460.3;ENST00000486398.1;ENST00000264731.3	TSS1500;TSS1500;TSS200;TSS200	chr3:189348545-189349235	3
cg19586904	-0.997016	-2.9821	-6.13034	0.000273234	1	-3.78953	chr3	98451386	+	cg19586904	94794499	43781254	ACAAATCTCCCAAAAAATAAAACATTAAAAACCAAACAAAAACACAACCA	ACGAATCTCCCGAAAAATAAAACGTTAAAAACCAAACGAAAACACAACCG	I	A	Red	NA	NA	NA	NA	NA	NA	chr3:98451286-98452225	Island	GGTCCCGGCGCCCGGCGAGGGCGCGCGGCTGGTGTCCGCCCCGCCCGAAAGGTAGGGGTT[CG]GCTGTGCTCCCGCCTGGTCCCCAACGCCTCACCCTCCGGGAGACCCGCAGCCTCCCACCA	CGGCTGTGCTCCCGCCTGGTCCCCAACGCCTCACCCTCCGGGAGACCCGC	ST3GAL6;ST3GAL6;ST3GAL6;ST3GAL6;ST3GAL6;ST3GAL6;ST3GAL6-AS1	NM_001271146;NM_001271147;NM_001271142;NM_001271148;NM_006100;NM_001271145;NR_046683	5'UTR;5'UTR;5'UTR;5'UTR;TSS200;TSS200;Body	high-CpG:99933768-99934736		DMR		3:99933804-99935034			ST3GAL6;ST3GAL6;ST3GAL6-AS1;ST3GAL6-AS1;ST3GAL6;ST3GAL6-AS1;ST3GAL6;ST3GAL6-AS1;ST3GAL6-AS1	ENST00000483910.1;ENST00000462152.1;ENST00000488132.1;ENST00000461931.1;ENST00000265261.6;ENST00000475816.1;ENST00000394162.1;ENST00000488132.1;ENST00000461931.1	5'UTR;5'UTR;1stExon;1stExon;5'UTR;TSS200;TSS200;3'UTR;3'UTR	ST3GAL6;ST3GAL6;ST3GAL6;ST3GAL6;ST3GAL6;ST3GAL6;ST3GAL6;ST3GAL6-AS1;ST3GAL6-AS1;ST3GAL6;ST3GAL6;ST3GAL6;ST3GAL6;ST3GAL6-AS1;ST3GAL6;ST3GAL6;ST3GAL6-AS1;ST3GAL6-AS1	ENST00000465004.1;ENST00000489112.1;ENST00000483910.1;ENST00000460774.1;ENST00000469105.1;ENST00000466482.1;ENST00000462152.1;ENST00000488132.1;ENST00000461931.1;ENST00000486249.1;ENST00000265261.6;ENST00000497008.1;ENST00000486334.2;ENST00000475816.1;ENST00000480133.1;ENST00000394162.1;ENST00000488132.1;ENST00000461931.1	TSS1500;5'UTR;5'UTR;5'UTR;5'UTR;5'UTR;5'UTR;1stExon;1stExon;5'UTR;5'UTR;5'UTR;TSS200;TSS200;TSS200;TSS200;3'UTR;3'UTR	chr3:98450900-98452555	3
cg21647375	-0.984094	-4.60739	-6.12863	0.000273749	1	-3.78963	chr19	5978140	+	cg21647375	55631262	38675575	ATCAACTTATTAAATACACACACACAAAAATTTCTAACAAAAAACAAACA	ATCGACTTATTAAATACGCACGCGCGAAAATTTCTAACAAAAAACAAACG	I	A	Red	rs116302592	0.021286	NA	NA	NA	NA	chr19:5977440-5978816	Island	GCCAGGTCCGCCATTTTACTTCCTTAAGCCCTCCCACAAGGCCCCGCGCCGGCCCAGGCT[CG]CCTGCTTTCTGCCAGAAACTCCCGCGCGTGCGCACTTAACAAGCCGACTCCGTGTGAGGC	CGCCTGCTTTCTGCCAGAAACTCCCGCGCGTGCGCACTTAACAAGCCGAC	RANBP3;RANBP3;RANBP3;RANBP3;RANBP3;RANBP3	NM_007322;NM_007322;NM_003624;NM_003624;NM_007320;NM_007320	5'UTR;1stExon;5'UTR;1stExon;5'UTR;1stExon	high-CpG:5929099-5929344				19:5928441-5929816	19:5977508-5978708	Promoter_Associated	RANBP3;RANBP3;RANBP3;RANBP3	ENST00000541471.1;ENST00000034275.7;ENST00000541471.1;ENST00000034275.7	1stExon;1stExon;5'UTR;5'UTR	RANBP3;RANBP3;RANBP3;RANBP3	ENST00000541471.1;ENST00000034275.7;ENST00000541471.1;ENST00000034275.7	1stExon;1stExon;5'UTR;5'UTR	chr19:5978105-5978415	3
cg15572180	-1.68092	-2.62454	-6.12511	0.000274816	1	-3.78984	chr6	30689205	-	cg15572180	1669946	70734844	AAAAAATACAACTACTACATTATAACAAAAAAACAAAACCCTACAAAACA	AAAAAATACGACTACTACGTTATAACAAAAAAACGAAACCCTACGAAACG	I	A	Red	NA	NA	NA	NA	NA	NA	chr6:30688624-30689530	Island	GGGAGGGGCGGGAGGAAGTGCGGCTGCTACGTTGTAGCAGAAGGGCGGGGCCCTGCGGGG[CG]GGGCCGGGGCGCCGTGGGCGCGCGGGGACAATGCGGCGTTGCCCGCCGGCAGGGGCGCGC	AGGAAGTGCGGCTGCTACGTTGTAGCAGAAGGGCGGGGCCCTGCGGGGCG	TUBB	NM_178014	Body					6:30797103-30797556	6:30689049-30689423	Promoter_Associated	TUBB;TUBB;TUBB	ENST00000396389.1;ENST00000396384.1;ENST00000330914.3	TSS1500;TSS1500;TSS200	TUBB;TUBB;TUBB	ENST00000396389.1;ENST00000396384.1;ENST00000330914.3	TSS1500;TSS1500;TSS200	chr6:30688940-30689655	3
cg11580575	1.56249	3.47371	6.12503	0.000274839	1	-3.78985	chr5	154173515	-	cg11580575	78616215	21664129	AAAAATAATAAAACTAATAAAACACAAACTTCCTTCCATAACCATAAACA	AAAAATAATAAAACTAATAAAACGCGAACTTCCTTCCGTAACCGTAAACG	I	A	Red	NA	NA	NA	NA	NA	NA		OpenSea	ACATCGAGTGTGAAGAGTGATGGGGCTGGTGGGGCGCGGGCTTCCTTCCGTGGCCGTGGA[CG]GGGGCGTGGTCGCGGCCGGGGACGCGGCCGGGGTGGCACTCGAAGTACGTGAGGCCCCTT	AAGAGTGATGGGGCTGGTGGGGCGCGGGCTTCCTTCCGTGGCCGTGGACG	LARP1;LARP1	NM_015315;NM_033551	Body;Body				TRUE	5:154153682-154153758						LARP1;LARP1;LARP1	ENST00000521577.1;ENST00000518742.1;ENST00000518595.1	3'UTR;TSS1500;TSS200	chr5:154173385-154173555	3
cg17460558	-1.65524	-4.61977	-6.12225	0.000275683	1	-3.79002	chr16	87417443	+	cg17460558	48745931	29639871	AAACAAAACTCTACATAAAAACAAAACTAAACTCTCCAAAAAACATAACA	AAACGAAACTCTACGTAAAAACGAAACTAAACTCTCCAAAAAACGTAACG	I	A	Red	NA	NA	NA	NA	NA	NA	chr16:87416583-87418238	Island	GCGCACGCTCCAGCGCGGCCCCGCCCCGCCAGCGCCGAGCCACGCCCCCGCCGCAGAGCT[CG]CCACGCCCCCTGGAGAGCCTAGCCCCGCCCCTACGTAGAGCTCCGCCCCGGCCGCGCCAC	CGCCACGCCCCCTGGAGAGCCTAGCCCCGCCCCTACGTAGAGCTCCGCCC	FBXO31;FBXO31	NM_024735;NM_001282683	TSS200;5'UTR					16:85974085-85975729	16:87416530-87418232	Promoter_Associated	MAP1LC3B;FBXO31;FBXO31	ENST00000562778.1;ENST00000563956.1;ENST00000311635.6	TSS1500;TSS200;TSS200	MAP1LC3B;FBXO31;FBXO31;FBXO31;MAP1LC3B;FBXO31;FBXO31	ENST00000562778.1;ENST00000563956.1;ENST00000311635.6;ENST00000565593.1;ENST00000561823.1;ENST00000563113.1;ENST00000569412.1	TSS1500;TSS200;TSS200;TSS200;TSS200;5'UTR;3'UTR	chr16:87416885-87418255	3
cg00544914	-1.23927	2.81023	-6.11721	0.000277224	1	-3.79032	chr5	82350002	+	cg00544914	45698850		ACTATACCAAACACTATCTTAAATACTTTTATATATTCAAATTCAAAATC		II			NA	NA	NA	NA	NA	NA		OpenSea	ACTAAGATGAAGGAATCTATTGCAAGTTACACGTTACTATCATCCCCTGGTATGAAAGAG[CG]ATTTTGAACCTGAACATATAAAAGCATTCAAGATAGTGTCTGGCACAGTAGAACAGGGAT	CTGTGCCAGACACTATCTTGAATGCTTTTATATGTTCAGGTTCAAAATCG	TMEM167A	NM_174909	3'UTR								TMEM167A;TMEM167A	ENST00000502346.1;ENST00000511450.1	3'UTR;3'UTR	TMEM167A;TMEM167A	ENST00000502346.1;ENST00000511450.1	3'UTR;3'UTR
cg22255483	-1.46165	-4.04896	-6.11513	0.000277862	1	-3.79044	chr19	7599141	-	cg22255483	80758865	78771131	TAACACAAAATAAACCCCAACTACAACCCCTAAATAAATCTAAATTTCCA	TAACGCGAAATAAACCCCGACTACGACCCCTAAATAAATCTAAATTTCCG	I	T	Red	rs141371215	0.0183	NA	NA	NA	NA	chr19:7598413-7601008	Island	CGCTAGCGGTGTTGGCGCGGAGTGGACCCCGGCTGCGGCCCCTGGGTGAGTCTGGGTTTC[CG]TTAGCCTCGCAGGGGTGTCCCTTCGAGGGTCGTTAGCGAGCCTCCGCTTTCCCACGATCT	CGGAAACCCAGACTCACCCAGGGGCCGCAGCCGGGGTCCACTCCGCGCCA	PNPLA6;PNPLA6;PNPLA6;PNPLA6;PNPLA6;PNPLA6	NM_001166114;NM_006702;NM_001166111;NM_001166112;NM_001166112;NM_001166113	TSS1500;5'UTR;TSS1500;5'UTR;1stExon;TSS1500					19:7504882-7505397	19:7598742-7599159	Promoter_Associated	PNPLA6;PNPLA6;PNPLA6;PNPLA6;PNPLA6;PNPLA6	ENST00000414982.2;ENST00000544207.1;ENST00000450331.2;ENST00000221249.5;ENST00000545201.1;ENST00000545201.1	TSS1500;TSS1500;TSS1500;5'UTR;1stExon;5'UTR	PNPLA6;PNPLA6;PNPLA6;PNPLA6;PNPLA6;PNPLA6	ENST00000414982.2;ENST00000544207.1;ENST00000450331.2;ENST00000221249.5;ENST00000545201.1;ENST00000545201.1	TSS1500;TSS1500;TSS1500;5'UTR;1stExon;5'UTR	chr19:7599105-7600675	3
cg16439198	1.12288	-2.13583	6.1145	0.000278057	1	-3.79048	chr2	38302674	-	cg16439198	51601243	96700441	CATTAAATAAAAAAATCAAAACTAACTCTCTAAAAAAATAACCAAAAACA	CGTTAAATAAAAAAATCGAAACTAACTCTCTAAAAAAATAACCGAAAACG	I	C	Grn	NA	NA	NA	NA	NA	NA	chr2:38301276-38304518	Island	GGGACTGAGTGCCGTTGGGTGGAGAGGTCGGAGCTGACTCTCTGGAGAAATGGCCGAAGA[CG]CCCCTTCCCATCCCCAACCCACTCTCCCTTGGAGAAGAGAAGGGGCGTGTTTCCACCTCG	CGTTGGGTGGAGAGGTCGGAGCTGACTCTCTGGAGAAATGGCCGAAGACG	CYP1B1	NM_000104	5'UTR					2:38154704-38157200	2:38302667-38303158	Unclassified_Cell_type_specific	CYP1B1;CYP1B1;CYP1B1-AS1;CYP1B1	ENST00000407341.1;ENST00000260630.3;ENST00000431999.1;ENST00000494864.1	5'UTR;5'UTR;TSS200;3'UTR	CYP1B1;CYP1B1;CYP1B1;CYP1B1;CYP1B1-AS1;CYP1B1	ENST00000462864.1;ENST00000490576.1;ENST00000407341.1;ENST00000260630.3;ENST00000431999.1;ENST00000494864.1	3'UTR;3'UTR;5'UTR;5'UTR;TSS200;3'UTR	chr2:38302380-38304850	3
cg18542599	-1.04711	-2.13954	-6.11289	0.000278552	1	-3.79058	chr15	92396808	-	cg18542599	16756888	42724249	AATAAAAACAAACACAACCAACAAACAAAAAAAACCAAACAATAACAACA	AATAAAAACAAACGCGACCGACGAACAAAAAAAACCGAACGATAACAACG	I	A	Red	NA	NA	NA	NA	NA	NA	chr15:92396013-92397682	Island	TGGGGCTGAGGGGGTGAGAGCAGGCGCGGCCGGCGGGCAAGGGGAACCGGGCGATGGCAG[CG]GCGGGCGGCCGCGGGAGGCGAGGCAGCGGCGGCGGCGGGCGGCGCGACGAGCCCCTGTGA	GGTGAGAGCAGGCGCGGCCGGCGGGCAAGGGGAACCGGGCGATGGCAGCG	SLCO3A1;SLCO3A1	NM_013272;NM_001145044	TSS200;TSS200	high-CpG:90197216-90198575				15:90197048-90199025			SLCO3A1;SLCO3A1;SLCO3A1	ENST00000424469.2;ENST00000555769.1;ENST00000318445.6	TSS1500;TSS1500;TSS200	SLCO3A1;SLCO3A1;SLCO3A1;SLCO3A1;SLCO3A1;SLCO3A1	ENST00000424469.2;ENST00000555111.1;ENST00000553304.1;ENST00000555769.1;ENST00000318445.6;ENST00000553653.1	TSS1500;TSS1500;TSS1500;TSS1500;TSS200;TSS200	chr15:92395745-92397355	3
cg17652741	-1.08609	-4.26739	-6.10256	0.000281753	1	-3.7912	chr4	13629432	-	cg17652741	88719933	64733233	AACAACATTAACAAAAATCCAACAACAAAAACCACAAAAAACCAATTTCA	AACAACATTAACGAAAATCCGACGACGAAAACCGCGAAAAACCAATTTCG	I	A	Red	NA	NA	NA	NA	NA	NA	chr4:13629245-13629655	Island	GGAAAAGACGGTGACAACATTGACGAAAGTCCGGCGACGGAGGCCGCGAAGAGCCAGTTT[CG]ACCGTCGCCGGGCGCAAGCGCCCTCGCGAGGCCGAGCTGCGCCGGAAGTGGCGGCGACTG	GACAACATTGACGAAAGTCCGGCGACGGAGGCCGCGAAGAGCCAGTTTCG	BOD1L	NM_148894	TSS200					4:13237866-13238872	4:13628865-13630258	Unclassified	BOD1L	ENST00000040738.5	TSS200	BOD1L;BOD1L	ENST00000482713.1;ENST00000040738.5	TSS200;TSS200	chr4:13629245-13629955	3
cg15825264	-1.46964	-3.99153	-6.09481	0.000284181	1	-3.79167	chr17	655740	+	cg15825264	90627393	86614130	ATCCCAAAAAAAACACTCAATAAAAATAAACTATATACAAAACACACCCA	GTCCCGAAAAAAACGCTCGATAAAAATAAACTATATACGAAACACGCCCG	I	A	Red	NA	NA	NA	NA	NA	NA	chr17:655026-656707	Island	GGTCCCAGCGGGTCGGGCTCATGATTCCCCGGCCCCGCATTCACCCTCACCCGGTAACCC[CG]GGCGTGCCCCGCACACAGTTCACCCCCACCGAGCGCCTCCCCCGGGACGCCCACCACCCA	CGGGCGTGCCCCGCACACAGTTCACCCCCACCGAGCGCCTCCCCCGGGAC	ELP2P;GEMIN4	NR_024120;NM_015721	TSS200;TSS1500					17:601553-603457	17:654305-656780	Promoter_Associated	GEMIN4;DBIL5P;GEMIN4	ENST00000437269.1;ENST00000536214.1;ENST00000319004.5	TSS1500;TSS200;TSS1500	GEMIN4;GEMIN4;GEMIN4;DBIL5P;GEMIN4;DBIL5P;GEMIN4;GEMIN4	ENST00000574958.1;ENST00000437269.1;ENST00000573482.1;ENST00000536214.1;ENST00000319004.5;ENST00000449830.1;ENST00000576383.1;ENST00000570364.1	TSS1500;TSS1500;TSS1500;TSS200;TSS1500;TSS200;5'UTR;5'UTR			chr17:654466-656319	6	chr17:652511-656864	6
cg00554442	-1.4411	-4.54979	-6.09467	0.000284227	1	-3.79168	chr16	1021074	+	cg00554442	95762144	81665393	TCCAAAACTATAAACAAAACCTCCCAAAATATAAATAAAACCTTCAACCA	TCCGAAACTATAAACGAAACCTCCCGAAATATAAATAAAACCTTCGACCG	I	T	Red	NA	NA	NA	NA	NA	NA	chr16:1020219-1021303	Island	CATTCTCGGAGGCCCCGCCCATTCTCGGAGGCCCCGCCTCTCCCTGGCCGGCCCTGCCCA[CG]GCCGAAGGCCCCACCCACACCCCGGGAGGCCCCGCTCACAGTCCCGGAGGCACCGCCCCC	CGGCCGAAGGCCCCACCCACACCCCGGGAGGCCCCGCTCACAGTCCCGGA	LMF1	NM_022773	TSS200					16:959484-961296	16:1019949-1021850	Promoter_Associated	LMF1;LMF1;LMF1;LMF1;LMF1	ENST00000543238.1;ENST00000539379.1;ENST00000399843.2;ENST00000262301.11;ENST00000568897.1	TSS200;TSS200;TSS200;TSS200;TSS1500	LMF1;LMF1;LMF1;LMF1;LMF1;LMF1;LMF1;LMF1	ENST00000567595.1;ENST00000543238.1;ENST00000568964.1;ENST00000399843.2;ENST00000262301.11;ENST00000568897.1;ENST00000570014.1;ENST00000545827.2	TSS200;TSS200;TSS200;TSS200;TSS200;TSS1500;5'UTR;5'UTR	chr16:1020800-1021235	3
cg06105925	1.02731	-3.25569	6.09198	0.000285074	1	-3.79184	chr5	102898545	+	cg06105925	45726591	5753914	CTCCCTTACACACAACCTATAAACTTCAAACTACATCTCCCATAAAACCA	CTCCCTTACGCACAACCTATAAACTTCAAACTACATCTCCCATAAAACCG	I	C	Grn	NA	NA	NA	NA	NA	NA		OpenSea	AGTCTTCCCGACTTCCGGTGGAGATCCGGGGGTGGGGGGGGGGCGGGAGGGGGGCCCCCG[CG]GTTTTATGGGAGATGTAGTTTGAAGCCCACAGGTTGTGCGCAAGGGAGAAGGGGTGGAGA	CTCCCTTGCGCACAACCTGTGGGCTTCAAACTACATCTCCCATAAAACCG	NUDT12;NUDT12	NM_031438;NM_001300741	TSS200;TSS200					5:102926049-102926675	5:102898050-102898850	Promoter_Associated	NUDT12;NUDT12	ENST00000507423.1;ENST00000230792.2	TSS200;TSS200	NUDT12;NUDT12;NUDT12	ENST00000507423.1;ENST00000508889.1;ENST00000230792.2	TSS200;TSS200;TSS200	chr5:102898100-102898635	3
cg11275620	-1.22727	-4.31553	-6.08421	0.000287542	1	-3.79231	chr13	28194854	+	cg11275620	1611313	20775568	AAAAACAAACAACAAAAACAAAATAATCTCACTCTAACCCAAAAATAACA	AAAAACGAACGACGAAAACGAAATAATCTCACTCTAACCCGAAAATAACG	I	A	Red	NA	NA	NA	NA	NA	NA	chr13:28194183-28196249	Island	GGGCGGACCAGAGGGCGGCTCCACCTATCCGAGAGCTCGGGAGGCGGGCCAGAAGGGACC[CG]TCACTCCCGGGTTAGAGTGAGACCACTCCGCCCTCGCCGCCCGCCTCCCCCACTCGCCCC	GGAGGCGGGCGGCGAGGGCGGAGTGGTCTCACTCTAACCCGGGAGTGACG	POLR1D;LNX2;POLR1D	NM_015972;NM_153371;NM_152705	TSS1500;TSS200;TSS1500	high-CpG:27092846-27092967				13:27092117-27094249	13:28194254-28194974	Promoter_Associated	POLR1D;POLR1D;POLR1D;POLR1D;LNX2	ENST00000399697.3;ENST00000465887.1;ENST00000399696.1;ENST00000302979.3;ENST00000316334.3	TSS1500;TSS1500;TSS1500;TSS200;TSS1500	POLR1D;POLR1D;POLR1D;POLR1D;POLR1D;LNX2	ENST00000399697.3;ENST00000465887.1;ENST00000489647.1;ENST00000399696.1;ENST00000302979.3;ENST00000316334.3	TSS1500;TSS1500;TSS1500;TSS1500;TSS200;TSS1500	chr13:28194680-28194910	3
cg14270789	1.01678	-3.22217	6.07905	0.000289194	1	-3.79262	chr13	25620954	-	cg14270789	66691217	91650147	AAAAAAACCCAAATCCAATAAAACATCAAACACACTAACACATAAAAACA	AAAAAAACCCGAATCCAATAAAACATCAAACACGCTAACGCATAAAAACG	I	A	Red	NA	NA	NA	NA	NA	NA	chr13:25620937-25621554	Island	GATGACATTGAGAAAGAGACCCGGGTCCAGTGAAGCATCAGACACGCTGGCGCATGGGGA[CG]AGGAGCCCTGGAGACTCAGGGCCCGTCTGGTGCGGCCCGGGCTTTGCTCCGCGCTCGCCC	CGTCCCCATGCGCCAGCGTGTCTGATGCTTCACTGGACCCGGGTCTCTTT							TRUE	13:24518915-24519062									chr13:25620865-25621075	3
cg01804989	0.960075	-4.90838	6.07383	0.000290875	1	-3.79294	chr9	34666042	+	cg01804989	59627572	86600833	AACAAACCTAATACACAACAACATCCCTATAACATAATAATAACAATCCA	AACAAACCTAATACGCAACGACATCCCTATAACGTAATAATAACGATCCG	I	T	Red	NA	NA	NA	NA	NA	NA	chr9:34664930-34665687	S_Shore	GGGGGCTGAGAGGGGTCAGCGCAGCCTAAACTCCCGCCCTCCCTGGCTCCACCCCGGAAA[CG]GACCGTTACTATTACGTCACAGGGATGCCGTTGCGCACTAGGTTTGCCTGTCCCCCGGAA	CGGACCGTTACTATTACGTCACAGGGATGCCGTTGCGCACTAGGTTTGCC								9:34656001-34656174			RP11-195F19.5;RP11-195F19.5;RP11-195F19.5;RP11-195F19.5;RP11-195F19.30;RP11-195F19.9	ENST00000421828.2;ENST00000421828.2;ENST00000423809.1;ENST00000416454.1;ENST00000564224.1;ENST00000434627.1	1stExon;5'UTR;5'UTR;TSS200;TSS200;5'UTR	RP11-195F19.5;RP11-195F19.5;RP11-195F19.5;RP11-195F19.5;RP11-195F19.5;RP11-195F19.30;RP11-195F19.9	ENST00000421828.2;ENST00000421828.2;ENST00000423809.1;ENST00000555007.1;ENST00000416454.1;ENST00000564224.1;ENST00000434627.1	1stExon;5'UTR;5'UTR;TSS1500;TSS200;TSS200;5'UTR	chr9:34665980-34666215	3
cg17152477	0.870559	3.26412	6.0688	0.000292504	1	-3.79325	chr3	49096083	-	cg17152477	48645249	67631584	AAATATAAACCAAAACAACCAACATTTTTATTTCCATTTTCTTTAAAACA	AAATATAAACCGAAACGACCGACATTTTTATTTCCATTTTCTTTAAAACG	I	A	Red	NA	NA	NA	NA	NA	NA		OpenSea	TGCTGGGATTACAGGTGTGAGCCGAAACGGCCGGCATTTTTATTTCCATTTTCTTTGAGG[CG]GAGTTTTGCTCTTGTTGCCCAGGCTGGAGTGCAGTGGCATGATCTTGGCTCACTGCAACC	CGCCTCAAAGAAAATGGAAATAAAAATGCCGGCCGTTTCGGCTCACACCT	QRICH1;QRICH1	NM_198880;NM_017730	Body;Body								QRICH1	ENST00000479449.1	TSS1500	QRICH1	ENST00000479449.1	TSS1500
cg11138231	1.09165	2.01478	6.0675	0.000292926	1	-3.79333	chr7	99475824	+	cg11138231	9710329		CCCRACCAAATATATACATTTTTAATCTAACCATTAAAAAACRCCCCAAC		II			NA	NA	NA	NA	NA	NA		OpenSea	ATCCCCCCGCCTCGGCCTCCCAAAGTGCTGGGATTACAGGCGTGAACCACCGCACCCGGC[CG]CTGGGGCGCTTCTTAATGGCCAGATTAAAAATGCACACACCTGGCCGGGCGCGGCGGCTC	CCGGCCAGGTGTGTGCATTTTTAATCTGGCCATTAAGAAGCGCCCCAGCG	OR2AE1	NM_001005276	TSS1500								OR2AE1	ENST00000316368.2	TSS1500	OR2AE1	ENST00000316368.2	TSS1500
cg15045802	-0.925737	-3.81995	-6.05659	0.000296502	1	-3.79399	chr19	1857434	-	cg15045802	47795557	8601953	CACCCTAAAAATACAATAAATAAAAACAACACAAAAAAACAATATAAACA	CGCCCTAAAAATACGATAAATAAAAACAACGCGAAAAAACAATATAAACG	I	A	Red	NA	NA	NA	NA	NA	NA	chr19:1856725-1857443	Island	GCCGAGACGCAGCGCCCTGAGGATGCGGTGGGTGGGGACAACGCGGGAGGGCAGTGTGGG[CG]GGGCCGCGGTGGACTTGACCCTCTGACTCAGGCTGGGCCCGGGTGAGCTCAGGACAGCCT	CGCCCTGAGGATGCGGTGGGTGGGGACAACGCGGGAGGGCAGTGTGGGCG	KLF16	NM_031918	Body					19:1807744-1808443	19:1856867-1857574	Promoter_Associated							chr19:1856325-1857615	3
cg16570995	-1.00658	-3.87862	-6.05542	0.00029689	1	-3.79407	chr6	37138163	+	cg16570995	73765825	29699891	CTAACACAAAAAACCAAAAACAAATCAAAAAACAACTAAAAACACTACCA	CTAACGCGAAAAACCGAAAACGAATCGAAAAACAACTAAAAACGCTACCG	I	A	Red	NA	NA	NA	NA	NA	NA	chr6:37137070-37139434	Island	CTCACCCCGCCGTTCTCAGCGCTGCCCGACCCCGCTGGCGCGCCCTCCCGCCGCCAGTCC[CG]GCAGCGCCCTCAGTTGTCCTCCGACTCGCCCTCGGCCTTCCGCGCCAGCCGCAGCCACAG	CGGCAGCGCCCTCAGTTGTCCTCCGACTCGCCCTCGGCCTTCCGCGCCAG	PIM1;PIM1	NM_002648;NM_002648	5'UTR;1stExon	high-CpG:37245860-37246195				6:37244997-37247412			PIM1;PIM1	ENST00000373509.5;ENST00000373509.5	5'UTR;1stExon	PIM1;PIM1	ENST00000373509.5;ENST00000373509.5	5'UTR;1stExon	chr6:37138045-37138375	3
cg07018071	-1.24408	-3.80888	-6.05523	0.000296951	1	-3.79408	chr1	59249834	+	cg07018071	8699255	34623820	ACAAACCCAAAAAAAAATCTTCTAAAATAAAATCTCCATAATAACAAACA	GCGAACCCAAAAAAAAATCTTCTAAAATAAAATCTCCATAATAACGAACG	I	A	Red	NA	NA	NA	NA	NA	NA	chr1:59247461-59250940	Island	GCCCATGATGTCACCCCAAGGCCTTCCCATTGGCTCGCGTCGCTCTCAGGGGGGCGGGCC[CG]CCCGTCACCATGGAGACTCCACCCTAGAAGATTCTTCTCTGGGCCCGCGGAGGCTCACGG	GCGGGCCCAGAGAAGAATCTTCTAGGGTGGAGTCTCCATGGTGACGGGCG	JUN	NM_002228	TSS200					1:59020305-59023712	1:59249625-59250172	Promoter_Associated	RP4-794H19.2;JUN	ENST00000419531.1;ENST00000371222.2	TSS1500;TSS200	RP4-794H19.2;RP4-794H19.2;JUN	ENST00000544621.1;ENST00000419531.1;ENST00000371222.2	TSS1500;TSS1500;TSS200	chr1:59249665-59250075	3
cg26285682	-0.987109	2.58846	-6.04985	0.000298736	1	-3.79441	chr3	15279205	-	cg26285682	10667280		TTATAATTTACCACAAATACCAATCAAAACATTTTAAATAACTAAACACC		II			NA	NA	NA	NA	NA	NA		OpenSea	GTTTTTTAAAATTATAATTTGCCACAAATGCCAGTCAAAACATTTTAAGTGGCTGGGCAC[CG]TGGGTCACCCCTATAATCCTAGCACTTTGGGAGGCTGAGGCAGGAGGAATGCTTGAGGCC	CGGTGCCCAGCCACTTAAAATGTTTTGACTGGCATTTGTGGCAAATTATA	CAPN7	NM_014296	Body								Y_RNA	ENST00000516276.1	TSS1500	Y_RNA	ENST00000516276.1	TSS1500
cg14016166	1.00004	2.47212	6.04285	0.000301076	1	-3.79484	chr7	75543425	+	cg14016166	39667292		ACCTTTATTCCTAAAAAATTTAAAACACRACATTACTAAATATTCTCATC		II			NA	NA	NA	NA	NA	NA	chr7:75543965-75544775	N_Shore	TGCAAAAGGAATTCACAGCACAGCTAGTAATAATAGTAGTAGTAGTAATAATAACAATGG[CG]ATGAGAACACTTAGTAATGCCGTGCTCTAAATCCTTTAGGAACAAAGGTTATACCACTTA	CCTTTGTTCCTAAAGGATTTAGAGCACGGCATTACTAAGTGTTCTCATCG	POR	NM_000941	TSS1500						7:75543417-75543644	Promoter_Associated_Cell_type_specific	POR;POR;POR	ENST00000461988.1;ENST00000419840.1;ENST00000394893.1	TSS1500;TSS1500;TSS1500	POR;POR;POR;POR;POR;POR;POR;POR;POR	ENST00000461988.1;ENST00000419840.1;ENST00000448410.1;ENST00000421059.1;ENST00000394893.1;ENST00000412521.1;ENST00000414186.1;ENST00000453773.1;ENST00000439963.1	TSS1500;TSS1500;TSS1500;TSS1500;TSS1500;TSS1500;TSS1500;5'UTR;5'UTR					chr7:75543086-75546670	6
cg03744440	0.970125	-2.94743	6.04202	0.000301354	1	-3.79489	chr17	73584108	+	cg03744440	3601976	1791825	TACACTAATTCCTACCCATAACTAACCCAAAAAAAACAAACTTCCCAACA	TACGCTAATTCCTACCCATAACTAACCCAAAAAAAACGAACTTCCCGACG	I	C	Grn	NA	NA	NA	NA	NA	NA	chr17:73583838-73586337	Island	TGCACTGCACAGAAGGTCACCGCGGGAGGCCAAATCCCCGGGGAGGGGAAAGGACCTGGG[CG]TCGGGAAGCCCGTCTCCTTTGGGCCAGCCATGGGCAGGAACCAGCGCAAAGCGCCCCAGC	TGCGCTGGTTCCTGCCCATGGCTGGCCCAAAGGAGACGGGCTTCCCGACG	MYO15B	NR_003587	TSS200	high-CpG:71095432-71096174		DMR		17:71095472-71097932			MYO15B	ENST00000293201.8	TSS200	MYO15B	ENST00000293201.8	TSS200	chr17:73583765-73584195	3
cg17495178	-1.41105	-4.15319	-6.04029	0.000301935	1	-3.795	chr4	87515685	-	cg17495178	44685256	29726270	TTAAAAAAACATCAAACACAATAAAACAACAAAAATACATTAAACACTCA	TTAAAAAAACGTCGAACACAATAAAACGACGAAAATACGTTAAACGCTCG	I	A	Red	NA	NA	NA	NA	NA	NA	chr4:87515183-87515735	Island	TTGGCGAAGCTCTTGGAGAGGCGTCGAGCACAGTAGGGCGGCGGGGGTGCGTTGAGCGCT[CG]GGGGTCAGGCAGTCGGCCGGGATCGCCGCTGGGGAGCGTTTCCGAGGCGAGGAGGAGGAG	TTGGAGAGGCGTCGAGCACAGTAGGGCGGCGGGGGTGCGTTGAGCGCTCG	PTPN13;PTPN13;PTPN13;PTPN13;PTPN13;PTPN13;PTPN13;PTPN13	NM_006264;NM_080684;NM_080685;NM_080683;NM_006264;NM_080684;NM_080685;NM_080683	1stExon;1stExon;1stExon;1stExon;5'UTR;5'UTR;5'UTR;5'UTR					4:87734021-87735454	4:87515138-87516199	Promoter_Associated	MAPK10;PTPN13;PTPN13;PTPN13;PTPN13;PTPN13	ENST00000513839.1;ENST00000427191.2;ENST00000502971.1;ENST00000411767.2;ENST00000427191.2;ENST00000502971.1	TSS1500;1stExon;1stExon;TSS200;5'UTR;5'UTR	PTPN13;MAPK10;PTPN13;PTPN13;MAPK10;MAPK10;PTPN13;PTPN13;PTPN13	ENST00000507902.1;ENST00000513839.1;ENST00000427191.2;ENST00000502971.1;ENST00000512046.1;ENST00000513186.1;ENST00000411767.2;ENST00000427191.2;ENST00000502971.1	TSS1500;TSS1500;1stExon;1stExon;TSS1500;TSS1500;TSS200;5'UTR;5'UTR	chr4:87515220-87516910	3
cg21363465	0.946245	-3.20051	6.03852	0.000302532	1	-3.79511	chr12	76953736	+	cg21363465	98760226	20709832	ACTACCCTTAAACATACAAAAAAAAACTAACTAACAATAACACCCTAACA	ACTACCCTTAAACATACGAAAAAAAACTAACTAACGATAACACCCTAACG	I	A	Red	NA	NA	NA	NA	NA	NA	chr12:76952707-76953830	Island	GGAGTTGCTTCCCCTGCTAGGCGGGCTCGAACCGGGCGGGAGTCACTGTCCACCTTGCTT[CG]CCAGGGTGTTATCGCCAGCCAGTCCCCTTCCGCATGCCCAAGGGCAGCCTCAGGAAGCGA	CGCCAGGGTGTTATCGCCAGCCAGTCCCCTTCCGCATGCCCAAGGGCAGC	OSBPL8;OSBPL8	NM_001003712;NM_020841	TSS200;TSS200					12:75476809-75477979	12:76953120-76953869	Promoter_Associated	OSBPL8;OSBPL8;OSBPL8	ENST00000552178.1;ENST00000393249.2;ENST00000261183.3	TSS1500;TSS1500;TSS200	OSBPL8;OSBPL8;OSBPL8;OSBPL8;OSBPL8;OSBPL8;OSBPL8;OSBPL8;OSBPL8;OSBPL8	ENST00000547544.1;ENST00000552178.1;ENST00000393249.2;ENST00000551927.1;ENST00000549646.1;ENST00000550628.1;ENST00000553139.1;ENST00000261183.3;ENST00000549570.1;ENST00000547540.1	TSS1500;TSS1500;TSS1500;TSS1500;TSS200;TSS200;TSS200;TSS200;TSS1500;TSS1500	chr12:76952420-76954075	3
cg27546981	0.900962	2.92925	6.02271	0.000307916	1	-3.79608	chr7	100853685	-	cg27546981	85638186	15767294	AAATCAAAATACAAATACTCCATATCATATCTAAAAATAACCAAAAACCA	AAATCGAAATACAAATACTCCGTATCGTATCTAAAAATAACCAAAAACCG	I	A	Red	NA	NA	NA	NA	NA	NA		OpenSea	AAGATCTGCCAGAGGTCGGGGTGCAGGTGCTCCGTGTCGTATCTGGAAGTGGCCAGGAGC[CG]GCCAAATTCATGCTGATTGCTCAGATGGAGGAAGATGCCCTGTAGTGGGGTGGGGGTGTC	AGGTCGGGGTGCAGGTGCTCCGTGTCGTATCTGGAAGTGGCCAGGAGCCG	PLOD3	NM_001084	Body					7:100640331-100640541						PLOD3;PLOD3;PLOD3;PLOD3;PLOD3	ENST00000487563.1;ENST00000460132.1;ENST00000487563.1;ENST00000440925.1;ENST00000466881.1	3'UTR;3'UTR;1stExon;3'UTR;3'UTR			chr7:100853222-100854156	6	chr7:100853463-100854803	3
cg03529960	-1.12214	-4.43817	-6.02249	0.000307993	1	-3.7961	chr1	24018470	+	cg03529960	19717236	2600362	AAACCACTCCTAAAACAATAACAAAAAAAATAACAAAATTCAACCCTACA	AAACCGCTCCTAAAACGATAACAAAAAAAATAACAAAATTCAACCCTACG	I	T	Red	NA	NA	NA	NA	NA	NA	chr1:24018355-24018567	Island	GGAATATGGAGCCCGCAATGCCTGCTGGCCCAAAACTAGCAGAGCCGTTCGAGCCAAGGA[CG]CAGGGTTGAATTCTGTCACTTTCCCTGCCATCGTTTTAGGAGCGGCTCCGGGCACTTGCC	CGCAGGGTTGAATTCTGTCACTTTCCCTGCCATCGTTTTAGGAGCGGCTC	RPL11	NM_000975	Body					1:23890616-23891498	1:24017929-24019158	Promoter_Associated	RPL11	ENST00000482370.1	TSS1500	RPL11;RPL11;RPL11;RPL11	ENST00000482370.1;ENST00000443624.1;ENST00000467075.1;ENST00000467075.1	TSS1500;TSS1500;1stExon;5'UTR	chr1:24018425-24018835	3
cg05282559	-1.81165	-4.0179	-6.0158	0.000310303	1	-3.79651	chr11	44587138	-	cg05282559	91678437	44780865	CAAAAAACTCAAAAACAAAACCAACAAAAAAAACATATCTTCTAAAAACA	CAAAAAACTCGAAAACGAAACCGACGAAAAAAACGTATCTTCTAAAAACG	I	A	Red	NA	NA	NA	NA	NA	NA	chr11:44586602-44587404	Island	GCACCGCCTTCCCAAAGGGCTCGGGGGCGGGGCCGGCGGAGGGGGCGTGTCTTCTGGGGG[CG]GGGCCTGCCGAGTCCGCGGCGTTCCCCGGCTGCAGCCGGGAGGGGGCCGAGGAGTGACTG	CAAAGGGCTCGGGGGCGGGGCCGGCGGAGGGGGCGTGTCTTCTGGGGGCG	CD82;CD82	NM_001024844;NM_002231	TSS200;TSS200				TRUE	11:44543160-44544169	11:44585945-44587858	Promoter_Associated	CD82;CD82	ENST00000227155.4;ENST00000342935.3	TSS200;TSS200	CD82;CD82;CD82;CD82;CD82;CD82;CD82;CD82	ENST00000227155.4;ENST00000342935.3;ENST00000532544.1;ENST00000529277.1;ENST00000525210.1;ENST00000525898.1;ENST00000527737.1;ENST00000524704.1	TSS200;TSS200;TSS200;TSS200;TSS200;TSS200;TSS200;TSS200	chr11:44586205-44587295	3
cg02988267	0.97149	-4.42073	6.01357	0.000311078	1	-3.79665	chr1	78149396	+	cg02988267	9789828	28675572	AAAAAACCACAAAAAACAAAATAAAACCAATTTCCAATAACAAAACTACA	AAAAAACCACAAAAAACAAAATAAAACCGATTTCCAATAACGAAACTACG	I	A	Red	NA	NA	NA	NA	NA	NA	chr1:78148217-78149418	Island	CGGGTTGCAGTCCATCCCTTGCAACCGTCCAACCTGGCCCTAGCAGAGGAAAGGCGTCCT[CG]TAGCTCCGCCATTGGAAATCGGCTTCATCCTGCCCTTTGTGGCCTCCTGAGAGATTTGTA	AGGAGGCCACAAAGGGCAGGATGAAGCCGATTTCCAATGGCGGAGCTACG	ZZZ3	NM_015534	TSS1500	high-CpG:77921580-77922170				1:77921199-77922155	1:78149013-78149454	Promoter_Associated	ZZZ3;ZZZ3	ENST00000370801.3;ENST00000370798.1	TSS1500;TSS1500	ZZZ3;ZZZ3;ZZZ3;ZZZ3;ZZZ3;ZZZ3	ENST00000469944.1;ENST00000370801.3;ENST00000433749.1;ENST00000414381.1;ENST00000463166.1;ENST00000370798.1	TSS1500;TSS1500;TSS1500;TSS1500;TSS1500;TSS1500	chr1:78147765-78149615	3
cg12746822	0.915577	2.57546	6.0103	0.00031222	1	-3.79686	chr8	28913104	-	cg12746822	87752411		AATATATCCCAACAAATTCTTAAACAATAATTTTTCTTATTAATAATCCC		II			NA	NA	NA	NA	NA	NA		OpenSea	ATTTTCTCCCCAGTGTGTCCCAACAGATTCTTAGGCAATAATTTTTCTTGTTGATGATCC[CG]TGCTCAGTAGCACACTACATTGAAGAACCCTGGCCCTCACCATTGTGTGTTGGTTTCTGT	CGGGATCATCAACAAGAAAAATTATTGCCTAAGAATCTGTTGGGACACAC							TRUE				CTD-2647L4.4	ENST00000560865.1	TSS1500	CTD-2647L4.4;HMBOX1	ENST00000560865.1;ENST00000522468.1	TSS1500;3'UTR	chr8:28913020-28913535	3
cg09166903	0.988953	-3.64644	6.00826	0.000312933	1	-3.79698	chr3	52090762	+	cg09166903	85745825	5807487	AAATCCCTAAACAAATCATAATCAACTCCAAACTAATCCAAAAAACAACA	AAATCCCTAAACGAATCGTAATCAACTCCGAACTAATCCAAAAAACAACG	I	A	Red	NA	NA	NA	NA	NA	NA	chr3:52089652-52090845	Island	CGCGCTCGCGACCCGAGCCCGGGAGACCAGCGGCGGGGCCCTCCCCCACCGCCTCCGCAC[CG]TTGCCCCCTGGACTAGCTCGGAGCTGACTACGATCCGCCTAGGGACCCCGGCCTAGACGC	GGGTCCCTAGGCGGATCGTAGTCAGCTCCGAGCTAGTCCAGGGGGCAACG	DUSP7	NM_001947	TSS1500	high-CpG:52065063-52065912				3:52064265-52066830			DUSP7;DUSP7	ENST00000495880.1;ENST00000296483.6	TSS200;TSS1500	DUSP7;DUSP7;DUSP7	ENST00000469623.1;ENST00000495880.1;ENST00000296483.6	TSS1500;TSS200;TSS1500	chr3:52090505-52091695	3
cg09489281	-1.36316	-3.53194	-5.99709	0.000316869	1	-3.79768	chr5	43604149	-	cg09489281	54682831	66655540	TTATAAATAACAATCTCATACAAATACCAACAAATAACAATTAATTACCA	TTATAAATAACGATCTCGTACAAATACCAACGAATAACAATTAATTACCG	I	A	Red	NA	NA	NA	NA	NA	NA	chr5:43602977-43603650	S_Shore	TTCCTAGGGAGGTTATAAATAGCGGTCTCGTGCAGATGCCAGCGGGTGGCAGTTAGTTGC[CG]AGCAAGGGACGGCACCGGTGGCAGTAGCCGTGACACCAGTGGCTTTGGGTGAGGTCACGG	CGGCAACTAACTGCCACCCGCTGGCATCTGCACGAGACCGCTATTTATAA	NNT;NNT	NM_182977;NM_012343	5'UTR;5'UTR					5:43638505-43640082			NNT;NNT;NNT;RP11-159F24.1;NNT	ENST00000542759.1;ENST00000264663.5;ENST00000344920.4;ENST00000513560.1;ENST00000512996.1	5'UTR;5'UTR;5'UTR;TSS1500;5'UTR	NNT;NNT;NNT;NNT;NNT;RP11-159F24.1;RP11-159F24.1;RP11-159F24.1;RP11-159F24.1;RP11-159F24.1;NNT	ENST00000542759.1;ENST00000505678.1;ENST00000512422.1;ENST00000264663.5;ENST00000344920.4;ENST00000503484.1;ENST00000500258.2;ENST00000513560.1;ENST00000515466.1;ENST00000506247.1;ENST00000512996.1	5'UTR;5'UTR;5'UTR;5'UTR;5'UTR;TSS1500;TSS1500;TSS1500;TSS1500;TSS1500;5'UTR	chr5:43603940-43604355	3
cg05791014	-0.944056	2.19181	-5.96317	0.000329166	1	-3.79982	chr22	33961408	-	cg05791014	98626564		AATCCCACTACAAATACTTTTACAACCAATATCAAATTATTCCTATATAC		II			NA	NA	NA	NA	NA	NA		OpenSea	TCCAAAAATTGAATCCCACTACAAATACTTTTGCAACCAGTATCAAATTGTTCCTATGTA[CG]TATATTTCTTTAAATCATATTCCATTTACGTGTCATTAAAGATTAGTGGGCAGTAGTATT	CGTACATAGGAACAATTTGATACTGGTTGCAAAAGTATTTGTAGTGGGAT	LARGE;LARGE	NM_004737;NM_133642	Body;Body											LARGE	ENST00000476315.1	TSS1500			chr22:33961379-33962055	6	chr22:33961247-33962186	6
cg14418138	-1.13999	-4.71871	-5.95765	0.000331217	1	-3.80017	chr12	109535727	+	cg14418138	79769853	97787599	TAAAAAACAACAACAACTATTTTAAACACATAAAAACTATTTAAAAAACA	TAAAAAACAACGACGACTATTTTAAACACGTAAAAACTATTTAAAAAACG	I	A	Red	rs11832399	0.016507	NA	NA	NA	NA	chr12:109535264-109536431	Island	TGGGCCCCGCCTGACGGAGGGCGTGCAGGATCGCGCCTCTGACTCGGTAAACCCGGGCTC[CG]CTTTCCAAATAGCCTCCACGTGTTCAAAATAGCCGCCGCTGTCCCCCATGGGCCGCCATG	TGGGGGACAGCGGCGGCTATTTTGAACACGTGGAGGCTATTTGGAAAGCG	UNG;UNG	NM_003362;NM_080911	TSS200;Body					12:108019683-108020814	12:109535251-109536877	Promoter_Associated	UNG;UNG	ENST00000537518.1;ENST00000336865.2	TSS1500;TSS200	UNG;UNG;UNG;UNG;UNG	ENST00000539287.1;ENST00000446767.2;ENST00000537518.1;ENST00000540158.1;ENST00000336865.2	TSS1500;TSS1500;TSS1500;5'UTR;TSS200	chr12:109535725-109535955	3
cg22432579	1.0303	2.83371	5.95601	0.000331828	1	-3.80027	chr12	15733874	+	cg22432579	26795286		ACCCCCAAATTCTAATTCTTACTTCCCRAATACAATATTTTAAATTTAAC		II			rs56963660	0.034309	NA	NA	NA	NA		OpenSea	GCCACTGCCGTTGATGAAATGCTTGCTGTTTTCAAAGTCAAATAAAACATAGAGACAAAT[CG]CTAAATTTAAAACATTGTATTCGGGAAGCAAGAATTAGAATTTGGGGGTAAACACACAGA	CGCTAAATTTAAAACATTGTATTCGGGAAGCAAGAATTAGAATTTGGGGG	PTPRO;PTPRO;PTPRO;PTPRO;PTPRO;PTPRO	NM_030670;NM_030671;NM_030669;NM_030668;NM_002848;NM_030667	Body;Body;Body;Body;Body;Body				TRUE
cg27590475	-1.15615	-4.76353	-5.94452	0.000336149	1	-3.80101	chr9	139839375	-	cg27590475	98726957	33789189	ACAACAATCATAAACAAAATTACAAACAAAACTCAACAAACACTAATTCA	ACGACGATCGTAAACGAAATTACAAACGAAACTCAACGAACGCTAATTCG	I	A	Red	NA	NA	NA	NA	NA	NA	chr9:139835416-139839440	Island	TGTGGCCAGCGGGCGGCGGTCGTGGGCGGGGTTGCAGGCGAGGCTCAACGAACGCTGGTT[CG]GGACCCGCCTCCGGCGCTCCCTGTTGCCGGGCCCTGAGCAAGTGGCTTCATGAACCCCGT	GCGGCGGTCGTGGGCGGGGTTGCAGGCGAGGCTCAACGAACGCTGGTTCG	C8G;FBXW5	NM_000606;NM_018998	TSS1500;TSS200					9:138958063-138959226	9:139838864-139840184	Promoter_Associated	C8G;FBXW5;FBXW5	ENST00000224181.3;ENST00000325285.3;ENST00000483559.1	TSS1500;TSS1500;TSS1500	C8G;C8G;FBXW5;C8G;FBXW5;FBXW5;FBXW5;FBXW5;FBXW5;FBXW5	ENST00000371634.2;ENST00000224181.3;ENST00000480818.1;ENST00000484376.1;ENST00000443788.1;ENST00000491246.1;ENST00000325285.3;ENST00000428398.1;ENST00000483559.1;ENST00000459905.1	TSS1500;TSS1500;TSS1500;TSS1500;TSS1500;TSS1500;TSS1500;TSS1500;TSS1500;TSS1500			chr9:139833522-139842977	6	chr9:139833606-139839937	6
cg18270627	-0.92576	-5.06135	-5.94226	0.000337006	1	-3.80115	chr1	32687897	+	cg18270627	77716196	94607315	AAATAAAAAACAACAACATTACCATAACAACATCTCTAAATAAATAACCA	AAATAAAAAACAACGACGTTACCATAACGACGTCTCTAAATAAATAACCG	I	A	Red	NA	NA	NA	NA	NA	NA	chr1:32687521-32688040	Island	GGATGTGGAGCAGGAAATGAATTCGAGGCGAGGGTCGGGAAATCCATGGAAGGGCGGGGC[CG]GCTACCTACCCAGAGACGCCGCCATGGCAACGCCGCTGTCTTCTACTTCCGGGAACGAAG	AAGTAGAAGACAGCGGCGTTGCCATGGCGGCGTCTCTGGGTAGGTAGCCG	EIF3I;C1orf91	NM_003757;NM_019118	TSS200;Body	high-CpG:32460417-32460565				1:32460132-32460902	1:32687556-32688377	Promoter_Associated	EIF3I;EIF3I	ENST00000373586.1;ENST00000471486.1	TSS200;TSS200	EIF3I;TMEM234;TMEM234;EIF3I;EIF3I;EIF3I;EIF3I;EIF3I;TMEM234	ENST00000474371.1;ENST00000466796.1;ENST00000487174.1;ENST00000355082.5;ENST00000373586.1;ENST00000489353.1;ENST00000471486.1;ENST00000483517.1;ENST00000487174.1	TSS1500;TSS1500;1stExon;5'UTR;TSS200;TSS200;TSS200;TSS200;3'UTR	chr1:32687840-32688075	3
cg01511465	1.03684	3.10212	5.94177	0.000337196	1	-3.80118	chr16	89986185	+	cg01511465	75643553	36737559	ACAAAACAACCACATAATCATAATAAACAATAAAAAACATACTAAAAACA	ACAAAACGACCACGTAATCGTAATAAACGATAAAAAACGTACTAAAAACG	I	A	Red	NA	NA	NA	NA	NA	NA	chr16:89985913-89986356	Island	CAGCATCGTGACCCTGCCGCGGGCGCGGCGAGCCGTTGCGGCCATCTGGGTGGCCAGTGT[CG]TCTTCAGCACGCTCTTCATCGCCTACTACGACCACGTGGCCGTCCTGCTGTGCCTCGTGG	GCAGGACGGCCACGTGGTCGTAGTAGGCGATGAAGAGCGTGCTGAAGACG	MC1R	NM_002386	1stExon				TRUE	16:88513431-88514091			MC1R;RP11-566K11.2	ENST00000555147.1;ENST00000556922.1	1stExon;1stExon	MC1R;RP11-566K11.2	ENST00000555147.1;ENST00000556922.1	1stExon;1stExon	chr16:89985820-89986315	3
cg25455598	-1.32607	-4.09933	-5.94152	0.000337289	1	-3.8012	chr11	3829824	+	cg25455598	58624233	10802273	TAATAACAAAAATACCAACAAAACCCAAAAACCCAAATAACCCAAAATCA	TAATAACGAAAATACCGACGAAACCCGAAAACCCAAATAACCCGAAATCG	I	A	Red	rs61896956	0.070312	NA	NA	NA	NA	chr11:3829696-3830004	Island	CCGAGAGCGCCGGCCCCGCCCCCGCCGTTCGCGCTCTGACCAGCCCGCAGAGCCAGCCCC[CG]ACCCCGGGCCACCTGGGCCCCCGGGTTCCGCCGGCACTCTCGCCACCACCGCGTGGGTGA	TGGTGGCGAGAGTGCCGGCGGAACCCGGGGGCCCAGGTGGCCCGGGGTCG	PGAP2;PGAP2;PGAP2;PGAP2;PGAP2;PGAP2;PGAP2;PGAP2;PGAP2	NM_001145438;NM_001145439;NM_014489;NR_027015;NR_027018;NR_027016;NR_027017;NM_014489;NR_027014	Body;Body;5'UTR;Body;Body;Body;Body;1stExon;Body					11:3785996-3786539	11:3829048-3830205	Promoter_Associated	PGAP2;PGAP2;PGAP2;PGAP2;PGAP2;PGAP2;PGAP2;PGAP2;PGAP2;PGAP2	ENST00000396991.2;ENST00000493547.2;ENST00000278243.4;ENST00000278243.4;ENST00000463452.2;ENST00000463452.2;ENST00000479072.1;ENST00000532017.1;ENST00000465307.2;ENST00000479072.1	5'UTR;5'UTR;1stExon;5'UTR;1stExon;5'UTR;1stExon;5'UTR;5'UTR;5'UTR	PGAP2;PGAP2;PGAP2;PGAP2;PGAP2;PGAP2;PGAP2;PGAP2;PGAP2;PGAP2;PGAP2;PGAP2;PGAP2;PGAP2;PGAP2;PGAP2;PGAP2;PGAP2;PGAP2;PGAP2;PGAP2;PGAP2;PGAP2;PGAP2;PGAP2	ENST00000528216.1;ENST00000396991.2;ENST00000493547.2;ENST00000469307.2;ENST00000278243.4;ENST00000278243.4;ENST00000525937.1;ENST00000478773.1;ENST00000483829.1;ENST00000487112.1;ENST00000463452.2;ENST00000463452.2;ENST00000479072.1;ENST00000465237.2;ENST00000485602.1;ENST00000489571.1;ENST00000532017.1;ENST00000465307.2;ENST00000495026.1;ENST00000534498.1;ENST00000525937.1;ENST00000478773.1;ENS…	5'UTR;5'UTR;5'UTR;TSS200;1stExon;5'UTR;1stExon;1stExon;1stExon;1stExon;1stExon;5'UTR;1stExon;5'UTR;5'UTR;5'UTR;5'UTR;5'UTR;5'UTR;5'UTR;5'UTR;5'UTR;5'UTR;5'UTR;5'UTR	chr11:3829425-3830115	3
cg16530437	0.956243	-3.13847	5.93748	0.000338828	1	-3.80146	chr17	53315783	+	cg16530437	21768151	85778198	AATCTAACCTACTTTCCAAACAATAAACACATACACACTTCCCATCTACA	AATCTAACCTACTTTCCAAACGATAAACGCATACGCACTTCCCATCTACG	I	C	Grn	NA	NA	NA	NA	NA	NA	chr17:53315618-53316198	Island	CAGGAGCCCCTAGCTGCAGGACCAGGCACGTGCGATTCCACGTGAGCCTCCCGGCCGGAG[CG]CAGATGGGAAGTGCGCATGCGCCTACCGCCTGGAAAGTAGGTCAGACTCCTCCTCTCACG	AGTCTGACCTACTTTCCAGGCGGTAGGCGCATGCGCACTTCCCATCTGCG					chr17:53315618-53315618		TRUE	17:50670565-50671165	17:53315699-53316079	Promoter_Associated							chr17:53315720-53315995	3
cg00398903	-1.15915	0.817924	-5.93272	0.000340654	1	-3.80176	chr17	66840007	+	cg00398903	42743160		ATTTCCCTCTTAACACCTAACTAAATTAATATACRACCAACAATAACCTC		II			NA	NA	NA	NA	NA	NA		OpenSea	AGATGCTAGCTGGCCTCCTCCTGTTAAATTGATTCAGAAATGTAGGACATAGTTCTAAGA[CG]AGGCTACTGTTGGTCGCATATCAATTTAGTTAGGTGTTAAGAGGGAAATTTATGGCACTA	CGAGGCTACTGTTGGTCGCATATCAATTTAGTTAGGTGTTAAGAGGGAAA																					chr17:66839620-66840060	3
cg07988415	1.03079	2.03756	5.92967	0.000341827	1	-3.80196	chr4	153291285	+	cg07988415	55721912		AAAACAATTTCAACTTAAACAACTTTTCAATAATCCATAAAAATCTCTAC		II			NA	NA	NA	NA	NA	NA		OpenSea	TACTGCCCCTACATGTTCATATTAGTAGCAACAGTGACATTTTAAAATCTAAAGTGATAA[CG]CAGAGATTTCTATGGATTATTGAAAAGCTGTTTAAGCTGAAATTGTTCCCAAGTGAACTA	CGCAGAGATTTCTATGGATTATTGAAAAGCTGTTTAAGCTGAAATTGTTC	FBXW7;FBXW7	NM_001013415;NM_033632	Body;Body						4:153291023-153291343	Unclassified_Cell_type_specific							chr4:153291060-153291370	3
cg07985890	1.19303	-3.41752	5.9272	0.000342782	1	-3.80212	chr11	65190999	-	cg07985890	61631234	81639141	ATAAAAAATAATCTAAAAAATAATATAAAATTAAAACACCATCCTCACCA	ATAAAAAATAATCTAAAAAATAATATAAAATTAAAACGCCATCCTCACCG	I	A	Red	NA	NA	NA	NA	NA	NA	chr11:65190824-65191058	Island	CCCTGGGCGGAGGTGAGGGGTGGTCTGAGGAGTGATGTGGAGTTAAGGCGCCATCCTCAC[CG]GTGACTGGTGCGGCACCTAGCATGTTTGACAGGCGGGGACTGCGAGGCACGCTGCTCGGG	CGGTGAGGATGGCGCCTTAACTCCACATCACTCCTCAGACCACCCCTCAC	NEAT1	NR_028272	Body			RDMR		11:64947401-64947660	11:65188622-65191947	Promoter_Associated	NEAT1;NEAT1	ENST00000499732.1;ENST00000501122.2	5'UTR;5'UTR	NEAT1;NEAT1	ENST00000499732.1;ENST00000501122.2	5'UTR;5'UTR	chr11:65190085-65191670	3
cg12732734	1.3557	2.18602	5.91181	0.000348797	1	-3.80311	chr3	196462681	+	cg12732734	18753236		CATACCCCCACATACTCTTAAAATATTAAACAATACCRTATTCCCTCCCC		II			NA	NA	NA	NA	NA	NA	chr3:196466585-196467353	N_Shelf	TTCAGGCATTGTTTTGGGATATGGTTAGATTGACAGGCAACGTTTTGGAATATGGTTAGA[CG]GGGAGGGAACACGGTACTGTTTAACATCTTAAGAGTATGTGGGGGTATGTGTATACAGAA	CGGGGAGGGAACACGGTACTGTTTAACATCTTAAGAGTATGTGGGGGTAT	PIGX;PIGX	NM_001166304;NM_017861	3'UTR;3'UTR								PIGX;PIGX	ENST00000314118.4;ENST00000392391.3	3'UTR;3'UTR	PIGX;PIGX	ENST00000314118.4;ENST00000392391.3	3'UTR;3'UTR	chr3:196462640-196462970	3
cg25120969	-1.2754	-4.14262	-5.90756	0.000350478	1	-3.80338	chr10	121410679	+	cg25120969	80665417	88710426	CTTCAAAATCCACCTACAAATAAAAAACCAAACAAACTAAACTAAAACCA	CTTCGAAATCCGCCTACGAATAAAAAACCGAACGAACTAAACTAAAACCG	I	T	Red	NA	NA	NA	NA	NA	NA	chr10:121410566-121411827	Island	CGCAAAGGAGAGGGAGAGAGCGACTATGAAAGCCGAAACCCGCCCGGGGCGCACGGAGGA[CG]GCCCCAGTCCAGCTCGTCCGGCTTCCCACCCGCAGGCGGACCCCGAAGCCGCGCCCGCGC	CGGCCCCAGTCCAGCTCGTCCGGCTTCCCACCCGCAGGCGGACCCCGAAG	BAG3	NM_004281	TSS1500	high-CpG:121400414-121401076				10:121400529-121401804	10:121410239-121410978	Promoter_Associated	BAG3	ENST00000369085.3	TSS1500	BAG3	ENST00000369085.3	TSS1500	chr10:121410300-121411055	3
cg01436363	-0.830846	1.77682	-5.90714	0.000350644	1	-3.80341	chr3	155500475	+	cg01436363	92623380		TCTTACAAAACAAATCTATAATAACAAACTTTCTTAACTTATATTTATCC		II			rs114833108	0.016507	NA	NA	NA	NA		OpenSea	AACCAAGAATATTATATCCAGCAAAACTGACCCTCAGAAGTGAAGAATTCAAGACATTTC[CG]GATAAATACAAGCCAAGAAAGTTTGTTACCACAGACTTGCCCTGCAAGAAATGCTAAAAC	CTTGCAGGGCAAGTCTGTGGTAACAAACTTTCTTGGCTTGTATTTATCCG	C3orf33;C3orf33	NM_173657;NM_001308229	Body;Body											C3orf33	ENST00000486435.1	3'UTR	chr3:155500300-155500630	3
cg02083373	-1.30071	-4.75767	-5.90322	0.000352202	1	-3.80366	chr5	74807542	+	cg02083373	24657576	76798273	AACCAAAAATAAAATTCAAAAAAAAAATCCCAAAAACTCAACATATCACA	AACCGAAAATAAAATTCGAAAAAAAAATCCCGAAAACTCGACGTATCGCG	I	T	Red	NA	NA	NA	NA	NA	NA	chr5:74806581-74807974	Island	CCCCTTCGTCCTCCCATTCTCCCCCACTACTCCCCGCCCCGTCCCCCTCCCGGCGTCTGA[CG]CGACACGCCGAGCCTTCGGGATCCTCCTCCCGAACCCTACCTCCGGCTCTCCCGGGTGAC	CGCGACACGCCGAGCCTTCGGGATCCTCCTCCCGAACCCTACCTCCGGCT	COL4A3BP;COL4A3BP;POLK;COL4A3BP	NM_001130105;NM_005713;NM_016218;NM_031361	Body;TSS200;TSS200;TSS200					5:74842296-74843730	5:74807399-74808112	Promoter_Associated	POLK;POLK;COL4A3BP;COL4A3BP;POLK;POLK	ENST00000514296.1;ENST00000241436.4;ENST00000405807.3;ENST00000261415.7;ENST00000352007.5;ENST00000506928.1	TSS1500;TSS200;TSS200;TSS200;TSS200;TSS200	POLK;POLK;POLK;COL4A3BP;COL4A3BP;POLK;POLK;POLK	ENST00000505774.1;ENST00000514296.1;ENST00000241436.4;ENST00000405807.3;ENST00000261415.7;ENST00000352007.5;ENST00000503479.2;ENST00000510815.2	TSS1500;TSS1500;TSS200;TSS200;TSS200;TSS200;TSS200;TSS200	chr5:74807445-74807730	3
cg04019098	-0.865512	-5.1619	-5.89944	0.000353714	1	-3.80391	chr2	232063399	-	cg04019098	22691557	83716884	ATAACAACTACAAAAATAACAACCAAACTAAAATAACACAAATATCCACA	ATAACGACTACGAAAATAACGACCGAACTAAAATAACGCGAATATCCGCG	I	A	Red	rs191013678	0.0188	NA	NA	NA	NA	chr2:232063173-232063616	Island	GCGGTTGCCCGGGTGACGGCTGCGGAGGTGGCGGCCGGGCTGGGATAGCGCGAGTGTCCG[CG]GCCGAGCAGCAGGTAAGCGCGTCCCCGGATGCAGCCGGGCCACCCTCCGCCCGCCGTCCT	GTGACGGCTGCGGAGGTGGCGGCCGGGCTGGGATAGCGCGAGTGTCCGCG	ARMC9;ARMC9	NM_025139;NM_025139	1stExon;5'UTR	high-CpG:231771584-231771654				2:231771276-231772033	2:232062475-232063886	Promoter_Associated	ARMC9;ARMC9;ARMC9;ARMC9	ENST00000349938.4;ENST00000349938.4;ENST00000359743.5;ENST00000359743.5	1stExon;5'UTR;1stExon;5'UTR	ARMC9;ARMC9;ARMC9;ARMC9;ARMC9;ARMC9;ARMC9	ENST00000349938.4;ENST00000349938.4;ENST00000440107.1;ENST00000359743.5;ENST00000359743.5;ENST00000482392.1;ENST00000482392.1	1stExon;5'UTR;TSS200;1stExon;5'UTR;1stExon;5'UTR	chr2:232062745-232063890	3
cg18819818	-1.44561	-3.73159	-5.89033	0.000357384	1	-3.8045	chr10	89623004	+	cg18819818	31690230	69628292	TACAACTACACTTACTACAACTTTTACAACAACACAAAACAAAAATAACA	TACAACTACACTTACTACGACTTTTACAACAACGCGAAACGAAAATAACG	I	A	Red	NA	NA	NA	NA	NA	NA	chr10:89621772-89624128	Island	GCCCCACAACAGCCTACCCTGCCTCCGGCTGGGTTTCTGGGCAGAGGCCGAGGCTTAGCT[CG]TTATCCTCGCCTCGCGTTGCTGCAAAAGCCGCAGCAAGTGCAGCTGCAGGCTGGCGGCTG	TGCAGCTGCACTTGCTGCGGCTTTTGCAGCAACGCGAGGCGAGGATAACG	PTEN;KILLIN;KILLIN	NM_000314;NM_001126049;NM_001126049	TSS200;1stExon;5'UTR					10:89611278-89614148	10:89622929-89623524	Promoter_Associated	KLLN;PTEN;PTEN	ENST00000445946.2;ENST00000371953.3;ENST00000371953.3	TSS1500;5'UTR;1stExon	KLLN;PTEN;PTEN;PTEN;PTEN	ENST00000445946.2;ENST00000487939.1;ENST00000462694.1;ENST00000371953.3;ENST00000371953.3	TSS1500;TSS1500;TSS1500;5'UTR;1stExon	chr10:89622420-89623495	3
cg00203621	-1.26173	1.23566	-5.88778	0.000358422	1	-3.80467	chr8	110693859	-	cg00203621	23748992		ATAAAATTTCTTTTCTTCTTTTTATATACAATAATTAAATAACAACATAC		II			NA	NA	NA	NA	NA	NA		OpenSea	CTTTAAAAATGATGAAGTTTCTTTTCTTCTTTTTATATACAATAATTGGATAACAGCATA[CG]TAATTCAATAACTGGGAAAAAATATTCTGGAGCAAACGATCACACATTTAATTTACAAGC	CGTATGCTGTTATCCAATTATTGTATATAAAAAGAAGAAAAGAAACTTCA	SYBU;SYBU;SYBU;SYBU	NM_001099745;NM_001099746;NM_001099743;NM_001099744	TSS1500;TSS1500;5'UTR;5'UTR								SYBU;SYBU	ENST00000408889.3;ENST00000419099.1	TSS1500;5'UTR	SYBU;SYBU;SYBU;SYBU;SYBU;SYBU;SYBU;SYBU;SYBU;SYBU;SYBU	ENST00000533821.1;ENST00000528716.1;ENST00000527600.1;ENST00000527664.1;ENST00000531230.1;ENST00000532189.1;ENST00000534184.1;ENST00000408889.3;ENST00000534578.1;ENST00000529190.1;ENST00000422135.1	TSS1500;TSS1500;TSS1500;TSS1500;TSS1500;TSS1500;TSS1500;TSS1500;5'UTR;5'UTR;5'UTR
cg14438323	-1.00789	-4.03687	-5.88382	0.000360035	1	-3.80493	chr17	58156134	-	cg14438323	86655461	8628391	AATTCTCAAAAATAAACTAATCAAAAAACAAATAAATCTCAATACAAACA	AATTCTCGAAAATAAACTAATCGAAAAACAAATAAATCTCGATACGAACG	I	A	Red	NA	NA	NA	NA	NA	NA	chr17:58156010-58156427	Island	TGCCCTCGCTGTAGTTCTCGGAGATGAGCTGATCGAAGAGCAGGTGGATCTCGGTGCGGG[CG]GAGCTGCTGTCATCCGGGCGCAGGGCGCAGAGCCTGGCAGACAAGAGGCGAAACCCATTG	CGCCCGCACCGAGATCCACCTGCTCTTCGATCAGCTCATCTCCGAGAACT	HEATR6	NM_022070	1stExon					17:55510564-55511194	17:58155190-58156589	Promoter_Associated	HEATR6;HEATR6;HEATR6	ENST00000393017.4;ENST00000393017.4;ENST00000184956.5	5'UTR;1stExon;1stExon	HEATR6;HEATR6;HEATR6	ENST00000393017.4;ENST00000393017.4;ENST00000184956.5	5'UTR;1stExon;1stExon	chr17:58155925-58156475	3
cg04676715	-1.28152	-4.13401	-5.88261	0.000360528	1	-3.80501	chr16	67840712	+	cg04676715	93693283	78702597	AAAAAACCAAAACCACTTTACCAACAAAAATAATAATTTTCAATATCCCA	AAAAAACCGAAACCGCTTTACCGACGAAAATAATAATTTTCGATATCCCG	I	A	Red	NA	NA	NA	NA	NA	NA	chr16:67840275-67841106	Island	GAGAATTCTGGGAGATGTAGTATAACCGTCCTCAGCCATAAGCCTGTCCCATCGAGACGT[CG]GGACACCGAAAACTACCATTCCCGCCGGCAAAGCGGCTCCGGCCTCTCAGCACACTTCCC	CGGGACACCGAAAACTACCATTCCCGCCGGCAAAGCGGCTCCGGCCTCTC	TSNAXIP1;RANBP10	NM_018430;NM_020850	TSS1500;TSS200					16:66397662-66398607	16:67839732-67841257	Promoter_Associated	TSNAXIP1;TSNAXIP1;TSNAXIP1;RANBP10;RANBP10;RANBP10;TSNAXIP1;TSNAXIP1	ENST00000561639.1;ENST00000567852.1;ENST00000388833.3;ENST00000317506.3;ENST00000536251.1;ENST00000448631.2;ENST00000415766.3;ENST00000415766.3	TSS1500;TSS1500;TSS1500;TSS200;TSS1500;TSS1500;5'UTR;1stExon	TSNAXIP1;TSNAXIP1;TSNAXIP1;TSNAXIP1;TSNAXIP1;TSNAXIP1;TSNAXIP1;TSNAXIP1;TSNAXIP1;TSNAXIP1;TSNAXIP1;TSNAXIP1;RANBP10;TSNAXIP1;TSNAXIP1;RANBP10;RANBP10;TSNAXIP1;TSNAXIP1	ENST00000487120.1;ENST00000565339.1;ENST00000563363.1;ENST00000561639.1;ENST00000567852.1;ENST00000565148.1;ENST00000388833.3;ENST00000562633.1;ENST00000561654.1;ENST00000569504.1;ENST00000431934.2;ENST00000562321.1;ENST00000317506.3;ENST00000466164.1;ENST00000568990.1;ENST00000536251.1;ENST00000448631.2;ENST00000415766.3;ENST00000415766.3	TSS1500;TSS1500;TSS1500;TSS1500;TSS1500;TSS1500;TSS1500;TSS1500;TSS1500;TSS1500;TSS1500;TSS1500;TSS200;TSS200;TSS200;TSS1500;TSS1500;5'UTR;1stExon	chr16:67840385-67840815	3
cg08449003	0.782634	2.51672	5.87702	0.000362824	1	-3.80537	chr9	78981537	-	cg08449003	51651878		AAACAAAATAACTATTAAATTACCAACAACTAAAAATACCTATCCTATCC		II			NA	NA	NA	NA	NA	NA		OpenSea	AGAGGAAGGTAGGGCAGGGTAGCTGTTAGGTTACCAGCAGCTAAGAATACCTATCCTATC[CG]CAAGACCCCGTTTCTATTTTTTTGAATCTTTTTTAATTAAAAAAAAAGAATATCACTCTA	GGCAGGGTAGCTGTTAGGTTACCAGCAGCTAAGAATACCTATCCTATCCG																					chr9:78981066-78981807	6
cg15168457	1.42575	2.86667	5.87086	0.000365372	1	-3.80578	chr12	111954151	+	cg15168457	75766410		TTTATACTTTCCTTCATATCATTTATTCTATCAAATATTCCCTAACCATC		II			NA	NA	NA	NA	NA	NA		OpenSea	AAGAGAGTTGGGACCTGACTGGTAGCGAGAAGGTGGGCGAGAGGAAGGAGATGGGCAAGG[CG]ATGGCCAGGGAACACCTGACAGAACAAATGATATGAAGGAAAGTATAAAAACTAAAGAAA	TTATACTTTCCTTCATATCATTTGTTCTGTCAGGTGTTCCCTGGCCATCG	ATXN2;ATXN2;ATXN2;ATXN2;ATXN2;ATXN2;ATXN2;ATXN2	NM_002973;NM_001310121;NM_001310123;NR_132311;NR_132311;NM_001310121;NM_001310123;NM_002973	ExonBnd;ExonBnd;ExonBnd;ExonBnd;Body;Body;Body;Body								ATXN2	ENST00000389153.4	ExonBnd	ATXN2;ATXN2;ATXN2	ENST00000492467.1;ENST00000389153.4;ENST00000392645.2	TSS200;ExonBnd;3'UTR
cg25472764	0.875657	-3.08459	5.86442	0.000368055	1	-3.8062	chr1	3371098	-	cg25472764	78616301	12611981	AACAATCACATAAACTCCAACCAACCCAAATAAAACTATAACCTATAACA	AACGATCACGTAAACTCCAACCGACCCAAATAAAACTATAACCTATAACG	I	C	Grn	NA	NA	NA	NA	NA	NA	chr1:3370905-3371683	Island	CGATCCAGTCCGGGCGATCACGTGGGCTCCAGCCGGCCCAGGTGGGGCTGTGACCTGTGA[CG]CAGGCGGCGCCGCCACAGGTGCCCGGGACGCGCCCCGCCCCCTCCCCGGCCCTCCCCGCC	GGCGATCACGTGGGCTCCAGCCGGCCCAGGTGGGGCTGTGACCTGTGACG	ARHGEF16	NM_014448	TSS200	high-CpG:3360824-3361250			TRUE	1:3360578-3361578	1:3368958-3371807	Unclassified	ARHGEF16;ARHGEF16	ENST00000378378.4;ENST00000378378.4	1stExon;5'UTR	ARHGEF16;ARHGEF16	ENST00000378378.4;ENST00000378378.4	1stExon;5'UTR	chr1:3370800-3372075	3
cg03505583	-0.882383	-2.26148	-5.86201	0.000369065	1	-3.80636	chr3	187461469	+	cg03505583	60647111	22721934	AAAAAAACAACAAAAACTAAAAACCACCCCACTACCAAATATAATAACCA	GAAAAAACAACAAAAACTAAAAACCACCCCGCTACCGAATATAATAACCG	I	T	Red	NA	NA	NA	NA	NA	NA	chr3:187461974-187462197	N_Shore	GGTTCCAATAACACGGCATCATAAAGGCAACGCAACCCACAGTTCTCAAGACATTTACCA[CG]GTCACTACATCCGGCAGCGGGGTGGCCCCTAGCTCCTGCTGCCCCCCCGCCCTTTCTCCC	CGGTCACTACATCCGGCAGCGGGGTGGCCCCTAGCTCCTGCTGCCCCCCC	BCL6	NM_001706	5'UTR					3:188944163-188944575			BCL6;BCL6;RP11-211G3.2	ENST00000406870.2;ENST00000496823.1;ENST00000450760.1	5'UTR;3'UTR;TSS200	BCL6;BCL6;BCL6;BCL6;RP11-211G3.2	ENST00000480458.1;ENST00000406870.2;ENST00000470319.1;ENST00000496823.1;ENST00000450760.1	3'UTR;5'UTR;3'UTR;3'UTR;TSS200	chr3:187461320-187461915	3
cg17886164	0.888648	-3.07939	5.86071	0.000369612	1	-3.80644	chr1	38061605	+	cg17886164	83683991	87712323	CAACACCTAAACAACTAAAACAAAAACAAAACCAAAAAAATAACAACACA	CGACGCCTAAACGACTAAAACGAAAACGAAACCAAAAAAATAACGACGCG	I	C	Grn	NA	NA	NA	NA	NA	NA	chr1:38061428-38061740	Island	TACGTCACTTCCGCTCGCGTCCCTCTCGGCCTCAGAGCGACTTCCTGTGAACGCGCGGCG[CG]CGCCGTCACCCTCCTGGCTCCGCCCCCGCTCCAGCCGCCTAGGCGTCGCCCTGCGTGGAG	CGACGCCTAGGCGGCTGGAGCGGGGGCGGAGCCAGGAGGGTGACGGCGCG	GNL2	NM_013285	TSS200					1:37833985-37834327	1:38060930-38062183	Unclassified	GNL2;GNL2	ENST00000373062.3;ENST00000545489.1	TSS200;TSS200	GNL2;GNL2;GNL2;GNL2	ENST00000373062.3;ENST00000483577.1;ENST00000488496.1;ENST00000545489.1	TSS200;TSS200;TSS200;TSS200	chr1:38061480-38061715	3
cg27037109	-0.814691	-2.3761	-5.86035	0.000369764	1	-3.80647	chr19	12512034	+	cg27037109	82767508	8765138	CAATCAAACACACTTCCCAAAAAAATATATAATTAAAAAAACCCACAACA	CAATCAAACGCGCTTCCCAAAAAAATATATAATTAAAAAAACCCGCGACG	I	T	Red	NA	NA	NA	NA	NA	NA	chr19:12511608-12512144	Island	AGGTCGTCTCTTAGCTACAGAGCCGAGCACCGAGCGCCCAGCGCAGGTGGGTGGAGAAGA[CG]CCGCGGGCTTTTTCAACCACACACTCCTCTGGGAAGCGCGCCTGATTGACAGTTCCCACG	CGCCGCGGGCTTTTTCAACCACACACTCCTCTGGGAAGCGCGCCTGATTG	ZNF799	NM_001080821	TSS200					19:12372113-12373137	19:12511463-12512353	Promoter_Associated	ZNF799;ZNF799;ZNF799	ENST00000430385.2;ENST00000430385.2;ENST00000419318.1	1stExon;5'UTR;TSS1500	ZNF799;ZNF799;ZNF799;ZNF799;ZNF799	ENST00000430385.2;ENST00000435033.1;ENST00000430385.2;ENST00000435033.1;ENST00000419318.1	1stExon;1stExon;5'UTR;5'UTR;TSS1500	chr19:12511980-12512295	3
cg16934684	1.03701	1.92921	5.83903	0.000378854	1	-3.80788	chr17	49317989	-	cg16934684	51666293		ATATCAAAACATTTCAACRATACACACTAACATAACTTATCAATACTAAC		II			NA	NA	NA	NA	NA	NA		OpenSea	AAGTGTCCTTTGTATCAGAGCATTTCAACGATACACACTAACATGACTTATCAATGCTGA[CG]TTGAACTTGATCATCTATCTGATTGAGGTAGTGTTTATCAGGTTTCTCTGCTGTGAAGTT	CGTCAGCATTGATAAGTCATGTTAGTGTGTATCGTTGAAATGCTCTGATA	MBTD1	NM_017643	5'UTR								MBTD1	ENST00000405860.2	5'UTR	MBTD1	ENST00000405860.2	5'UTR			chr17:49317532-49318116	3	chr17:49317668-49318012	3
cg14664726	1.0334	1.24804	5.83544	0.00038041	1	-3.80812	chr6	117594700	+	cg14664726	96714531		TTTATAAAACAACACAATAAACTCATAATAAATAAACATCTTTAATATTC		II			NA	NA	NA	NA	NA	NA	chr6:117591533-117592279	S_Shelf	GTTGGGACAGGGGAAAGGGTCTGTGCGTGGGCAAAGCTGAAGGTGATGAGGAAGAAGAGA[CG]AACATTAAAGATGTCTATTTACTATGAGCTCACTGTGTTGTTTCATAAAAAGAAAATAAA	TTATGAAACAACACAGTGAGCTCATAGTAAATAGACATCTTTAATGTTCG	VGLL2;VGLL2	NM_182645;NM_153453	3'UTR;3'UTR								VGLL2;VGLL2	ENST00000326274.5;ENST00000352536.3	3'UTR;3'UTR	VGLL2;VGLL2	ENST00000326274.5;ENST00000352536.3	3'UTR;3'UTR
cg13419083	0.836061	-2.63533	5.83336	0.000381315	1	-3.80825	chr20	32700268	+	cg13419083	97641835	89661520	AAAAATACTCCAAAAAACTAAAACAATATCAACAACCAAATATTCTTCCA	AAAAATACTCCAAAAAACTAAAACAATATCAACAACCGAATATTCTTCCG	I	A	Red	NA	NA	NA	NA	NA	NA	chr20:32699257-32700281	Island	GGTTGCGCTTGCGCTGTAGCCGCCCAGCGACCTGTGCGCGGCGTCTGAGCGAGCTGCAGC[CG]GAAGAACATTCGGTTGTTGATATTGCCTCAGCCTTTTGGAGCATTCTTTTGCGCTGCTTG	AAGAATGCTCCAAAAGGCTGAGGCAATATCAACAACCGAATGTTCTTCCG	EIF2S2	NM_003908	TSS200					20:32162919-32164384	20:32699967-32700410	Promoter_Associated	EIF2S2	ENST00000374980.2	TSS200	EIF2S2	ENST00000374980.2	TSS200			chr20:32698548-32700859	6	chr20:32694970-32700986	6
cg22880343	-1.23552	2.56631	-5.83102	0.000382332	1	-3.80841	chr2	201691865	+	cg22880343	41636174		CAAAAACTAAATAAATTACCAACTATCCAATTTTCTCCATTCTATATACC		II			NA	NA	NA	NA	NA	NA		OpenSea	AATATTTTCTCTGTAAATACACCTCATTTCCATTCTAGTTAGGAGCAATGGCGCCCAGGA[CG]GCACACAGAATGGAGAAAACTGGATAGCTGGTAACTCATTTAGCTCTTGGCACTCTAAAA	CGGCACACAGAATGGAGAAAACTGGATAGCTGGTAACTCATTTAGCTCTT											RP11-469M7.1	ENST00000568571.1	5'UTR	RP11-469M7.1	ENST00000568571.1	5'UTR			chr2:201687173-201694534	6	chr2:201688315-201696379	6
cg16071118	0.856436	-3.15714	5.82018	0.000387097	1	-3.80913	chr10	106028543	+	cg16071118	99688159	67606895	TTTACAACAAAAAACCTTTATAAAATCAATCAACTCCAAATCACCCTCCA	TTTACGACAAAAAACCTTTATAAAATCAATCGACTCCAAATCGCCCTCCG	I	A	Red	NA	NA	NA	NA	NA	NA	chr10:106028542-106029047	Island	AGTCTGTATTTCAAATGAGCCCCTCAACCCAGGTGACGCAGGCGGTGTGGGGACCGCATC[CG]GAGGGCGACCTGGAGCCGACTGACTTCACAAAGGCCTCCTGCCGCAAACCTTCAGCGGCC	CGGAGGGCGACCTGGAGCCGACTGACTTCACAAAGGCCTCCTGCCGCAAA	GSTO2	NM_183239	TSS200					10:106018470-106019100	10:106027989-106029477	Promoter_Associated	GSTO2	ENST00000450629.2	TSS200	GSTO2	ENST00000338595.1	TSS200	chr10:106027720-106028575	3
cg09577841	-0.864653	-4.1346	-5.80932	0.000391933	1	-3.80986	chr6	53516707	+	cg09577841	20799174	36731206	ATACATAATAAACAACAACCAACTAAAACCACACAAAAAACACATAAACA	ATACGTAATAAACGACAACCAACTAAAACCGCGCGAAAAACGCGTAAACG	I	T	Red	NA	NA	NA	NA	NA	NA	chr6:53516319-53517076	Island	GCAGCGGCGCCGCGTAGCTCCACTGGCCGGTCGCGGGGCTGTAGCACTCCACGGTGAGCA[CG]TCCACGCGCTCCCCGCGCGGCCCCAGCTGGCTGCCGCCCATCACGTACACTCTGTCGCTC	CGTCCACGCGCTCCCCGCGCGGCCCCAGCTGGCTGCCGCCCATCACGTAC	KLHL31	NM_001003760	Body				TRUE	6:53624334-53625035	6:53515942-53517465	Promoter_Associated							chr6:53516000-53517075	3
cg06592160	1.32365	1.92281	5.80901	0.000392073	1	-3.80988	chr13	41197899	+	cg06592160	44785931		CTTCTTAACCATAATCCCCAAAACTAAACCCCTTTCTCATTATAAAATAC		II			NA	NA	NA	NA	NA	NA		OpenSea	CTGGAGAACTAGATGAGTTCTTTATTAACACACTTTAAGAAGGACATTGATAAATCAGAG[CG]CATCCCATAATGAGAAAGGGGTCCAGTTCTGGGGACCATGGTCAAGAAGTTCCCCAGGCC	TTCTTGACCATGGTCCCCAGAACTGGACCCCTTTCTCATTATGGGATGCG	FOXO1	NM_002015	Body				TRUE
cg06581840	-1.64637	-4.42094	-5.80795	0.00039255	1	-3.80995	chr11	113644397	+	cg06581840	91729856	5802119	AAAAACTACAACACTAACTACAAAAATAACCCAATCAACATTAATTCCCA	GAAAACTACGACGCTAACTACGAAAATAACCCAATCAACGTTAATTCCCG	I	T	Red	NA	NA	NA	NA	NA	NA	chr11:113644299-113644657	Island	CCTTTTCCAGCCTCCCGGAGTGTGCCAAAACTTCTGTCACGAACGAGGCCATGGCCAAGA[CG]GGAACCAACGCTGACTGGGTCACTCTCGTAGCCAGCGCCGCAGCTCCCGTCCCGCCGGCC	CGGGAACCAACGCTGACTGGGTCACTCTCGTAGCCAGCGCCGCAGCTCCC	ZW10;ZW10	NM_004724;NM_004724	1stExon;5'UTR	high-CpG:113149602-113149702				11:113149562-113149798	11:113643801-113645256	Promoter_Associated	ZW10;ZW10;RP11-661I21.2	ENST00000200135.3;ENST00000200135.3;ENST00000545514.1	1stExon;5'UTR;3'UTR	ZW10;ZW10;ZW10;ZW10;ZW10;ZW10;RP11-661I21.2	ENST00000535142.1;ENST00000538209.1;ENST00000200135.3;ENST00000535142.1;ENST00000538209.1;ENST00000200135.3;ENST00000545514.1	1stExon;1stExon;1stExon;5'UTR;5'UTR;5'UTR;3'UTR	chr11:113644145-113645130	3
cg13138556	-0.834807	2.65486	-5.80362	0.000394497	1	-3.81024	chr4	185035726	-	cg13138556	47708214		TAAATAAAAAATCTAACRACACACAACAAATCTCACAAACTATTATATCC		II			NA	NA	NA	NA	NA	NA		OpenSea	AGGATTTTGTATAAGTGAAAAATCTAGCGACACACAGCAGGTCTCACAAACTGTTGTGTC[CG]TCACATGACAAACTGTCGCCCAAACATGGCCCCCGCTTTTGAATACTCTACCAACTGCTT	CGGACACAACAGTTTGTGAGACCTGCTGTGTGTCGCTAGATTTTTCACTT	ENPP6	NM_153343	Body											ENPP6	ENST00000510054.1	3'UTR	chr4:185035665-185035915	3
cg05565313	-1.05856	-2.08879	-5.80305	0.000394756	1	-3.81028	chr6	34204913	-	cg05565313	83761445	76718364	AAAAAATATTTTTATCCCCCCACCTAACTATAACACATAAATACCCCACA	AAAAAATATTTTTATCCCCCCGCCTAACTATAACACATAAATACCCCGCG	I	A	Red	NA	NA	NA	NA	NA	NA	chr6:34202567-34206193	Island	CCTTCGGGGGAGGGGGAATATTTTTGTCCCCCCGCCTGGCTGTGACACATAAATACCCCG[CG]GGGGCCTGGGCGGCGAGCACGCGGCGGCGGCGGTCTCTGAGCGCCTCTGCTCTCTCCCGG	GGGGAATATTTTTGTCCCCCCGCCTGGCTGTGACACATAAATACCCCGCG	HMGA1;HMGA1;HMGA1;HMGA1;HMGA1;HMGA1;HMGA1	NM_002131;NM_145903;NM_145899;NM_145901;NM_145902;NM_145901;NM_145902	5'UTR;5'UTR;5'UTR;1stExon;1stExon;5'UTR;5'UTR	high-CpG:34312569-34313399				6:34312799-34314154	6:34204165-34204980	Promoter_Associated	HMGA1;HMGA1;HMGA1;HMGA1;HMGA1	ENST00000401473.2;ENST00000447654.1;ENST00000447654.1;ENST00000395004.3;ENST00000478214.1	5'UTR;1stExon;5'UTR;5'UTR;TSS200	HMGA1;HMGA1;HMGA1;HMGA1;HMGA1	ENST00000401473.2;ENST00000447654.1;ENST00000447654.1;ENST00000395004.3;ENST00000478214.1	5'UTR;1stExon;5'UTR;5'UTR;TSS200	chr6:34204825-34205555	3
cg05571912	0.853766	0.0619605	5.80145	0.00039548	1	-3.81039	chr16	87714601	-	cg05571912	77675491		AATTTCCCATTTAATCCCTCRTACTATATATAATAAAAAACATTATAATC		II			rs117976658	0.010851	NA	NA	NA	NA	chr16:87714600-87715315	Island	CCCATCCGGGGAGTTTCCCATTTGGTCCCTCGTGCTGTGTGTGGTGGGGGGCATTGTGGT[CG]AGGTCTGAACAGCCGGGGAAGTGAAAGACCCCGTCCTCTCCGGGAGCTTACGGGAGTGGG	GTTTCCCATTTGGTCCCTCGTGCTGTGTGTGGTGGGGGGCATTGTGGTCG	JPH3	NM_020655	Body					16:86272048-86272816			JPH3	ENST00000563609.1	5'UTR	JPH3	ENST00000563609.1	5'UTR			chr16:87712176-87714940	6
cg12091379	0.840521	1.77511	5.79549	0.00039819	1	-3.81079	chr13	98985193	-	cg12091379	79610942		CACCTTTCTACTAAATCACRAAACTAAATTCAACACAATTTCTACTTTCC		II			NA	NA	NA	NA	NA	NA		OpenSea	TACAAAGTCTTCACCTTTCTGCTGAGTCACGGGACTAAGTTCAACACAATTTCTACTTTC[CG]CCTTCCTTTGGAATAATAGTTTTGGAAGCCAAGTATTAGTATATGATACCAGGTGTGTTT	ACCTTTCTGCTGAGTCACGGGACTAAGTTCAACACAATTTCTACTTTCCG	FARP1;FARP1	NM_005766;NM_001286839	Body;Body				TRUE				FARP1-IT1;FARP1	ENST00000457431.1;ENST00000376584.2	5'UTR;5'UTR	FARP1-IT1;FARP1-IT1;FARP1	ENST00000427404.1;ENST00000457431.1;ENST00000376584.2	5'UTR;5'UTR;5'UTR	chr13:98985000-98985195	3
cg02166787	0.803864	2.15356	5.78829	0.000401492	1	-3.81128	chr12	53644313	+	cg02166787	62670950		CCAACATATCRAAACCCCATACCTACTAATAATACAAAAAATTACTAAAC		II			NA	NA	NA	NA	NA	NA	chr12:53645719-53646071	N_Shore	ACCTCATGATACGCCCGCCTCGGCCTCCCAAAGTGCTGGGATTACAGGTGTGAGCCACCG[CG]CCCAGCAATTTTTTGTATTATTAGTAGGCATGGGGTTTCGACATGTTGGCCAGACTGGTC	CAACATGTCGAAACCCCATGCCTACTAATAATACAAAAAATTGCTGGGCG	MFSD5	NM_001170790	TSS1500								MFSD5;MFSD5;MFSD5	ENST00000546655.1;ENST00000534842.1;ENST00000328704.4	TSS1500;TSS1500;TSS1500	MFSD5;MFSD5;MFSD5	ENST00000546655.1;ENST00000551660.1;ENST00000328704.4	TSS1500;TSS1500;TSS1500
cg06068531	-0.888146	2.94822	-5.78446	0.000403257	1	-3.81154	chr20	43705574	+	cg06068531	6657299		AACTATCATTTATTATTCCAACAAAATCCTCAAATTATCCTCTATTTTCC		II			NA	NA	NA	NA	NA	NA		OpenSea	ATGCAAGAGGCAGTTGTTAGTCTTCAGGGCTTGGCAACTGAAATAGCTATGTGGCGGATA[CG]GAAAACAGAGGACAATTTGAGGATCTTGCTGGAATAATAAATGACAGCTACCATTTGTTG	CGGAAAACAGAGGACAATTTGAGGATCTTGCTGGAATAATAAATGACAGC	STK4	NM_006282	3'UTR				TRUE				STK4;STK4;RP1-211D12.3	ENST00000499879.2;ENST00000372806.3;ENST00000421562.1	3'UTR;3'UTR;TSS1500	STK4;STK4;RP1-211D12.3	ENST00000499879.2;ENST00000372806.3;ENST00000421562.1	3'UTR;3'UTR;TSS1500
cg24858279	-0.895392	-2.65719	-5.78246	0.000404186	1	-3.81167	chr22	39267540	-	cg24858279	97717826		AAAAAAAATTTTAAATTTAAATCCCCTCTTCTTAAACCCATACAACTCAC		II			NA	NA	NA	NA	NA	NA	chr22:39267539-39269160	Island	GTTACCTTCAGGAGGAAAGTTTTGGGTTTGGGTCCCCTCTTCTTGGGCCCATACAGCTCA[CG]CTCCCTCTCCCTGCGGCCGAAAAACACCAGAGGTTAAAAAGAGCCCCTTCCCGGGCCCCA	AGGAAAGTTTTGGGTTTGGGTCCCCTCTTCTTGGGCCCATACAGCTCACG	CBX6	NM_014292	Body								CBX6	ENST00000407418.3	ExonBnd	CBX6;CBX6	ENST00000469420.1;ENST00000407418.3	3'UTR;ExonBnd	chr22:39267125-39268095	3
cg02823728	0.877166	-4.47798	5.77842	0.000406063	1	-3.81195	chr3	47554328	-	cg02823728	86687920	67742226	CCAATTACTCCAAAACAAAATAACAATTAAAAAACTCACCCATAAAAACA	CCAATTACTCCGAAACGAAATAACGATTAAAAAACTCGCCCATAAAAACG	I	A	Red	NA	NA	NA	NA	NA	NA	chr3:47554805-47555404	N_Shore	CAATACAATGTGCCAATTGCTCCGGGGCGAGGTGGCGGTTAGGAAGCTCGCCCATGAAGA[CG]GCGGCGAAACGAACTCCCCTCTCCTCTCGGGCCTATTCTGCAGTCTCCTCTGAGCGCCTG	CCAATTGCTCCGGGGCGAGGTGGCGGTTAGGAAGCTCGCCCATGAAGACG	C3orf75	NM_001031703	Body					3:47529294-47529444	3:47554161-47555922	Promoter_Associated	C3orf75;C3orf75	ENST00000460502.1;ENST00000439305.1	3'UTR;5'UTR	C3orf75;C3orf75;C3orf75;C3orf75;C3orf75;C3orf75;C3orf75;C3orf75;C3orf75;C3orf75	ENST00000483205.1;ENST00000412761.1;ENST00000460502.1;ENST00000494161.1;ENST00000485029.1;ENST00000449409.1;ENST00000414236.1;ENST00000444760.1;ENST00000445044.1;ENST00000439305.1	3'UTR;TSS1500;3'UTR;3'UTR;3'UTR;5'UTR;5'UTR;5'UTR;5'UTR;5'UTR	chr3:47554020-47554530	3
cg03168501	0.79154	3.02938	5.775	0.000407665	1	-3.81218	chr19	33211891	+	cg03168501	81631110	5758430	CACCAAACCTAAAAACCCCATAAAATACAAAAAACAAAACCCTAAAAACA	CGCCGAACCTAAAAACCCCGTAAAATACGAAAAACGAAACCCTAAAAACG	I	C	Grn	NA	NA	NA	NA	NA	NA	chr19:33211781-33212080	Island	GAGGAGCGCGGAATTGGTTGCTCCTCCGAATGCTCGATCACCCGGGCCAAGCGACACTGG[CG]TCCCCAGGGCCCCGCTCTCCGTACTCCACGGGGCCCTTAGGCTCGGCGCCTGGACAGGGT	CGCCGAGCCTAAGGGCCCCGTGGAGTACGGAGAGCGGGGCCCTGGGGACG	TDRD12	NM_001110822	Body					19:37903651-37903905									chr19:33211645-33212215	3
cg05555409	-1.13587	-3.42472	-5.77342	0.000408402	1	-3.81228	chr3	42641750	+	cg05555409	86603545	3668839	AAAACATTATATTACTCTATATTCTTTTTAACCAAAAATAATTATATCCA	AAAACGTTATATTACTCTATATTCTTTTTAACCGAAAATAATTATATCCG	I	T	Red	NA	NA	NA	NA	NA	NA	chr3:42641844-42642605	N_Shore	CGCTGGTGCCAAAGCGGGAAGGAACGCATTCTTCAGCCTAAAAGACCTAACAGTAGGACA[CG]GACATAACCACTCCCGGCCAAAAAGAACACAGAGCAACACAACGTCTTGGCTAACGAAAA	CGGACATAACCACTCCCGGCCAAAAAGAACACAGAGCAACACAACGTCTT	NKTR	NM_005385	TSS1500					3:42616682-42617889	3:42641593-42642971	Promoter_Associated	NKTR;NKTR;NKTR;SEC22C	ENST00000232978.8;ENST00000460910.1;ENST00000442970.1;ENST00000417572.1	TSS1500;TSS1500;TSS1500;5'UTR	NKTR;NKTR;NKTR;NKTR;NKTR;NKTR;NKTR;NKTR;NKTR;SEC22C;SEC22C	ENST00000232978.8;ENST00000468735.2;ENST00000460910.1;ENST00000487466.1;ENST00000429888.1;ENST00000459950.1;ENST00000442970.1;ENST00000445842.1;ENST00000478488.1;ENST00000450981.1;ENST00000417572.1	TSS1500;TSS1500;TSS1500;TSS1500;TSS1500;TSS1500;TSS1500;TSS1500;TSS1500;5'UTR;5'UTR			chr3:42641513-42643250	6	chr3:42640886-42644122	6
cg26535835	-1.04479	-4.96761	-5.7641	0.000412803	1	-3.81292	chr2	197036297	-	cg26535835	17776990	27798251	ATAACTCCTAACAACAACAACAAAAAAAACTACCAAAACTTACAATCACA	ATAACTCCTAACGACAACAACGAAAAAAACTACCGAAACTTACAATCGCG	I	A	Red	NA	NA	NA	NA	NA	NA	chr2:197035589-197036383	Island	GCTTCTCGTGAAGTGACTCCTGGCGACAGCAGCGGAGAGGACTACCGAAGCTTGCAGTCG[CG]GTTTGAAAACTGCAGCCGCGTCTGGGGCATCGCCGTTCGCCAGATCCCTCCCCCTAGGTC	CGCGACTGCAAGCTTCGGTAGTCCTCTCCGCTGCTGTCGCCAGGAGTCAC	STK17B;STK17B	NM_004226;NM_004226	5'UTR;1stExon	high-CpG:196744525-196744567				2:196743698-196745026	2:197036017-197037068	Promoter_Associated	STK17B;STK17B;STK17B	ENST00000263955.4;ENST00000263955.4;ENST00000409228.1	1stExon;5'UTR;5'UTR	STK17B;STK17B;STK17B;STK17B;STK17B	ENST00000449152.1;ENST00000263955.4;ENST00000263955.4;ENST00000420683.1;ENST00000409228.1	TSS1500;1stExon;5'UTR;5'UTR;5'UTR	chr2:197035845-197036495	3
cg03536881	-1.37601	-4.16796	-5.76159	0.000413994	1	-3.81309	chr19	49496987	-	cg03536881	75729186	90651407	AAAAAAAACCAAAAAACATTAAAAATAAACCCAAAAATTCCAAACACCCA	AAAAAAAACCAAAAAACATTAAAAATAAACCCAAAAATTCCGAACGCCCG	I	T	Red	NA	NA	NA	NA	NA	NA	chr19:49496448-49496773	S_Shore	CTGAGCAAAAGGAGGAGGAGCCAGGAGACATTGGGAATGGACCCAGGAGTTCCGGACGCC[CG]TCTTCCAGCGCAGCCTCGGTGGGAGGGCGGGGCATAAAGTCCCGCCACGCCCCCACAATA	CGGGCGTCCGGAACTCCTGGGTCCATTCCCAATGTCTCCTGGCTCCTCCT	RUVBL2;GYS1;GYS1;GYS1	NM_006666;NM_002103;NM_001161587;NR_027763	TSS200;TSS1500;TSS1500;TSS1500					19:54188091-54188990	19:49496395-49497417	Promoter_Associated	GYS1;GYS1;RUVBL2;RUVBL2	ENST00000323798.3;ENST00000263276.6;ENST00000221413.5;ENST00000413176.2	TSS1500;TSS1500;TSS200;TSS200	GYS1;GYS1;GYS1;RUVBL2;RUVBL2	ENST00000457974.1;ENST00000323798.3;ENST00000263276.6;ENST00000221413.5;ENST00000413176.2	TSS1500;TSS1500;TSS1500;TSS200;TSS200	chr19:49496920-49497215	3
cg13002945	-0.95286	-2.34763	-5.76104	0.00041426	1	-3.81313	chr7	23053827	+	cg13002945	2640923	59774229	CAACAAAAAAAAATTCTCATTAATAAAAAAATTATTCTAATCCCACCCCA	CAACAAAAAAAAATTCTCATTAATAAAAAAATTATTCTAATCCCGCCCCG	I	A	Red	NA	NA	NA	NA	NA	NA	chr7:23052971-23054002	Island	ACCCGTCCTCAAGCAGCCAACCACCACCGCCCCACGCCAGTTCAGCCTATCGCCGTCCTC[CG]GGGCGGGATCAGAACAACTTCTCCACCAATGAGAATCTTCTTCTGCTGGGCCTGGGGCGG	CGGGGCGGGATCAGAACAACTTCTCCACCAATGAGAATCTTCTTCTGCTG	FAM126A	NM_032581	TSS200			DMR		7:23019431-23020527	7:23052701-23054214	Promoter_Associated	FAM126A;FAM126A;FAM126A	ENST00000409763.1;ENST00000409923.1;ENST00000432176.2	TSS200;TSS200;TSS200	FAM126A;FAM126A;FAM126A;FAM126A;FAM126A;FAM126A	ENST00000409763.1;ENST00000409923.1;ENST00000477349.1;ENST00000467005.1;ENST00000432176.2;ENST00000440481.1	TSS200;TSS200;TSS200;TSS200;TSS200;TSS200	chr7:23053665-23054015	3
cg16540426	-0.82248	1.88224	-5.7605	0.000414517	1	-3.81317	chr4	5429860	-	cg16540426	70660225		ATATATTATACTTTTAATTTCATTCAATTAAAAACATTTCTAAACCAAAC		II			NA	NA	NA	NA	NA	NA		OpenSea	CACAAATTTAGATATATTGTGCTTTTAATTTCATTCAGTTAAAAACATTTCTAGGCCAGG[CG]TGATGGCTTATACCTGTAATCCCAGCAGTTTGGGAGGCCGACGCGGGCGGATCACAAGGT	CGCCTGGCCTAGAAATGTTTTTAACTGAATGAAATTAAAAGCACAATATA	STK32B;STK32B	NM_018401;NM_001306082	Body;Body								Y_RNA	ENST00000516457.1	TSS1500	Y_RNA;STK32B;STK32B	ENST00000516457.1;ENST00000512018.1;ENST00000505508.1	TSS1500;3'UTR;5'UTR
cg25776255	1.11413	-4.14113	5.75301	0.000418103	1	-3.81368	chr4	147443144	+	cg25776255	2710342	12627276	AAATTCTTCATTTCAAAACATCTACACCTACAAACCCACAACCAAAAACA	GAATTCTTCATTTCAAAACATCTACACCTACGAACCCGCGACCAAAAACG	I	C	Grn	NA	NA	NA	NA	NA	NA	chr4:147443091-147444062	Island	TCACTGAGCGCCGCCATCACTACCACGCGCCTCAGAATACACGCGCACAAACGCCCCCAG[CG]CCTCTGGCCGCGGGCTCGCAGGTGCAGATGCTTTGAAATGAAGAACTCGGACCAGGCCGA	CGCCTCTGGCCGCGGGCTCGCAGGTGCAGATGCTTTGAAATGAAGAACTC	SLC10A7;SLC10A7	NM_001029998;NM_032128	TSS200;TSS200					4:147662397-147663447	4:147442717-147443288	Promoter_Associated	SLC10A7;SLC10A7;SLC10A7;SLC10A7;SLC10A7;SLC10A7;SLC10A7;SLC10A7	ENST00000511315.1;ENST00000264986.3;ENST00000394059.4;ENST00000507030.1;ENST00000502607.1;ENST00000335472.7;ENST00000432059.2;ENST00000394062.3	TSS200;TSS200;TSS200;TSS1500;TSS200;TSS200;TSS200;TSS200	SLC10A7;SLC10A7;SLC10A7;SLC10A7;SLC10A7;SLC10A7;SLC10A7;SLC10A7;SLC10A7	ENST00000511315.1;ENST00000264986.3;ENST00000507560.1;ENST00000394059.4;ENST00000507030.1;ENST00000502607.1;ENST00000335472.7;ENST00000432059.2;ENST00000394062.3	TSS200;TSS200;TSS200;TSS200;TSS1500;TSS200;TSS200;TSS200;TSS200	chr4:147442960-147443395	3
cg23151403	-0.763915	1.44399	-5.74634	0.000421333	1	-3.81414	chr19	52070868	-	cg23151403	91661230		ACAATATAAACACTTCTATCATAACTAACTTCAAACTACAAATATAACTC		II			rs76468857	0.014323	NA	NA	NA	NA	chr19:52074311-52074536	N_Shelf	TGCCAATTTCTGCAGTGTAAACACTTCTATCATGACTGACTTCAAGCTACAAATGTGACT[CG]TGTAAAAATATAATTTCTGATTATTTCCGTAGAAGATATTTTTAGCAGAAACTGGATCAC	CGAGTCACATTTGTAGCTTGAAGTCAGTCATGATAGAAGTGTTTACACTG																					chr19:52069743-52071480	6
cg21236970	-0.943986	1.85964	-5.73609	0.000426341	1	-3.81484	chr2	86471597	-	cg21236970	6782334		TTATACCTAACTATTCAAATACTAAAAACTATAACCAACRCTTAACTATC		II			NA	NA	NA	NA	NA	NA		OpenSea	CTCTCAGTGGATTGTGCCTGGCTGTTCAGATGCTAAGGGCTATAACCAACGCTTGGCTAT[CG]CCTGTTGGCCGCTGACTATAATTGCAGGCCAAGTGCCTGAGTTTTAGAGAGCAAGTCAGG	TGTGCCTGGCTGTTCAGATGCTAAGGGCTATAACCAACGCTTGGCTATCG	REEP1;REEP1;REEP1;REEP1	NM_001164732;NM_022912;NM_001164731;NM_001164730	Body;Body;Body;Body								REEP1	ENST00000473407.1	3'UTR	REEP1;REEP1	ENST00000490915.1;ENST00000473407.1	3'UTR;3'UTR	chr2:86471525-86471795	3
cg23727321	-1.23101	-3.04276	-5.71616	0.00043627	1	-3.81622	chr3	57199453	+	cg23727321	32600112	50803287	AACCAAACTATAAAAACAAAACCAACACACAAAAACTAAAAATAAAAACA	AACCAAACTATAAAAACGAAACCAACACACGAAAACTAAAAATAAAAACG	I	A	Red	NA	NA	NA	NA	NA	NA	chr3:57198243-57199378	S_Shore	GCGGCGGCCGCGGCGGCAGCGAAGGGGACCGCACTGGGCATGCGTTGCCAGCCCGGGCCC[CG]CCCCCACCCTCAGTCCTCGTGTGCTGGCCCCGCCCCCACAGCCTGGCCCTCCAGTTGTGG	GGCCAGGCTGTGGGGGCGGGGCCAGCACACGAGGACTGAGGGTGGGGGCG	IL17RD	NM_017563	TSS200						3:57199383-57199627	Unclassified	IL17RD;IL17RD	ENST00000296318.7;ENST00000320057.5	TSS200;5'UTR	IL17RD;IL17RD;IL17RD;IL17RD;IL17RD	ENST00000296318.7;ENST00000498471.1;ENST00000469841.1;ENST00000467210.1;ENST00000320057.5	TSS200;TSS1500;3'UTR;5'UTR;5'UTR	chr3:57199340-57199595	3
cg25358770	0.960995	-2.72954	5.7093	0.000439745	1	-3.8167	chr8	26306017	-	cg25358770	93645494	90659555	TATATTTAAAATATATCCTACAACACCATCCCTAAACACTAAAACATACA	TATATTTAAAATATATCCTACGACACCGTCCCTAAACGCTAAAACGTACG	I	C	Grn	NA	NA	NA	NA	NA	NA	chr8:26305853-26306825	Island	TCGTCTGTGCTCTGTGTTTGGGGTGTGTCCTGCGGCACCGTCCCTGAGCGCTGGAACGTG[CG]CGGCCCCGCAGGGCAGTGCGGCCGGGGAATGCACCGAGCTGCGCGCTTCCAGCGCCGTCG	TGTGTTTGGGGTGTGTCCTGCGGCACCGTCCCTGAGCGCTGGAACGTGCG					chr8:26305968-26305968			8:26361747-26363695									chr8:26305885-26306150	3
cg18363568	-1.49777	-4.98049	-5.70343	0.000442742	1	-3.81711	chr6	20402099	-	cg18363568	17698943	47615523	AAACCAACAAAAAATCCAAATTTCACAAAAAAACCTTAACACATAAACCA	AAACCGACGAAAAATCCGAATTTCGCGAAAAAACCTTAACGCGTAAACCG	I	T	Red	NA	NA	NA	NA	NA	NA	chr6:20402003-20403886	Island	ATATGGTTTGAAAAGCCGGCGGGAAATCCGAGTTTCGCGGGAGGACCTTGGCGCGTAAAC[CG]TATCCCTTCATTCATTGTCAGCAGCAGCTTCCTGGAGCCATTTTTCAGCTGCCGGCCGCA	CGGTTTACGCGCCAAGGTCCTCCCGCGAAACTCGGATTTCCCGCCGGCTT	E2F3	NM_001949	TSS200	high-CpG:20510019-20510145				6:20509374-20510336	6:20400625-20402148	Promoter_Associated	E2F3;E2F3	ENST00000346618.3;ENST00000378646.3	TSS1500;TSS200	E2F3;E2F3	ENST00000346618.3;ENST00000378646.3	TSS1500;TSS200			chr6:20400632-20405199	6	chr6:20400451-20414756	6
cg19732469	0.836329	-4.31062	5.69678	0.000446167	1	-3.81757	chr14	96968481	-	cg19732469	10781297	10747874	ACCAAAAACAATACCTCATAACTTAAAATCTCTCCAAATTCTTCCTTACA	GCCGAAAACGATACCTCGTAACTTAAAATCTCTCCGAATTCTTCCTTACG	I	C	Grn	NA	NA	NA	NA	NA	NA	chr14:96968154-96969371	Island	ACCTCACAATGCGCCGGAAGCGGTGCCTCGTGGCTTGGGATCTCTCCGGGTTCTTCCTTG[CG]CCGTCCACGCCGCACTGCCCACGAGGGCGTCCCCGCCCGAGGGACAACTCACCGCCCGGG	GCCGGAAGCGGTGCCTCGTGGCTTGGGATCTCTCCGGGTTCTTCCTTGCG	PAPOLA	NM_032632	TSS1500					14:96037734-96039320	14:96968465-96968926	Promoter_Associated	RP11-872J21.3;PAPOLA;PAPOLA;PAPOLA;PAPOLA;PAPOLA	ENST00000569214.1;ENST00000216277.8;ENST00000557320.1;ENST00000554130.1;ENST00000557471.1;ENST00000392990.2	1stExon;TSS1500;TSS1500;TSS1500;TSS1500;TSS1500	RP11-872J21.3;PAPOLA;PAPOLA;PAPOLA;PAPOLA;PAPOLA;PAPOLA;PAPOLA;PAPOLA;PAPOLA;PAPOLA	ENST00000569214.1;ENST00000216277.8;ENST00000553357.1;ENST00000553689.1;ENST00000557320.1;ENST00000554130.1;ENST00000557471.1;ENST00000556619.1;ENST00000392990.2;ENST00000555626.1;ENST00000554887.1	1stExon;TSS1500;TSS1500;TSS1500;TSS1500;TSS1500;TSS1500;TSS1500;TSS1500;TSS1500;5'UTR	chr14:96967725-96968495	3
cg01383546	-0.875749	-5.03561	-5.69661	0.000446254	1	-3.81758	chr16	69364541	+	cg01383546	24629117	81719554	AAACAAAAAAACAAAAATCCAATCACAACTTCACTATATACTAACCAACA	AAACAAAAAAACGAAAATCCAATCGCGACTTCGCTATATACTAACCGACG	I	A	Red	rs112744495	0.012357	NA	NA	NA	NA	chr16:69363597-69364835	Island	CCCTTAACAGTGACCCGGCCCGCCCCTTCCGGCCGCAGCGCGGGGCACGCCGGGAAGCGC[CG]TCGGCCAGCACACAGCGAAGCCGCGACTGGATCCCCGCCTTCCTGCTTAGACTGGCAGTG	AAGCAGGAAGGCGGGGATCCAGTCGCGGCTTCGCTGTGTGCTGGCCGACG	COG8;PDF	NM_032382;NM_022341	3'UTR;TSS200	high-CpG:67921937-67922050				16:67920764-67922447	16:69363623-69365091	Promoter_Associated	COG8;PDF	ENST00000306875.4;ENST00000288022.1	3'UTR;TSS200	COG8;PDF	ENST00000306875.4;ENST00000288022.1	3'UTR;TSS200	chr16:69364445-69364695	3
cg07534705	0.874426	2.34236	5.68783	0.000450821	1	-3.8182	chr7	158483384	-	cg07534705	75795443		TTTCTCCCACCAAATAACACACAAATCCTAAATAAAACTCTATAATTTTC		II			NA	NA	NA	NA	NA	NA		OpenSea	GCAGGCAGGCCTTTCTCCCACCAGGTAACACACAAATCCTGAATAGAACTCTGTAGTTTT[CG]TTCAGACTCAGGTAATGCATATAAAATACCTAAAATACAGCACAGTAATTTTCCAATTAG	TTCTCCCACCAGGTAACACACAAATCCTGAATAGAACTCTGTAGTTTTCG	NCAPG2;NCAPG2;NCAPG2;NCAPG2	NR_104054;NM_001281932;NM_017760;NM_001281933	Body;Body;Body;Body								NCAPG2	ENST00000275830.10	TSS1500	NCAPG2;NCAPG2	ENST00000441982.1;ENST00000467785.1	TSS1500;3'UTR
cg22825360	1.10464	2.47297	5.68429	0.000452681	1	-3.81845	chr7	111866277	-	cg22825360	37739876		TATCTCCAAAAAAAATCCTTCATCCTATATCTATAATAATAATCACTATC		II			NA	NA	NA	NA	NA	NA		OpenSea	CCATCTGTAAATATCTCCAGAAAAGATCCTTCATCCTGTGTCTGTAATAGTAATCACTGT[CG]TTCATCTTCATATGTTTCCTATTTATGCCCCAGGAGTAAGAAAATAAATATAGGATGCCA	CGACAGTGATTACTATTACAGACACAGGATGAAGGATCTTTTCTGGAGAT	ZNF277	NM_021994	Body				TRUE
cg16206138	0.90178	-2.55893	5.67637	0.000456863	1	-3.81901	chr17	47210270	-	cg16206138	93743455	27637838	ACACCACAAATCCTTTCTAACATCTACAAAACAAACAAATACTAAAAACA	ACGCCGCGAATCCTTTCTAACGTCTACAAAACGAACAAATACTAAAAACG	I	C	Grn	NA	NA	NA	NA	NA	NA	chr17:47209811-47210740	Island	CGGGAGCAGGGAGCGCCGCGGGTCCTTTCTGGCGTCTGCAGAGCGGGCAGGTGCTGGGGA[CG]CAGACGCCGGAGCCAGGGAGCGGGCGGTTGGAGTCTTAAGTCCAACCGGTTCCCCGCATA	GCGCCGCGGGTCCTTTCTGGCGTCTGCAGAGCGGGCAGGTGCTGGGGACG	B4GALNT2;B4GALNT2;B4GALNT2	NM_153446;NM_001159387;NM_001159388	TSS200;Body;5'UTR				TRUE	17:44564811-44565739	17:47209536-47210642	Unclassified_Cell_type_specific	B4GALNT2;B4GALNT2	ENST00000504681.1;ENST00000300404.2	5'UTR;TSS200	B4GALNT2;B4GALNT2	ENST00000504681.1;ENST00000300404.2	5'UTR;TSS200	chr17:47209485-47210675	3
cg14106250	-0.759914	-1.98403	-5.66687	0.000461935	1	-3.81968	chr13	77600956	+	cg14106250	32601875	14685168	CAAAACACAAAATAATATATAAAAAAAACCACCCCCAACAACAAATAACA	CGAAACACGAAATAATATATAAAAAAAACCGCCCCCGACAACAAATAACG	I	A	Red	NA	NA	NA	NA	NA	NA	chr13:77600570-77601428	Island	ACGGTCCGCGGTCCCTCCCCGGCTCCGCCGTCGCAGCGGGGCTCGGCCCTGCCCCTCCGC[CG]TTACCTGCTGCCGGGGGCGGCTTCCCCCACACACCACCCCGTGCTCCGGGGACGGCGGCG	CGGAGCACGGGGTGGTGTGTGGGGGAAGCCGCCCCCGGCAGCAGGTAACG	FBXL3	NM_012158	5'UTR					13:76498385-76499711	13:77600803-77601047	Promoter_Associated	FBXL3	ENST00000355619.5	5'UTR	FBXL3;FBXL3;FBXL3	ENST00000355619.5;ENST00000417323.1;ENST00000472949.1	5'UTR;5'UTR;3'UTR	chr13:77600360-77601130	3
cg26305108	0.86431	2.38826	5.65621	0.000467701	1	-3.82043	chr14	91605620	+	cg26305108	31747938		ATCCCATCCTTACCAATAACAATAATCATCATACAATCTACRAAAAACTC		II			NA	NA	NA	NA	NA	NA		OpenSea	CCCAGCTCAGTCAGCCAGGCAGAGAGCAAATGCTCCCTTCCTCCTCCTCCTTGTTCTCTT[CG]AGTCCTCCGTAGACTGCATGATGACCACTGCCATTGGTAAGGATGGGATCCTCCTTACTC	CGAGTCCTCCGTAGACTGCATGATGACCACTGCCATTGGTAAGGATGGGA	C14orf159;C14orf159;C14orf159;C14orf159;C14orf159;C14orf159;C14orf159;C14orf159;C14orf159	NM_001102369;NM_001102368;NM_001102366;NM_001286473;NM_001286472;NM_001286470;NM_024952;NM_001102367;NM_001286471	5'UTR;5'UTR;5'UTR;5'UTR;5'UTR;5'UTR;5'UTR;5'UTR;5'UTR								C14orf159;C14orf159;C14orf159;C14orf159;C14orf159;C14orf159;C14orf159;C14orf159;C14orf159;C14orf159;C14orf159	ENST00000298858.4;ENST00000520328.1;ENST00000521077.1;ENST00000518665.1;ENST00000518868.1;ENST00000519019.1;ENST00000523816.1;ENST00000525393.2;ENST00000428926.2;ENST00000522322.1;ENST00000523771.1	5'UTR;5'UTR;5'UTR;5'UTR;5'UTR;5'UTR;5'UTR;5'UTR;5'UTR;5'UTR;5'UTR	C14orf159;C14orf159;C14orf159;C14orf159;C14orf159;C14orf159;C14orf159;C14orf159;C14orf159;C14orf159;C14orf159;C14orf159;C14orf159;C14orf159;C14orf159;C14orf159;C14orf159;C14orf159;C14orf159;C14orf159;C14orf159;C14orf159;C14orf159;C14orf159;C14orf159	ENST00000521334.1;ENST00000522837.1;ENST00000518871.1;ENST00000298858.4;ENST00000521081.1;ENST00000524232.1;ENST00000522170.1;ENST00000519950.1;ENST00000523879.1;ENST00000521077.1;ENST00000518665.1;ENST00000519994.1;ENST00000523837.1;ENST00000518868.1;ENST00000518649.1;ENST00000519019.1;ENST00000523816.1;ENST00000517518.1;ENST00000525393.2;ENST00000428926.2;ENST00000517362.1;ENST00000523894.1;ENS…	5'UTR;5'UTR;5'UTR;5'UTR;5'UTR;5'UTR;5'UTR;5'UTR;5'UTR;5'UTR;5'UTR;5'UTR;5'UTR;5'UTR;5'UTR;5'UTR;5'UTR;5'UTR;5'UTR;5'UTR;5'UTR;5'UTR;5'UTR;5'UTR;5'UTR					chr14:91604769-91605643	6
cg01814098	1.07376	-3.17879	5.65096	0.000470571	1	-3.82081	chr5	125930667	+	cg01814098	96626381	91679128	TAAAAAAACCAAAAAAAAATACACAAACACTCAAAAAATCTCTACAACCA	TAAAAAAACCGAAAAAAAATACGCGAACGCTCAAAAAATCTCTACAACCG	I	C	Grn	NA	NA	NA	NA	NA	NA	chr5:125930601-125931049	Island	CCAGCGCCAGCGGGGAGTCGGTAGGTCAGTGCCCGCCCGGCCTCCTCGAGCGAGCCCCGG[CG]GCTGCAGAGATTTCTTGAGCGCCCGCGTACCTCTCCCCGGCCTCCCCAGCTTCCATTATA	TGGGGAGGCCGGGGAGAGGTACGCGGGCGCTCAAGAAATCTCTGCAGCCG	ALDH7A1	NM_001182	Body					5:125958501-125959183	5:125930418-125931183	Unclassified	ALDH7A1	ENST00000413020.1	3'UTR	ALDH7A1;ALDH7A1;ALDH7A1;ALDH7A1;ALDH7A1;ALDH7A1	ENST00000479989.1;ENST00000503281.1;ENST00000509459.1;ENST00000511221.1;ENST00000413020.1;ENST00000511266.1	TSS1500;3'UTR;3'UTR;3'UTR;3'UTR;3'UTR	chr5:125930380-125931375	3
cg13373361	-0.959054	2.33161	-5.64724	0.000472611	1	-3.82107	chr7	98885594	+	cg13373361	65691950	57788903	CAACTCAACCATAAAATCCACATACTTCTTACACAATATAAAAACCATCA	CAACTCGACCATAAAATCCACGTACTTCTTACGCAATATAAAAACCGTCG	I	C	Grn	NA	NA	NA	NA	NA	NA		OpenSea	GGGAGGCTGAGCTGCTGAAGCTGCGGCGGGAGCTGGAAGAGGCCGCCCTGCAGAGCGAGG[CG]ACGGCCTCCACACTGCGCAAGAAGCACGTGGACTCCATGGCCGAGCTGACGGAGCATGTG	CAGCTCGGCCATGGAGTCCACGTGCTTCTTGCGCAGTGTGGAGGCCGTCG	MYH16	NR_002147	Body					7:98723493-98723548									chr7:98885520-98885835	3
cg18818774	1.44227	1.59565	5.6435	0.000474679	1	-3.82134	chr2	153515945	+	cg18818774	30774547		AAAATTACATTTCTATATATTATAAAATTTTACTCTAAAAACTTACTTCC		II			NA	NA	NA	NA	NA	NA		OpenSea	AAAAAATTTCAAGAATTTACACTTACTGTAGACAGACTGTAAAGAATCTTTAAAAAGCTA[CG]GAAGTAAGTTCTTAGAGTAAAACTCTACAATATATAGAAATGTAATCCCTTGAAACTGTG	CGGAAGTAAGTTCTTAGAGTAAAACTCTACAATATATAGAAATGTAATCC	PRPF40A	NM_017892	Body											PRPF40A;PRPF40A	ENST00000471701.1;ENST00000471167.1	TSS1500;TSS200
cg04616447	1.14132	-4.20641	5.63582	0.000478948	1	-3.82189	chr8	41348488	-	cg04616447	70615949	93800197	CACTACCAATTCCAAACCAAATTCCCTACAAAACTAAAAAACCAAATACA	CGCTACCAATTCCAAACCAAATTCCCTACGAAACTAAAAAACCGAATACG	I	C	Grn	NA	NA	NA	NA	NA	NA	chr8:41347794-41348581	Island	AGCAGTGGCACACGCTGCCAGTTCCAGACCAAGTTCCCTGCGGAGCTGGAGAACCGGGTA[CG]CAACCTGGCTCCCCACGCCTGCTCTGGCGAGGGAGAGAGACTCACCGGGGACGGGAAGGG	CGCTGCCAGTTCCAGACCAAGTTCCCTGCGGAGCTGGAGAACCGGGTACG	GOLGA7;GOLGA7	NM_001002296;NM_016099	Body;Body					8:41466885-41468057	8:41347205-41348564	Promoter_Associated	GOLGA7	ENST00000518270.1	ExonBnd	GOLGA7;GOLGA7	ENST00000518270.1;ENST00000523420.1	ExonBnd;5'UTR	chr8:41348245-41348575	3
cg00404997	0.840387	2.21894	5.63493	0.000479445	1	-3.82195	chr6	89321586	+	cg00404997	79605569		CCAAAACTACTTCTACTTTACCTCAATAATATCAACACATTATAAATTAC		II			NA	NA	NA	NA	NA	NA		OpenSea	ACACAACATCGTTTGTATTTGATATCACTCCCATAGATCACAGTGAGTTGTGTGTTTTAA[CG]TAATTTACAATGTGCTGATACCACTGAGGTAAAGCAGAAGTAGCCCTGGCATTTAAAAAA	CAGGGCTACTTCTGCTTTACCTCAGTGGTATCAGCACATTGTAAATTACG	RNGTT;RNGTT;RNGTT	NM_001286428;NM_001286426;NM_003800	3'UTR;3'UTR;3'UTR								RNGTT;RNGTT	ENST00000369485.4;ENST00000265607.6	3'UTR;3'UTR	RNGTT;RNGTT	ENST00000369485.4;ENST00000265607.6	3'UTR;3'UTR	chr6:89321460-89321810	3
cg04132371	-1.20065	-4.6527	-5.63387	0.00048004	1	-3.82203	chr12	13197255	+	cg04132371	24614840	72745991	ATTCTACCAAAAAATATAATTCCAAACAACAATACATAAAACTAAAACCA	GTTCTACCGAAAAATATAATTCCGAACGACGATACGTAAAACTAAAACCG	I	A	Red	NA	NA	NA	NA	NA	NA	chr12:13197238-13197781	Island	GCGTGTACTCTGGCTTGGCCTCCCTCAGCTCTGTCCCCAGCAAGCGGGTCCCACCTTTCC[CG]GTCCCAGCCCCACGCACCGCCGCTCGGAACTACACTTCCCGGCAGAACGCGGGCGCGCGC	GTTCTGCCGGGAAGTGTAGTTCCGAGCGGCGGTGCGTGGGGCTGGGACCG	KIAA1467	NM_020853	TSS200					12:13088369-13089083	12:13196627-13198074	Promoter_Associated_Cell_type_specific	KIAA1467;KIAA1467	ENST00000197268.8;ENST00000197268.8	5'UTR;1stExon	KIAA1467;KIAA1467;KIAA1467	ENST00000416494.2;ENST00000197268.8;ENST00000197268.8	TSS200;5'UTR;1stExon	chr12:13197180-13197410	3
cg21190363	0.931294	1.46951	5.6292	0.000482668	1	-3.82236	chr14	105203406	-	cg21190363	46810276		TATAAACATAAACCACCATACCCCACCAAAACRATACATTTATAACAATC		II			NA	NA	NA	NA	NA	NA		OpenSea	AATGTTGGGATTATAGGCATGAGCCACCATGCCCCACCAGAGCGGTGCATTTGTGACAAT[CG]ATGAACCTACACTGACAGGTCATGATCACCCAGAGTACATAGTCACCTCTGGGTTCACAC	ATAGGCATGAGCCACCATGCCCCACCAGAGCGGTGCATTTGTGACAATCG	ADSSL1;ADSSL1	NM_199165;NM_152328	Body;Body											ADSSL1;ADSSL1	ENST00000557582.1;ENST00000555486.1	TSS200;5'UTR
cg14102577	0.81814	0.338355	5.62411	0.000485543	1	-3.82273	chr15	54900873	-	cg14102577	55679270		ATATTTTTTATATATTTCAAATTCCAAATTCTTATTCAACACTATATCAC		II			NA	NA	NA	NA	NA	NA		OpenSea	GTTTTTAGTCTATATTTTTTATATATTTCAGATTCCAGATTCTTATTCAGCACTGTGTCA[CG]ATAAAAAACAAAATACACTAAGGAAGAAAAGGAAACACTGAGGGTTTATTGCATTATACC	CGTGACACAGTGCTGAATAAGAATCTGGAATCTGAAATATATAAAAAATA	UNC13C	NM_001080534	Body								UNC13C	ENST00000539562.2	TSS1500	UNC13C	ENST00000539562.2	TSS1500
cg18790741	-1.08671	2.29019	-5.62282	0.000486277	1	-3.82282	chr3	13388921	+	cg18790741	39803576	53636115	AAAACCTTTATTTTATTTTCAACTAATTTACACATAAAAATATTTATCCA	AAAACCTTTATTTTATTTTCGACTAATTTACACATAAAAATATTTATCCG	I	A	Red	NA	NA	NA	NA	NA	NA		OpenSea	CTAGAGGACTTGATTGAAATGTAAAGAATCGTTGAAAAGAAGGAAAACTTAGGCTTAAAT[CG]GATAAACACTCCTATGTGCAAACCAGCCGAAAACAAAATAAAGGCCCTTACAGAGCGTTC	CGGATAAACACTCCTATGTGCAAACCAGCCGAAAACAAAATAAAGGCCCT	NUP210	NM_024923	Body				TRUE		3:13388920-13389257	Unclassified_Cell_type_specific									chr3:13386790-13390103	6	chr3:13371219-13390948	6
cg01651870	1.14226	1.59033	5.62077	0.000487444	1	-3.82297	chr10	81929431	+	cg01651870	91748497		TAACAAACTAATATAATAAAAATACCCCCAACCCTACATATAAAACCCAC		II			NA	NA	NA	NA	NA	NA		OpenSea	TTGCTCCTCCCATCCCAGACCACCTGGGTGAAGGTTAAGAGCTCACTGCCCAAGAAGGTG[CG]TGGGTCCCATATGCAGGGTTGGGGGCATCCCCATCACATCAGCCTGCTACCCACAGACAC	AGCAGGCTGATGTGATGGGGATGCCCCCAACCCTGCATATGGGACCCACG	ANXA11;ANXA11;ANXA11;ANXA11;ANXA11;ANXA11	NM_001278409;NM_145869;NM_145868;NM_001278408;NM_001278407;NM_001157	Body;Body;Body;Body;Body;Body								ANXA11;ANXA11	ENST00000481805.1;ENST00000372219.3	TSS1500;5'UTR	ANXA11;ANXA11	ENST00000481805.1;ENST00000372219.3	TSS1500;5'UTR	chr10:81929365-81930035	3
cg19681716	-1.21266	-4.97501	-5.61797	0.000489042	1	-3.82317	chr14	74769604	+	cg19681716	57614926	93723122	AAAACAACTAAACTCCAAAATCCCTCAAATCTCAAATCATAACAATCACA	AAAACAACTAAACTCCAAAATCCCTCGAATCTCAAATCATAACGATCGCG	I	A	Red	NA	NA	NA	NA	NA	NA	chr14:74769366-74769815	Island	GCTCCCAAACCTCCTCCCCGACCGCCCTGCTTACCTGGCGCCAGCTCCGGGCGCGGGCCC[CG]CGACCGCCATGACCTGAGACCCGAGGGACTCTGGAGCCCAGCTGCCCCTAGTTCAGTACT	GGGGCAGCTGGGCTCCAGAGTCCCTCGGGTCTCAGGTCATGGCGGTCGCG	ABCD4;ABCD4	NR_003256;NM_005050	Body;1stExon					14:73839100-73839568	14:74768680-74770514	Promoter_Associated	ABCD4;ABCD4;ABCD4;ABCD4	ENST00000298816.7;ENST00000298816.7;ENST00000557588.1;ENST00000356924.4	5'UTR;1stExon;1stExon;1stExon	ABCD4;ABCD4;ABCD4;ABCD4;ABCD4;ABCD4;VRTN;ABCD4;ABCD4;ABCD4;ABCD4;ABCD4;ABCD4;ABCD4;ABCD4;ABCD4;ABCD4;ABCD4;ABCD4;ABCD4;ABCD4;ABCD4;ABCD4	ENST00000475240.1;ENST00000477803.1;ENST00000493427.1;ENST00000493752.1;ENST00000298816.7;ENST00000489207.1;ENST00000557177.1;ENST00000556971.1;ENST00000556119.1;ENST00000554453.1;ENST00000475240.1;ENST00000481935.1;ENST00000553486.1;ENST00000555617.1;ENST00000553745.1;ENST00000493752.1;ENST00000557588.1;ENST00000469672.1;ENST00000493427.1;ENST00000557554.1;ENST00000460308.2;ENST00000356924.4;ENS…	3'UTR;3'UTR;3'UTR;3'UTR;5'UTR;3'UTR;TSS200;1stExon;1stExon;1stExon;1stExon;1stExon;1stExon;1stExon;1stExon;1stExon;1stExon;1stExon;1stExon;1stExon;1stExon;1stExon;3'UTR	chr14:74769600-74769875	3
cg11557069	-0.841741	2.79095	-5.61743	0.000489353	1	-3.82321	chr3	13369696	-	cg11557069	17768248		CTCCATTTCCTCCAAAACATACCCTAAACTAATAAATAACAATTATATAC		II			NA	NA	NA	NA	NA	NA		OpenSea	GGAGAACTGGGCTCCATTTCCTCCAGGACATGCCCTAAACTGATGGATGGCAATTATGTG[CG]CACACACGGAGTGCCATGGTTTGCCAGCGGTCCTCATGACCACTCCCTCAGCTGAAGGAA	TCCATTTCCTCCAGGACATGCCCTAAACTGATGGATGGCAATTATGTGCG	NUP210	NM_024923	Body																		chr3:13368772-13370660	3
cg09028234	-0.916009	2.57147	-5.60822	0.000494652	1	-3.82387	chr12	76293994	+	cg09028234	49659170		AAACATCTATTTCAAATCAAAACTCTAACTTTTAAAATCTACCACATCCC		II			NA	NA	NA	NA	NA	NA		OpenSea	CAGACAGTATAAGTGATTTGTCAGGACCACACAGCCAGTGAGTGCTGGAGGTTAGAACAG[CG]GGATGTGGCAGACCTCAAAAGTCAGAGTCCTGATTTGAAATAGATGTTTTAAAAGAAAAA	CGGGATGTGGCAGACCTCAAAAGTCAGAGTCCTGATTTGAAATAGATGTT											RP11-114H23.1	ENST00000552856.1	3'UTR	RP11-114H23.1	ENST00000552856.1	3'UTR	chr12:76293980-76294390	3
cg11897690	-1.14338	-4.12777	-5.60056	0.000499111	1	-3.82443	chr12	111051732	+	cg11897690	39678983	12730243	CAAAAACAAACACTAATAAACAAATATAAAACTAACATAAACAAAAAACA	CAAAAACGAACACTAATAAACGAATATAAAACTAACGTAAACGAAAAACG	I	T	Red	NA	NA	NA	NA	NA	NA	chr12:111051693-111052150	Island	AAATCTGCATTTTTTAAGCAAGCGCCGCGGACCGGTTGGAAACCACAGCCGGGATTTACA[CG]CCCCTCGTTTACGCCAGCTTCACACCCGCTCACTAGTGCTCGCCCCTGTGCCTGCCATCG	CGCCCCTCGTTTACGCCAGCTTCACACCCGCTCACTAGTGCTCGCCCCTG	TCTN1;TCTN1;TCTN1	NM_001082537;NM_024549;NM_001082538	TSS200;TSS200;TSS200					12:109536080-109536533	12:111051469-111052321	Promoter_Associated	TCTN1;TCTN1;TCTN1;TCTN1;TCTN1;TCTN1	ENST00000550703.1;ENST00000397655.3;ENST00000377654.3;ENST00000397657.4;ENST00000397659.4;ENST00000397652.2	TSS200;TSS200;TSS1500;TSS1500;TSS1500;TSS1500	TCTN1;TCTN1;TCTN1;TCTN1;TCTN1;TCTN1;TCTN1;TCTN1;TCTN1;TCTN1;TCTN1;TCTN1;TCTN1;TCTN1;TCTN1;TCTN1	ENST00000550703.1;ENST00000552318.1;ENST00000498072.1;ENST00000397656.4;ENST00000495659.2;ENST00000481720.1;ENST00000546643.1;ENST00000471804.2;ENST00000377654.3;ENST00000549834.1;ENST00000548095.1;ENST00000397657.4;ENST00000397659.4;ENST00000464809.1;ENST00000480648.1;ENST00000397652.2	TSS200;TSS200;TSS200;TSS200;TSS200;TSS200;TSS200;TSS200;TSS1500;TSS1500;TSS1500;TSS1500;TSS1500;TSS1500;TSS1500;TSS1500			chr12:111051444-111052728	6	chr12:111051040-111053443	6
cg03821671	0.862107	2.09592	5.59872	0.000500189	1	-3.82456	chr8	71582674	+	cg03821671	16766126		TATATTCTACATCTCTTTAAAACAATAATTACATACAATTATCATAACTC		II			NA	NA	NA	NA	NA	NA	chr8:71581050-71581650	S_Shore	AAAAAAGTTGAGTTATAAATTACTTAAAAGAAAATACACAGATCCTGTAGACAGTTCCAT[CG]AGTTATGACAATTGTATGTAATCACTGCCCCAAAGAGATGTAGAACATATCCACTGTAGC	CGAGTTATGACAATTGTATGTAATCACTGCCCCAAAGAGATGTAGAACAT	XKR9;XKR9;XKR9;LACTB2;XKR9	NM_001287259;NM_001011720;NM_001287258;NM_016027;NM_001287260	5'UTR;5'UTR;5'UTR;TSS1500;5'UTR								LACTB2;XKR9;LACTB2;XKR9;XKR9	ENST00000276590.4;ENST00000408926.3;ENST00000522447.1;ENST00000520030.1;ENST00000520273.1	TSS1500;5'UTR;TSS1500;5'UTR;5'UTR	XKR9;LACTB2;XKR9;LACTB2;XKR9;XKR9	ENST00000519350.1;ENST00000276590.4;ENST00000520092.1;ENST00000522447.1;ENST00000520030.1;ENST00000520273.1	TSS200;TSS1500;5'UTR;TSS1500;5'UTR;5'UTR
cg21034289	-1.04823	2.54479	-5.59524	0.000502232	1	-3.82481	chr15	57611586	-	cg21034289	65679121	1797903	AAAAAAAAACAACTAACAATAACATAACCCCACATACCTAAATATAAACA	AAAAAAAAACGACTAACGATAACGTAACCCCGCGTACCTAAATATAAACG	I	C	Grn	rs79442692	0.029948	NA	NA	NA	NA		OpenSea	CGGAGCACAGGTGGGGAGAAGCGGCTGACGGTGGCGTGGCCCCGCGTACCTGGGTGTGGA[CG]CCCCGCCGCCCCGCAGGGGAAAGCTCCTGGAGTCTGGGGTCTGCTGCCCCGAGCTCTGGG	GGGGAGAAGCGGCTGACGGTGGCGTGGCCCCGCGTACCTGGGTGTGGACG								15:55398773-55398971			RP11-358M11.3;RP11-358M11.3	ENST00000564843.1;ENST00000564843.1	1stExon;5'UTR	RP11-358M11.3;RP11-358M11.3	ENST00000564843.1;ENST00000564843.1	1stExon;5'UTR			chr15:57611470-57612249	5
cg01733271	-0.969327	-4.84231	-5.59339	0.000503325	1	-3.82495	chr16	58521840	+	cg01733271	75686967		CCCACAAACAAAAACAAAACTTCTCRATATAACTAACCCTAAAAAAAATC		II			NA	NA	NA	NA	NA	NA	chr16:58521569-58521841	Island	TCTTAGGGCCGAGCGCGCCACCTCGTGGCCAAGAGGGAGACCGCGTGCCTTTCCTGCAGC[CG]ACCCTCCCTAGGGCCAGCCACACCGAGAAGCCCTGTCCCTGCCTGTGGGGGGAGTTCCGG	CCACAGGCAGGGACAGGGCTTCTCGGTGTGGCTGGCCCTAGGGAGGGTCG	NDRG4;NDRG4;NDRG4	NM_020465;NM_022910;NM_001130487	Body;Body;Body					16:57079071-57079342	16:58521053-58522286	Unclassified	NDRG4	ENST00000569578.1	5'UTR	NDRG4;NDRG4;NDRG4;NDRG4;NDRG4;NDRG4;NDRG4	ENST00000569539.1;ENST00000562725.1;ENST00000566065.1;ENST00000569578.1;ENST00000421602.2;ENST00000567063.1;ENST00000564867.1	5'UTR;5'UTR;5'UTR;5'UTR;5'UTR;5'UTR;3'UTR	chr16:58521625-58521895	3
cg21276809	-1.4194	-3.29564	-5.59294	0.000503588	1	-3.82498	chr6	100677068	+	cg21276809	20699221	13789110	ACAAATAAAAAAATCTCCCCAAACCCAAAAACAAAATATCAACCCAAACA	ACAAATAAAAAAATCTCCCCGAACCCGAAAACAAAATATCAACCCGAACG	I	A	Red	NA	NA	NA	NA	NA	NA	chr6:100676823-100677098	Island	GCCTGCCAGCCGGCTCCGGCCTCCACACCGCGGGAGCACGCCCCGCCTCGGCCTCGCCGC[CG]CTCGGGCTGACACTCTGCCTCCGGGCCCGGGGAGACCTTTCCATCTGCAAATAACACTGG	GCAGATGGAAAGGTCTCCCCGGGCCCGGAGGCAGAGTGTCAGCCCGAGCG							TRUE	6:100783495-100783794	6:100677000-100677157	Unclassified_Cell_type_specific							chr6:100676740-100677110	3
cg19844829	0.854444	2.2341	5.59222	0.000504015	1	-3.82503	chr12	120152127	+	cg19844829	35688223		ACAATACTCTAATAATTTTTTAAAACATTTTCCTCCAAAATTTAATCRAC		II			NA	NA	NA	NA	NA	NA		OpenSea	CGCATGTTCAGTCCTACGTTGAATCGGTGAGGAATATTGTGGTGCATGCGTTCCTTAAGA[CG]CCGACTAAATTCTGGAGGAAAATGTTTTAAAAAATCATTAGAGTACTGCAAATGATCCCA	CGCCGACTAAATTCTGGAGGAAAATGTTTTAAAAAATCATTAGAGTACTG	MIR1178;CIT	NR_031589;NM_007174	TSS1500;Body								MIR1178;CIT;CIT	ENST00000408396.1;ENST00000392521.2;ENST00000537607.1	TSS1500;ExonBnd;3'UTR	MIR1178;CIT;CIT;CIT;CIT;CIT;CIT	ENST00000408396.1;ENST00000536008.1;ENST00000543239.1;ENST00000544588.1;ENST00000392521.2;ENST00000545913.1;ENST00000537607.1	TSS1500;TSS1500;TSS1500;3'UTR;ExonBnd;3'UTR;3'UTR
cg25814383	-0.996902	-2.20544	-5.58443	0.000508646	1	-3.8256	chr19	19336240	+	cg25814383	24758273	1694840	CCCTATTCTTTACCCAAAACAAAACTCCTAAAAAAAAACTTATCATAACA	CCCTATTCTTTACCCAAAACGAAACTCCTAAAAAAAAACTTATCGTAACG	I	A	Red	NA	NA	NA	NA	NA	NA	chr19:19335771-19336151	S_Shore	TCGCTTTGTGATAAGCCACATCCCTGGGTGAGGGCCACGCCCCCGGGTGAAGGCCACACC[CG]TTACGACAAGTCTTTCCCTAGGAGCCCCGTCCTGGGTAAAGAACAGGGCTCCAGAGGAGG	CCCTGTTCTTTACCCAGGACGGGGCTCCTAGGGAAAGACTTGTCGTAACG	NCAN	NM_004386	Body				TRUE		19:19335178-19336716	Unclassified							chr19:19335285-19336315	3
cg04496615	-0.915015	-4.77348	-5.58076	0.000510839	1	-3.82587	chr2	68479620	+	cg04496615	36678271	21700827	TTTTCATACCTTAAAATTACAAATCAACACAAACCACTACAATAAATCCA	TTTTCGTACCTTAAAATTACGAATCAACGCGAACCGCTACAATAAATCCG	I	T	Red	NA	NA	NA	NA	NA	NA	chr2:68479061-68480040	Island	GGGGCGAAGACGGCCGGGAAACTCGGGGGCTGCAGCCTCGCGCTCGCGCCGGAGCCGTGA[CG]GACTCACTGCAGCGGCTCGCGCTGACCCGCAACCTCAAGGCACGAAAAAAGGGGAGGGCG	CGGACTCACTGCAGCGGCTCGCGCTGACCCGCAACCTCAAGGCACGAAAA	PPP3R1;PPP3R1	NM_000945;NM_000945	5'UTR;1stExon	high-CpG:68332891-68333409				2:68332400-68333937	2:68479567-68480081	Promoter_Associated	PPP3R1;PPP3R1;PPP3R1	ENST00000409377.1;ENST00000234310.3;ENST00000234310.3	TSS1500;1stExon;5'UTR	PPP3R1;PPP3R1;PPP3R1;PPP3R1	ENST00000409377.1;ENST00000234310.3;ENST00000234310.3;ENST00000406334.3	TSS1500;1stExon;5'UTR;5'UTR	chr2:68479605-68480015	3
cg00296938	-0.854937	-5.05679	-5.57992	0.000511345	1	-3.82593	chr3	49044463	+	cg00296938	30646280	99772362	AAATCAATACACAATAAATAACATAAATATAAAAACTACACCATATCACA	AAATCAATACACAATAAATAACATAAATATAAAAACTACGCCGTATCGCG	I	A	Red	NA	NA	NA	NA	NA	NA	chr3:49044132-49045576	Island	TGTCCTTCTGTCCTGCTGCAGACTAAAGGTCTGGCCAATGTCTTGCCCCACCCCGCCAGC[CG]CGATACGGCGCAGTTCCTATATTCATGTTATTTATTGTGTACTGACTCCATCTGCCCCGT	GAGTCAGTACACAATAAATAACATGAATATAGGAACTGCGCCGTATCGCG	P4HTM;WDR6;P4HTM	NM_177938;NM_018031;NM_177939	3'UTR;TSS200;3'UTR					3:49019151-49020573			WDR6;WDR6;WDR6;WDR6;WDR6;P4HTM;P4HTM	ENST00000489684.1;ENST00000354294.5;ENST00000415265.2;ENST00000448293.1;ENST00000395474.3;ENST00000343546.4;ENST00000383729.4	TSS1500;TSS1500;TSS1500;TSS1500;TSS200;3'UTR;3'UTR	P4HTM;WDR6;WDR6;WDR6;WDR6;WDR6;WDR6;WDR6;WDR6;WDR6;WDR6;WDR6;WDR6;P4HTM;P4HTM;P4HTM;P4HTM	ENST00000491739.1;ENST00000429900.2;ENST00000462064.1;ENST00000473238.2;ENST00000415265.2;ENST00000452875.1;ENST00000420783.3;ENST00000472878.1;ENST00000419837.1;ENST00000461687.1;ENST00000489427.1;ENST00000491365.1;ENST00000395474.3;ENST00000343546.4;ENST00000383729.4;ENST00000472301.1;ENST00000484115.1	5'UTR;TSS1500;TSS1500;TSS1500;TSS1500;TSS1500;TSS1500;TSS1500;TSS1500;TSS1500;TSS1500;TSS1500;TSS200;3'UTR;3'UTR;5'UTR;5'UTR	chr3:49043545-49044475	3
cg19939555	-0.99109	-5.1205	-5.56988	0.000517414	1	-3.82667	chr1	153931149	-	cg19939555	87623949	19810914	ACCCTAACCTATTACACACAAAAACCACCAAAAATTATAATTTATTTACA	ACCCTAACCTATTACGCGCGAAAACCGCCGAAAATTATAATTTATTTACG	I	A	Red	NA	NA	NA	NA	NA	NA	chr1:153930546-153931130	S_Shore	GGCCCCAGCCTAGCCCTGACCTGTTGCGCGCGGGGGCCGCCGGGAATTGTAGTTTGTTTA[CG]AGACTCCTTCACATCCCCAGTCACGCAGCACTAGGAGGAAACGGACTCCACTTCCCAGCA	GCCCTGACCTGTTGCGCGCGGGGGCCGCCGGGAATTGTAGTTTGTTTACG	CRTC2	NM_181715	TSS200					1:152197123-152197774	1:153929881-153931785	Promoter_Associated	CRTC2;CRTC2;CRTC2	ENST00000476883.1;ENST00000368630.3;ENST00000368633.1	TSS1500;TSS200;TSS200	CRTC2;CRTC2;CRTC2;CRTC2;CRTC2;CRTC2	ENST00000476883.1;ENST00000492073.1;ENST00000487235.1;ENST00000368630.3;ENST00000303569.6;ENST00000368633.1	TSS1500;TSS1500;TSS200;TSS200;TSS200;TSS200	chr1:153931045-153931315	3
cg20408707	-0.905811	2.12766	-5.56919	0.00051783	1	-3.82672	chr6	29431410	-	cg20408707	96668583		AAACCATAACCTTACCTTACTTCTCATAAATATACTTAACAATCATCACC		II			NA	NA	NA	NA	NA	NA		OpenSea	CCAAATCAGCTAGGCCATGGCCTTGCCTTGCTTCTCATGAGTGTGCTTGACAGTCATCAC[CG]TCACTCTATCTTCATTTCTGGTTCTTACCGTGTTAGCTTAGTTCATTCAAGCTACTATCA	CGGTGATGACTGTCAAGCACACTCATGAGAAGCAAGGCAAGGCCATGGCC	OR2H1	NM_030883	3'UTR								OR2H1;OR2H1	ENST00000442615.1;ENST00000377136.1	3'UTR;3'UTR	OR2H1;OR2H1	ENST00000442615.1;ENST00000377136.1	3'UTR;3'UTR
cg26228943	-1.33678	-3.25666	-5.56574	0.000519942	1	-3.82697	chr4	47487307	-	cg26228943	38706582	91637167	CAATTAACAATACACTACAACTCAAACTACTCTACAACCTAACAAAAACA	CGATTAACGATACACTACAACTCGAACTACTCTACAACCTAACGAAAACG	I	A	Red	NA	NA	NA	NA	NA	NA		OpenSea	CGGGGCGGTGGGCGATTGGCGGTGCACTGCAGCTCGGGCTGCTCTGCAGCCTGGCGGAGA[CG]GGAGGAGGAGCGGAGGGAGAAGTAGGTTGCGAGCTCAGCACAGGCTCCGGCGCTGGCTCC	CGATTGGCGGTGCACTGCAGCTCGGGCTGCTCTGCAGCCTGGCGGAGACG	ATP10D	NM_020453	TSS200			RDMR		4:47181918-47182353	4:47487034-47487658	Promoter_Associated	ATP10D;ATP10D;ATP10D	ENST00000504445.1;ENST00000273859.3;ENST00000273859.3	TSS200;1stExon;5'UTR	ATP10D;ATP10D;ATP10D;ATP10D	ENST00000507889.1;ENST00000504445.1;ENST00000273859.3;ENST00000273859.3	TSS200;TSS200;1stExon;5'UTR	chr4:47487145-47487410	3
cg03124214	0.974986	1.87942	5.56522	0.000520259	1	-3.82701	chr16	14622500	+	cg03124214	51757913	75748523	AAAATTATAAAAATAAAATTCTCAACATAATACCTAACATTAACTACTCA	AAAATTATAAAAATAAAATTCTCGACATAATACCTAACATTAACTACTCG	I	A	Red	NA	NA	NA	NA	NA	NA		OpenSea	TGATATTTTATTGTCTGGATTTCTGAATAGACTGATGTGGGGGGGAAAGTGGACATTTAC[CG]AGCAGCTAATGCCAGGCACTATGTCGAGAACTTTACCTTCATAACCTCACTGAATTCTCC	GAGGTTATGAAGGTAAAGTTCTCGACATAGTGCCTGGCATTAGCTGCTCG	PARN;PARN	NM_001134477;NM_002582	Body;Body				TRUE							PARN	ENST00000564904.1	3'UTR	chr16:14622245-14622575	3
cg00597055	-0.850041	-4.71313	-5.56075	0.000523003	1	-3.82734	chr15	41523239	-	cg00597055	47673280	36652103	AATTTATTATAAAACTATTAATCAATAACATTACCCTTTTAATTACATCA	AATTTATTATAAAACTATTAATCAATAACGTTACCCTTTTAATTACGTCG	I	T	Red	NA	NA	NA	NA	NA	NA	chr15:41522828-41523732	Island	CTGTCGCAGGTTAGTTTGTTGTAAAACTGTTGGTCAATGACGTTGCCCTTTTAATTGCGT[CG]TTAGCGACCGAGTGGCATCGCCCCTTTAAGGCCGGTGGCAGCTGCGGTTCCGGGGGCGGG	CGACGCAATTAAAAGGGCAACGTCATTGACCAACAGTTTTACAACAAACT	CHP;EXD1	NM_007236;NM_152596	TSS200;TSS1500					15:39310061-39311249	15:41522579-41524299	Promoter_Associated	AC012652.1;EXD1;EXD1;EXD1;AC012652.1;AC012652.1	ENST00000560397.1;ENST00000559743.1;ENST00000458580.2;ENST00000314992.5;ENST00000334660.5;ENST00000558351.1	TSS1500;TSS1500;TSS1500;TSS1500;TSS200;5'UTR	AC012652.1;EXD1;EXD1;EXD1;AC012652.1;AC012652.1;EXD1;AC012652.1;AC012652.1;AC012652.1	ENST00000560397.1;ENST00000559743.1;ENST00000458580.2;ENST00000314992.5;ENST00000560411.1;ENST00000334660.5;ENST00000558396.1;ENST00000560784.1;ENST00000561280.1;ENST00000558351.1	TSS1500;TSS1500;TSS1500;TSS1500;TSS200;TSS200;TSS1500;TSS200;TSS200;5'UTR	chr15:41522820-41523475	3
cg11862246	-0.996431	-4.37124	-5.56058	0.000523107	1	-3.82735	chr15	78730200	-	cg11862246	76621558	4768358	CCACCCACATCTAACAAATTAATACAAAACTTTATAATTAAAAAAAAACA	CCGCCCACGTCTAACAAATTAATACAAAACTTTATAATTAAAAAAAAACG	I	A	Red	NA	NA	NA	NA	NA	NA	chr15:78730095-78731105	Island	CACGCGTGTGGGCCGCCCACGTCTGACAAGTTAATGCAAGGCTTTATAGTTAGGGGAAAG[CG]GTTCTCCTTGAGCTCTTTCTCCTAGCAGTTCCGATTCCGACCCTGACTCCAACAGACACC	CCGCCCACGTCTGACAAGTTAATGCAAGGCTTTATAGTTAGGGGAAAGCG	IREB2	NM_004136	TSS1500					15:76517094-76518225	15:78729834-78730667	Promoter_Associated	IREB2;IREB2	ENST00000258886.8;ENST00000560440.1	TSS1500;TSS1500	IREB2;IREB2;IREB2;IREB2;IREB2;IREB2;IREB2	ENST00000559215.1;ENST00000258886.8;ENST00000558525.1;ENST00000560440.1;ENST00000558570.1;ENST00000560454.1;ENST00000560840.1	TSS1500;TSS1500;TSS1500;TSS1500;TSS1500;TSS1500;5'UTR	chr15:78729765-78730235	3
cg12806053	-0.82595	2.16336	-5.55977	0.000523608	1	-3.82741	chr22	22565856	-	cg12806053	77788570		ATAACTATAATTCCTTTAAAAACTCCTCCCATACCCAAACTATAAACTTC		II			NA	NA	NA	NA	NA	NA		OpenSea	AGGCTCAAAACATGACTGTGATTCCTTTGAGGACTCCTCCCATACCCAGGCTGTGGGCTT[CG]CTGCCCTCCTCAGGACCCGTGCAGCCTGTTCTATCCCTGCCTCAGCTGCAGGCAAAGCTG	TGACTGTGATTCCTTTGAGGACTCCTCCCATACCCAGGCTGTGGGCTTCG																	chr22:22565585-22565895	3
cg00975125	0.79834	2.49662	5.55975	0.000523615	1	-3.82741	chr3	111753597	-	cg00975125	57606522		ACCCRATAAAAATAAATTAATTCCACTCCTCTAAAAACTAACTTAAATAC		II			NA	NA	NA	NA	NA	NA		OpenSea	TTCTGAACTGAACCCGGTGGAGGTAAATTGATTCCACTCCTCTGAAAGCTAGCTTGAATG[CG]GTGACGGTTCTCTCAATTCTTCTCAAGAGAGCATATAAGGGGCAAAAACTGGCTTTGAGA	CCCGGTGGAGGTAAATTGATTCCACTCCTCTGAAAGCTAGCTTGAATGCG											TMPRSS7;TMPRSS7	ENST00000452346.2;ENST00000437906.1	TSS200;TSS200	TMPRSS7;TMPRSS7	ENST00000452346.2;ENST00000437906.1	TSS200;TSS200
cg09972077	-1.17107	-4.52312	-5.55674	0.000525473	1	-3.82763	chr17	57232291	+	cg09972077	37800523	78746453	CATCTAATATCTAAACCACCTCAAATAAAAAATTACATCCAAAAAACTCA	CGTCTAATATCTAAACCGCCTCGAATAAAAAATTACATCCGAAAAACTCG	I	T	Red	NA	NA	NA	NA	NA	NA	chr17:57231855-57232655	Island	GGCAAGGAACAAGGAATTCCAAAGGCCCCGCACCCTCAGCATCTCCCGCCATTTCCCTGA[CG]AGTTTCCCGGATGTAACCCCTTACCCGAGGCGGTTTAGACACCAGACGGTGGCGGCTCCC	CGTCTGGTGTCTAAACCGCCTCGGGTAAGGGGTTACATCCGGGAAACTCG	SKA2;SKA2;PRR11	NM_182620;NM_001100595;NM_018304	Body;Body;TSS1500					17:54586469-54588061	17:57232097-57233543	Promoter_Associated	PRR11	ENST00000262293.3	TSS1500	PRR11	ENST00000262293.3	TSS1500	chr17:57232205-57232475	3
cg09066439	0.91231	-3.44207	5.55519	0.000526439	1	-3.82775	chr1	147142231	-	cg09066439	95773912	75746521	TCACTACCCTCCAAATTAAAACTACAAAAAACAAACACAAATCTTCTACA	TCGCTACCCTCCGAATTAAAACTACAAAAAACAAACACAAATCTTCTACG	I	A	Red	NA	NA	NA	NA	NA	NA	chr1:147141842-147142918	Island	GGTGGTAGGCCCTCGCTGCCCTCCGGGTTGAGGCTGCAGGAGGCAAACACAAGTCTTCTG[CG]GGCGCCGGGGCTCAGCGGGCGCCCCCAAGTCCGCGGGAACCTGCGGATGCGTACATCCAG	TCGCTGCCCTCCGGGTTGAGGCTGCAGGAGGCAAACACAAGTCTTCTGCG	ACP6;ACP6	NM_016361;NM_016361	5'UTR;1stExon					1:145608467-145609506	1:147141546-147143181	Promoter_Associated	ACP6;ACP6;ACP6;ACP6	ENST00000392988.2;ENST00000369238.5;ENST00000392988.2;ENST00000369238.5	1stExon;1stExon;5'UTR;5'UTR	ACP6;ACP6;ACP6;ACP6;ACP6	ENST00000493129.1;ENST00000392988.2;ENST00000369238.5;ENST00000392988.2;ENST00000369238.5	3'UTR;1stExon;1stExon;5'UTR;5'UTR	chr1:147141600-147142535	3
cg09785540	0.785479	2.39782	5.55502	0.000526542	1	-3.82776	chr15	79649977	-	cg09785540	67759189		AAATCCTATTATCTATAAATATAAACTCATCTCCTACTAAAAAAACTACC		II			NA	NA	NA	NA	NA	NA		OpenSea	CCTTCTCCTTGGGGTCCTATTGTCTGTGAATGTAGGCTCATCTCCTACTGGGAGGACTGC[CG]TGCTGGGGGCATTTGGAGTCTGGGCCACTGTAGAGGGAGCTGGCGGCCCTCCGCTCTGTG	CGGCAGTCCTCCCAGTAGGAGATGAGCCTACATTCACAGACAATAGGACC	TMED3	NM_001301203	Body														chr15:79649960-79650315	3
cg26530971	-1.19808	-3.67229	-5.55501	0.00052655	1	-3.82776	chr8	110552297	+	cg26530971	19778222	79708278	CAATACCCAAAACAACTATCAAACATCAAAAAAAATCTAATAAAAAAACA	CAATACCCAAAACAACTATCGAACGTCGAAAAAAATCTAATAAAAAAACG	I	A	Red	NA	NA	NA	NA	NA	NA	chr8:110551736-110552643	Island	CTGCCCTTCGCCGTCGGCCCTCCGCCTAGCCGCGCACTTCCCGCCCTCCCACCTTCCTTT[CG]CCCTTCCACCAGACCTCCCTCGACGCCCGACAGCTGCTCTGGGTACTGTTTCCGGGTCAG	CGCCCTTCCACCAGACCTCCCTCGACGCCCGACAGCTGCTCTGGGTACTG	EBAG9;EBAG9	NM_004215;NM_198120	TSS200;5'UTR					8:110620913-110621819	8:110551311-110553124	Promoter_Associated	EBAG9;EBAG9;EBAG9	ENST00000337573.5;ENST00000395785.2;ENST00000529502.1	TSS200;5'UTR;5'UTR	EBAG9;EBAG9;EBAG9;EBAG9;EBAG9;EBAG9	ENST00000530629.1;ENST00000337573.5;ENST00000527709.1;ENST00000395785.2;ENST00000529502.1;ENST00000529931.1	TSS1500;TSS200;TSS200;5'UTR;5'UTR;5'UTR	chr8:110552200-110552455	3
cg01903971	1.19742	-4.28281	5.55146	0.000528755	1	-3.82802	chr7	100434983	+	cg01903971	46730524	77745293	CTACAATTACATCCTAAAAAAACACAAATTATATAACTACAAACAAATCA	CTACGATTACGTCCTAAAAAAACGCGAATTATATAACTACGAACGAATCG	I	T	Red	NA	NA	NA	NA	NA	NA	chr7:100434982-100435193	Island	GGTCAGACCAAACCGTCTTTGAGAATTATTATTTTTTCCATTAAAAAATGGTGGAGAGGA[CG]ACCCGCCCGTAGCCACACAATTCGCGCCTTCCCAGGACGCAACCGCAGAAAAAGCGGCGG	CGACCCGCCCGTAGCCACACAATTCGCGCCTTCCCAGGACGCAACCGCAG							TRUE	7:100272919-100273129	7:100434296-100435385	Unclassified_Cell_type_specific	RP11-126L15.4	ENST00000412754.1	3'UTR	RP11-126L15.4;SLC12A9	ENST00000412754.1;ENST00000461016.1	3'UTR;5'UTR	chr7:100434805-100435255	3
cg03448241	-0.997816	3.7055	-5.55137	0.000528812	1	-3.82803	chr3	101540523	-	cg03448241	79693135	79674881	TTAAAAATATACATCCAACAACTCAAAAACATCCATCAAACAATAATTCA	TTAAAAATATACATCCGACGACTCAAAAACATCCGTCGAACAATAATTCG	I	A	Red	NA	NA	NA	NA	NA	NA		OpenSea	AGCACCTTCCCTTTGGAAGTGTACATCCGGCGGCTCAGGAACATCCGTCGAGCAGTGGTT[CG]GCTCCTCGATCGAAGCCCAAAGACCGTGGTGGTCATCCGGACGGCCAACGCCCAAGAGCT	TTGGAAGTGTACATCCGGCGGCTCAGGAACATCCGTCGAGCAGTGGTTCG	FAM55C;FAM55C	NM_145037;NM_001134456	Body;Body					3:103023183-103023264
cg11954110	-1.26027	-4.3302	-5.54943	0.000530023	1	-3.82817	chr11	113644656	-	cg11954110	8602463	20627275	AAACACATTTTCTTCCTTAATTATTTTCAAAATTCATTACTTCCCACCCA	AAACGCGTTTTCTTCCTTAATTATTTTCAAAATTCGTTACTTCCCGCCCG	I	T	Red	NA	NA	NA	NA	NA	NA	chr11:113644299-113644657	Island	CAAACTGTAAGCAGACGCGTTTTCTTCCTTAGTTGTTTTCAAAGTTCGTTGCTTCCCGCC[CG]TTTTTCACTGGAGGAAATTAAACGTTTTTAATAACCAGGTCTAACTGAACCTTTCTAAAC	CGGGCGGGAAGCAACGAACTTTGAAAACAACTAAGGAAGAAAACGCGTCT	ZW10	NM_004724	TSS1500						11:113643801-113645256	Promoter_Associated	ZW10;RP11-661I21.2	ENST00000200135.3;ENST00000545514.1	TSS200;3'UTR	ZW10;ZW10;ZW10;RP11-661I21.2	ENST00000538209.1;ENST00000200135.3;ENST00000535142.1;ENST00000545514.1	TSS200;TSS200;TSS1500;3'UTR	chr11:113644145-113645130	3
cg19400545	-0.897215	-4.44923	-5.54887	0.00053037	1	-3.82821	chr4	124319236	+	cg19400545	63772588	45656937	ATCAAATACATAACAAACCAACTAACAACACAATATACTCAAAAAACTCA	ATCGAATACGTAACGAACCAACTAACGACACGATATACTCAAAAAACTCG	I	A	Red	NA	NA	NA	NA	NA	NA	chr4:124318307-124319998	Island	TTTCGCTCGTCAGGAAGCCGCCATCCCTTCCTTCGTTCCTTGCGAGGAGCGACTAGAACC[CG]AGTTCTCTGAGCACACCGTGCCGTCAGCTGGCCCGTCACGCACTCGACTCCGCCACTCCC	GTCGAGTGCGTGACGGGCCAGCTGACGGCACGGTGTGCTCAGAGAACTCG	SPRY1;SPRY1	NM_199327;NM_005841	5'UTR;TSS1500					4:124538486-124539580	4:124318402-124320293	Promoter_Associated	SPRY1;SPRY1;SPRY1	ENST00000515726.1;ENST00000394339.2;ENST00000339241.1	5'UTR;TSS1500;5'UTR	SPRY1;SPRY1;SPRY1;SPRY1;SPRY1	ENST00000515726.1;ENST00000507703.1;ENST00000394339.2;ENST00000505319.1;ENST00000339241.1	5'UTR;TSS200;TSS1500;5'UTR;5'UTR	chr4:124318365-124319595	3
cg06690989	1.18702	2.41592	5.54754	0.000531203	1	-3.82831	chr10	88227418	-	cg06690989	83633953		AAACTTATATTACTAACCATATTAAAAACTTCAAAAACRTTTTATTCAAC		II			NA	NA	NA	NA	NA	NA		OpenSea	GTTAATGCTTAAAACTTATATTACTAACCATGTTGGAAACTTCAAAAACGTTTTATTCAG[CG]GTCCCTCTAAAAAATTTTTTTTTTTTTTTTTTGAGATGGAGTCTTACTCTGTCGCCCAGG	AACTTATATTACTAACCATGTTGGAAACTTCAAAAACGTTTTATTCAGCG	WAPAL	NM_015045	Body								WAPAL;WAPAL	ENST00000372075.1;ENST00000263070.7	TSS200;5'UTR	WAPAL;WAPAL;WAPAL	ENST00000372075.1;ENST00000489996.1;ENST00000263070.7	TSS200;3'UTR;5'UTR
cg14069949	-0.742475	-3.38599	-5.54276	0.000534208	1	-3.82867	chr9	131965419	-	cg14069949	76785599		AACCTTTTAAATTAATCCTACTACRCCRAAAACCCCAAAACAATTCTATC		II			NA	NA	NA	NA	NA	NA	chr9:131965037-131965636	Island	CACCCTCCGCAGGCCTTTTGAATTAATCCTACTGCGCCGGGGACCCCAGGACAGTTCTGT[CG]CGTACTCCCGGGACCCTTTAAGGGGCGGGGCTGGGATCCTGCCCCACCCTTGACTCCCCC	GCCTTTTGAATTAATCCTACTGCGCCGGGGACCCCAGGACAGTTCTGTCG								9:131004902-131005422	9:131964869-131965693	Unclassified	RP11-247A12.2;RP11-247A12.2	ENST00000451229.1;ENST00000372490.3	5'UTR;5'UTR	RP11-247A12.2;RP11-247A12.2	ENST00000451229.1;ENST00000372490.3	5'UTR;5'UTR	chr9:131965365-131965855	3
cg08182975	1.80087	2.88092	5.54255	0.000534336	1	-3.82868	chr2	7164527	+	cg08182975	39788965	7726349	CATCTCACTCAATATAAACTTTACACTTAAAACAACACTTAATAAACACA	CGTCTCGCTCGATATAAACTTTACACTTAAAACAACGCTTAATAAACGCG	I	T	Red	NA	NA	NA	NA	NA	NA		OpenSea	TTGTGCAGAGTCCTCACGGCGTTTCTCCCACAGTGCTGCTTTCAAAATGGAAGAAGATGA[CG]CGCCCATCAAGCGCTGCCCCAAGTGCAAAGTCTACATCGAGCGAGACGAAGGCTGCGCGC	CGCGCCCATCAAGCGCTGCCCCAAGTGCAAAGTCTACATCGAGCGAGACG	RNF144A	NM_014746	Body					2:7081934-7082066			RNF144A	ENST00000467276.1	5'UTR	RNF144A	ENST00000467276.1	5'UTR
cg13528463	1.27722	2.6556	5.54158	0.000534948	1	-3.82875	chr9	113022074	-	cg13528463	70684289		CAAATTAACCTAAATAAAACAATCATTAAATACCAAACCTAAAATTAAAC		II			NA	NA	NA	NA	NA	NA	chr9:113017745-113019297	S_Shelf	AGGAAAAGGAACAAATTAACCTGGGTGGGACAGTCATTAAATGCCAAGCCTAGAGTTGGG[CG]TGTCTTATCATTCCTCTCAATATCCCTTAGAAGATAGACATTATTTTTCCTATTTTACAG	CGCCCAACTCTAGGCTTGGCATTTAATGACTGTCCCACCCAGGTTAATTT																					chr9:113002094-113022105	6
cg06191810	-1.20066	-4.76333	-5.5399	0.000536012	1	-3.82888	chr16	734517	+	cg06191810	43750909	39611133	CAACTAACAAACAAAAACTTTCAACAAAATTATCACCATAATAACCAACA	CAACTAACGAACGAAAACTTTCGACGAAATTATCGCCATAATAACCGACG	I	A	Red	NA	NA	NA	NA	NA	NA	chr16:729438-735815	Island	CCCGGAAGAGGCCTCTACGGGAGGCACTGGGAAGGCCGCCCCGAGAGCGACTATGGGCGC[CG]CCGGTTACCATGGCGACAACCCCGCCGAAAGCCCCCGCCCGCCAGCTGCCCCGCGGGCCT	CAGCTGGCGGGCGGGGGCTTTCGGCGGGGTTGTCGCCATGGTAACCGGCG	JMJD8	NM_001005920	TSS200					16:672545-675921	16:733720-734955	Promoter_Associated	JMJD8;JMJD8;JMJD8;JMJD8;MSLN	ENST00000454700.1;ENST00000562111.1;ENST00000562824.1;ENST00000412368.2;ENST00000446427.2	1stExon;TSS200;TSS200;TSS200;5'UTR	JMJD8;JMJD8;JMJD8;JMJD8;JMJD8;JMJD8;JMJD8;JMJD8;JMJD8;JMJD8;JMJD8;JMJD8;JMJD8;JMJD8;JMJD8;JMJD8;JMJD8;MSLN	ENST00000567120.1;ENST00000568313.1;ENST00000564436.1;ENST00000565258.1;ENST00000567120.1;ENST00000293882.4;ENST00000570037.1;ENST00000569441.1;ENST00000569396.1;ENST00000565302.1;ENST00000568689.1;ENST00000562111.1;ENST00000563088.1;ENST00000562824.1;ENST00000412368.2;ENST00000567901.1;ENST00000566199.1;ENST00000446427.2	3'UTR;TSS1500;TSS1500;TSS1500;1stExon;1stExon;TSS1500;TSS200;TSS200;TSS200;TSS200;TSS200;TSS1500;TSS200;TSS200;TSS1500;TSS1500;5'UTR			chr16:732650-736832	6	chr16:728577-737830	6
cg15855209	0.972943	1.27855	5.53432	0.000539552	1	-3.82929	chr12	124690136	-	cg15855209	43732879		TTTTAACCTTTCTATACAAATTTCTCTTATAAAAATCTACTTAAAAACCC		II			NA	NA	NA	NA	NA	NA		OpenSea	ATTTGTCGTATTTTTAGCCTTTCTATACAAATTTCTCTTGTAAAAGTCTACTTGGAGACC[CG]ATGCCTCTTTATAGCTGAATTTGGACTATTTATATTTATTGTTATAATGGTTTTGCTTTC	CGGGTCTCCAAGTAGACTTTTACAAGAGAAATTTGTATAGAAAGGCTAAA	ZNF664-FAM101A	NM_001204299	5'UTR								RP11-522N14.2;RP11-522N14.1	ENST00000539391.1;ENST00000540762.1	TSS1500;5'UTR	RP11-522N14.2;RP11-522N14.1;RP11-522N14.1	ENST00000539391.1;ENST00000545615.1;ENST00000540762.1	TSS1500;5'UTR;5'UTR
cg12647415	-0.893246	2.39679	-5.53159	0.000541294	1	-3.82949	chr10	13799048	+	cg12647415	10766956		ACCAACTAACTAACAAACATTATCTATAATTCTTACATACTTTATTCATC		II			NA	NA	NA	NA	NA	NA		OpenSea	TTAAAAAAGCTTTGAAACAGAAAACATCAGTGCTCCATTCTCAAAACCCTGCACTGTTTA[CG]ATGAATAAAGTATGTAAGAATCATAGATAATGTCTGTTAGTTAGTTGGCCAATGGTCAAC	CGATGAATAAAGTATGTAAGAATCATAGATAATGTCTGTTAGTTAGTTGG	FRMD4A	NM_018027	Body																chr10:13798747-13799908	6	chr10:13798494-13803978	6
cg07908422	-1.30472	-4.41452	-5.52986	0.000542403	1	-3.82962	chr1	51434354	+	cg07908422	7612434	59751167	CATTTTAACAACAAAATTTTAAAAAAACTCAACAAAATTACAACACCACA	CATTTTAACGACAAAATTTTAAAAAAACTCGACAAAATTACAACGCCGCG	I	A	Red	NA	NA	NA	NA	NA	NA	chr1:51433762-51435505	Island	GAGCGCGAGCGCCAGCAGGGCGGAGGGCGGGGCGTGGGCGGCGCCCGGCCTTCCCGCTCC[CG]CGGCGCTGCAACTCTGCCGAGCCTCCTTAAAACTCTGCCGTTAAAATGGGGGCGGGTTTT	CGCGGCGCTGCAACTCTGCCGAGCCTCCTTAAAACTCTGCCGTTAAAATG	CDKN2C;CDKN2C	NM_078626;NM_001262	TSS1500;TSS200	high-CpG:51206819-51207300				1:51206331-51206962	1:51434249-51434497	Promoter_Associated	CDKN2C;CDKN2C;CDKN2C	ENST00000371761.3;ENST00000396148.1;ENST00000262662.1	TSS1500;TSS200;5'UTR	CDKN2C;CDKN2C;CDKN2C	ENST00000371761.3;ENST00000396148.1;ENST00000262662.1	TSS1500;TSS200;5'UTR	chr1:51433580-51434435	3
cg03576530	0.771421	3.06949	5.52834	0.000543378	1	-3.82974	chr14	105167973	+	cg03576530	34730581	45779979	ACACACACACAACTAACACAAATAAACTACAACAAAACATCAAAAATACA	ACGCGCACGCAACTAACGCAAATAAACTACAACAAAACGTCGAAAATACG	I	T	Red	NA	NA	NA	NA	NA	NA	chr14:105167663-105168129	Island	CAGAGCGGCCTGGACCTGCTGCTGGAGGCGCTGGCGCGGCTGTCGGGCCGCGGCGTTGCA[CG]TATCTCCGACGCCCTGCTGCAGCTCACCTGCGTCAGCTGCGTGCGCGCCGTCATGAACTC	GCGCGCACGCAGCTGACGCAGGTGAGCTGCAGCAGGGCGTCGGAGATACG	INF2;INF2;INF2	NM_022489;NM_032714;NM_001031714	Body;Body;Body					14:104238323-104239146									chr14:105167860-105168195	3
cg24999819	1.06659	-3.96161	5.52573	0.000545058	1	-3.82993	chr2	101869460	-	cg24999819	23616991	82780865	AAAAAAACAAAATTAATACCCAACAAAAAAACAAACACAACATCTAACCA	AAAAAAACGAAATTAATACCCGACGAAAAAACGAACGCGACGTCTAACCG	I	A	Red	NA	NA	NA	NA	NA	NA	chr2:101869023-101869876	Island	GGGAAGAGGGGAAGGGGAGCGAGGTTGATGCCCGGCGGAGGGGCGAGCGCGGCGTCTGGC[CG]GCTTCTCACCGCCGCGGAGCAAAGAGGGTCCCGGGAAGCGGCAGGGTCGGCGTCCAGGAG	CGGCCAGACGCCGCGCTCGCCCCTCCGCCGGGCATCAACCTCGCTCCCCT	CNOT11	NM_017546	1stExon					2:101235456-101236535	2:101868781-101870587	Promoter_Associated	C2orf29;TBC1D8	ENST00000289382.3;ENST00000462819.1	1stExon;TSS200	C2orf29;TBC1D8;TBC1D8;TBC1D8	ENST00000289382.3;ENST00000462819.1;ENST00000485851.1;ENST00000463469.1	1stExon;TSS200;TSS200;TSS200			chr2:101868261-101870060	6	chr2:101867535-101871664	6
cg14421180	-1.02775	-3.29612	-5.52439	0.00054592	1	-3.83003	chr9	132804510	+	cg14421180	91702393	91758580	ACATAATCTACCTCAAAAAAAAACATTCACAAAATCAATAATCTTTAACA	ACGTAATCTACCTCAAAAAAAAACGTTCGCGAAATCAATAATCTTTAACG	I	A	Red	NA	NA	NA	NA	NA	NA	chr9:132804279-132806003	Island	ATCCCCGCAAGGCGCCCCTCACCGCCAACTTTCCCCACTGGAAACTATTCTCCGAGCAAC[CG]TTAAAGATCATTGACCCCGCGAACGCCTCTTCCTGAGGTAGATCACGTAAGATCTCTCCC	ACGTGATCTACCTCAGGAAGAGGCGTTCGCGGGGTCAATGATCTTTAACG	FNBP1	NM_015033	Body					9:131844204-131846151	9:132803914-132806457	Promoter_Associated							chr9:132804020-132805355	3
cg02515491	1.09761	0.764963	5.52235	0.000547235	1	-3.83018	chr1	192691717	+	cg02515491	1726191		TTAAAATTCAATCTATTTTTAAATCTAAAATATCATTATAATTCACATTC		II			NA	NA	NA	NA	NA	NA		OpenSea	GAAAGTACCAAGTAAGGAAATGGAAAATCATAACAGTAGGAGACTGCTTGCCAAAATTAG[CG]AATGTGAATTACAATGACACTCCAGATCCAAAAATAGACTGAATTTTAATTATTTCCTTT	TAAAATTCAGTCTATTTTTGGATCTGGAGTGTCATTGTAATTCACATTCG					chr1:192691567-192691567												chr1:192691580-192691770	3
cg12364523	-1.34008	-4.58106	-5.52122	0.000547969	1	-3.83027	chr6	90062687	-	cg12364523	32763195	67725824	CTCATCCAAAATTTATAAAATTACCCTAACATAACAATAACTTCATAACA	CTCGTCCGAAATTTATAAAATTACCCTAACGTAACAATAACTTCGTAACG	I	A	Red	NA	NA	NA	NA	NA	NA	chr6:90062040-90062886	Island	GCGTCACCCGCCCTCGTCCGGGATTTGTGAAGTTGCCCTGACGTGGCAGTAGCTTCGTGG[CG]GTCGGTCACTACCCAGCCGCCGCCCGCCCGGCGAAGCCGGCTTGGGGAGGTGCAGGAGCG	CGCCACGAAGCTACTGCCACGTCAGGGCAACTTCACAAATCCCGGACGAG	UBE2J1	NM_016021	TSS200	high-CpG:90119055-90119684				6:90118611-90119605	6:90061395-90063050	Promoter_Associated	UBE2J1;UBE2J1	ENST00000435041.2;ENST00000536477.1	TSS200;TSS1500	UBE2J1;UBE2J1	ENST00000435041.2;ENST00000536477.1	TSS200;TSS1500	chr6:90062360-90062775	3
cg25062542	-1.37099	-3.39487	-5.5212	0.000547985	1	-3.83027	chr1	116916465	-	cg25062542	84608834	88745110	AAAAACCAAACAAACCAAAAACTCCAAAAAACAATACTTAAAAAACCTCA	GAAAACCGAACGAACCGAAAACTCCGAAAAACGATACTTAAAAAACCTCG	I	A	Red	NA	NA	NA	NA	NA	NA	chr1:116915291-116916813	Island	GCTGCGCGCCCCGGAGGCCGAGCGGGCCGGGGGCTCCGAGAGGCGGTGCTTGGGAAGCCT[CG]GGGCCGGGAGGAGGGGGCTTGCAGCAGCGGGGGCGGCCCCGGGACTGAGCCGGCATCCCT	GGAGGCCGAGCGGGCCGGGGGCTCCGAGAGGCGGTGCTTGGGAAGCCTCG	ATP1A1;ATP1A1	NM_000701;NM_001160233	Body;TSS200					1:116716680-116718705	1:116915197-116917158	Promoter_Associated	ATP1A1;ATP1A1	ENST00000537345.1;ENST00000445896.1	TSS200;5'UTR	ATP1A1;ATP1A1;ATP1A1;ATP1A1	ENST00000537345.1;ENST00000418797.1;ENST00000445896.1;ENST00000488733.1	TSS200;5'UTR;5'UTR;5'UTR	chr1:116916005-116917010	3
cg13320002	-0.874918	-4.77003	-5.51152	0.000554295	1	-3.83099	chr2	71222292	+	cg13320002	61788898	78753380	CCACAACCTACCAAAAAACAAATTCTAAAAAAATTACTAAAACACAATCA	CCGCAACCTACCGAAAAACAAATTCTAAAAAAATTACTAAAACGCGATCG	I	A	Red	NA	NA	NA	NA	NA	NA	chr2:71221520-71222299	Island	GTCCCTCCCTGTGCACTCCCGTACCAGCCTGGAGGTGGTCCAGGGCCGGACAGGGCCGCC[CG]ACCGCGCCCCAGCAACCTCCCCAGAACCTGCCTCCCGGCAGGTTGCGGACAAGTCTGTCT	CCGCAACCTGCCGGGAGGCAGGTTCTGGGGAGGTTGCTGGGGCGCGGTCG	TEX261	NM_144582	TSS1500	high-CpG:71075347-71075821				2:71074990-71075871	2:71221079-71222995	Promoter_Associated	AC007040.6;TEX261;AC007040.11;TEX261	ENST00000416229.1;ENST00000466731.1;ENST00000453130.1;ENST00000272438.4	5'UTR;TSS1500;TSS1500;TSS1500	AC007040.6;TEX261;AC007040.11;TEX261;TEX261;TEX261;TEX261	ENST00000416229.1;ENST00000466731.1;ENST00000453130.1;ENST00000489894.1;ENST00000433258.1;ENST00000473055.1;ENST00000272438.4	5'UTR;TSS1500;TSS1500;TSS1500;TSS1500;TSS1500;TSS1500			chr2:71220995-71223048	6	chr2:71219974-71223224	6
cg05772946	0.891369	2.23693	5.51088	0.000554715	1	-3.83104	chr16	4545139	-	cg05772946	12787826		TCATCTACAATATATTTTCTAAACACTCTACCCRACTAATCCTATAAAAC		II			rs17880596	0.039336	NA	NA	NA	NA		OpenSea	GTAATTTCACATCATCTGCAATATATTTTCTGGACACTCTGCCCGACTAGTCCTATGGGA[CG]TTGTCATTCATGTGCAAATCAGGCCCTATATACTAAGGGAGGAAAACAGTTGAGGACCTC	CGTCCCATAGGACTAGTCGGGCAGAGTGTCCAGAAAATATATTGCAGATG	HMOX2;HMOX2;HMOX2;HMOX2	NM_001127205;NM_002134;NM_001127206;NM_001127204	TSS1500;5'UTR;5'UTR;5'UTR								HMOX2;HMOX2;HMOX2;HMOX2;HMOX2;HMOX2;HMOX2	ENST00000398595.3;ENST00000406590.2;ENST00000570646.1;ENST00000458134.3;ENST00000219700.6;ENST00000575120.1;ENST00000574594.1	TSS1500;5'UTR;5'UTR;5'UTR;5'UTR;5'UTR;5'UTR	HMOX2;NMRAL1;HMOX2;HMOX2;HMOX2;HMOX2;HMOX2;HMOX2;HMOX2;HMOX2;HMOX2;HMOX2	ENST00000575129.1;ENST00000572559.1;ENST00000575051.1;ENST00000406590.2;ENST00000570646.1;ENST00000458134.3;ENST00000219700.6;ENST00000575120.1;ENST00000572812.1;ENST00000576827.1;ENST00000574594.1;ENST00000570445.1	TSS1500;3'UTR;5'UTR;5'UTR;5'UTR;5'UTR;5'UTR;5'UTR;5'UTR;5'UTR;5'UTR;5'UTR			chr16:4545078-4545590	5	chr16:4545072-4546168	3
cg25117123	-0.855723	-2.90061	-5.51007	0.000555248	1	-3.8311	chr2	233471018	+	cg25117123	20773594	61723260	AAAACTTAAAAACCCAACCAATCACAAACCATACACAAAACAAAAAAACA	AAAACTTAAAAACCCAACCGATCGCAAACCGTACGCGAAACAAAAAAACG	I	A	Red	NA	NA	NA	NA	NA	NA	chr2:233470646-233471077	Island	GGTCCAGAATAGGTGCGCGGTAATTCCTGGCTTTCGCCACCGGAGGGCACTCCCGGCCCT[CG]CTTCCCTGCCCCGCGCACGGTCTGCGATCGGCTGGGCTTTTAAGCCTTCTCCGCGCCGGC	CGCTTCCCTGCCCCGCGCACGGTCTGCGATCGGCTGGGCTTTTAAGCCTT	EFHD1	NR_027663	Body					2:233178924-233179468	2:233470213-233471328	Unclassified							chr2:233470880-233471315	3
cg25092247	-1.23254	-4.36616	-5.50886	0.000556045	1	-3.83119	chr3	15140607	+	cg25092247	88741425	21736857	CAAATTCCAAACAACCAATAAAAATAACAACTACAACTAAATAACAAACA	CGAATTCCGAACGACCGATAAAAATAACGACTACGACTAAATAACGAACG	I	A	Red	NA	NA	NA	NA	NA	NA	chr3:15140035-15140890	Island	CGGGCTCCTGCGGGCACCCAGGTTTGTCCCCCCCTTCAGGCCCGGGCTCTGGGCCTCCAC[CG]TCCGTCACTCAGCCGCAGCCGCCATCTCCATCGGTCGCTCGGAACTCGGCAGGTGCGCCT	CGAGTTCCGAGCGACCGATGGAGATGGCGGCTGCGGCTGAGTGACGGACG	ZFYVE20;ZFYVE20	NM_022340;NM_022340	1stExon;5'UTR					3:15115040-15115921	3:15139617-15141482	Promoter_Associated	ZFYVE20;ZFYVE20;ZFYVE20;ZFYVE20;ZFYVE20;ZFYVE20;ZFYVE20;ZFYVE20;ZFYVE20	ENST00000418832.1;ENST00000449050.1;ENST00000253699.3;ENST00000476527.2;ENST00000449964.2;ENST00000418832.1;ENST00000449050.1;ENST00000253699.3;ENST00000476527.2	1stExon;1stExon;1stExon;1stExon;3'UTR;5'UTR;5'UTR;5'UTR;5'UTR	ZFYVE20;ZFYVE20;ZFYVE20;ZFYVE20;ZFYVE20;ZFYVE20;ZFYVE20;ZFYVE20;ZFYVE20;ZFYVE20;ZFYVE20;ZFYVE20;ZFYVE20	ENST00000507357.1;ENST00000418832.1;ENST00000441057.1;ENST00000449050.1;ENST00000253699.3;ENST00000476527.2;ENST00000449964.2;ENST00000418832.1;ENST00000441057.1;ENST00000507357.1;ENST00000449050.1;ENST00000253699.3;ENST00000476527.2	1stExon;1stExon;1stExon;1stExon;1stExon;1stExon;3'UTR;5'UTR;5'UTR;5'UTR;5'UTR;5'UTR;5'UTR	chr3:15140520-15140835	3
cg10948359	-0.925195	-3.35962	-5.50433	0.000559032	1	-3.83153	chr6	84140683	-	cg10948359	31628259	88767867	CTAATAAATATAACAACAACAAAAAACTTCAAACTCCATAACTAACACCA	CTAATAAATATAACGACGACGAAAAACTTCGAACTCCATAACTAACGCCG	I	A	Red	NA	NA	NA	NA	NA	NA	chr6:84140412-84140998	Island	CAGGTAGCCGCGCTGATGGGTGTGGCGGCGACGGGGGGCTTCGGGCTCCATGGCTGGCGC[CG]GGTTCGGCGGCGGGGTCAGGCCGGGGCGGGCCGCACGCGCGGTGCAGGCGGCGGATGCTG	CGGCGCCAGCCATGGAGCCCGAAGCCCCCCGTCGCCGCCACACCCATCAG	ME1;ME1	NM_002395;NM_002395	5'UTR;1stExon	high-CpG:84197379-84197673				6:84197138-84198078	6:84140654-84140924	Unclassified_Cell_type_specific	ME1;ME1;ME1;ME1;ME1;ME1	ENST00000541327.1;ENST00000369705.3;ENST00000543031.1;ENST00000369705.3;ENST00000541327.1;ENST00000543031.1	1stExon;1stExon;1stExon;5'UTR;5'UTR;5'UTR	ME1;ME1;ME1;ME1;ME1;ME1	ENST00000541327.1;ENST00000369705.3;ENST00000543031.1;ENST00000369705.3;ENST00000541327.1;ENST00000543031.1	1stExon;1stExon;1stExon;5'UTR;5'UTR;5'UTR	chr6:84140680-84140995	3
cg14651891	0.901961	1.81485	5.50142	0.000560963	1	-3.83175	chr14	50648439	+	cg14651891	97603124		TTATAACACCCAAAAATAACTTATCCTTATATATTTCTATACATACATAC		II			NA	NA	NA	NA	NA	NA		OpenSea	AGAGTAAAAACAGTAAGTTATAAAATAGTGGGATCCTATTTTTGCAAACACACATACATT[CG]TATGTATGCACAGAAATATATAAGGATAAGTTATCTCTGGGTGTTATAAAATAAAGTGAC	CGTATGTATGCACAGAAATATATAAGGATAAGTTATCTCTGGGTGTTATA	SOS2	NM_006939	Body								SOS2	ENST00000555794.1	TSS1500	SOS2	ENST00000555794.1	TSS1500
cg01680988	1.02336	0.89227	5.49969	0.000562117	1	-3.83188	chr20	1114609	-	cg01680988	1643458		TCTTATTATCCTTTCAATAACTACAAATCTATTATAATATCTCCTATTTC		II			NA	NA	NA	NA	NA	NA		OpenSea	TCTTAGTATTCTCTTATTATCCTTTCAGTGGCTACAGATCTATTGTAATATCTCCTGTTT[CG]TTCTTGTTATTGGTGACTGTGTCCTCTCTTTGTATTTGTCAGTCTCGCCAGGAGTTGGTC	CTTATTATCCTTTCAGTGGCTACAGATCTATTGTAATATCTCCTGTTTCG	PSMF1;PSMF1	NM_178578;NM_006814	Body;Body								PSMF1	ENST00000484891.1	TSS1500	PSMF1;PSMF1;PSMF1;PSMF1;PSMF1	ENST00000435720.1;ENST00000479715.1;ENST00000478004.1;ENST00000461847.1;ENST00000484891.1	TSS1500;5'UTR;5'UTR;5'UTR;TSS1500
cg23227945	-1.02487	-4.72999	-5.49699	0.000563917	1	-3.83209	chr10	104154202	-	cg23227945	88751424	37724854	TTAACTACACCAATCCAAAATTAAACTTTCAACCAATAAAAAAAAACACA	TTAACTACGCCAATCCAAAATTAAACTTTCAACCAATAAAAAAAAACGCG	I	A	Red	NA	NA	NA	NA	NA	NA	chr10:104153729-104155557	Island	AGTCGCTCCGGGTTGGCTGCGCCAGTCCAGAGTTAAACTTTCAGCCAATGAAAAAGGGCG[CG]AGGCGTGACGCACGGAAACGTCATGGGAATTCCCCCCTCCGGGGGGCCGAGAAGGGGCTT	CGCGCCCTTTTTCATTGGCTGAAAGTTTAACTCTGGACTGGCGCAGCCAA	NFKB2;NFKB2;NFKB2	NM_002502;NM_001077493;NM_001077494	TSS1500;TSS200;TSS200					10:104143720-104145580	10:104153658-104155114	Promoter_Associated	NFKB2;NFKB2;NFKB2;NFKB2	ENST00000336486.4;ENST00000467116.1;ENST00000428099.1;ENST00000369966.3	TSS1500;TSS1500;TSS200;TSS200	NFKB2;NFKB2;NFKB2;NFKB2;NFKB2	ENST00000336486.4;ENST00000471698.1;ENST00000467116.1;ENST00000428099.1;ENST00000369966.3	TSS1500;TSS1500;TSS1500;TSS200;TSS200	chr10:104153740-104154290	3
cg10084509	-1.59137	2.45349	-5.49689	0.000563986	1	-3.83209	chr16	20935370	+	cg10084509	7711211		AAATCTAAAATATACTAATTTAAAAAATTTCCTCAATTTCTCTTAACTTC		II			NA	NA	NA	NA	NA	NA		OpenSea	GTTCTTATTCAGATTCATCTGCCTCCAATGGGCCTTACCCCACTCCGAGGCCGGGGACTT[CG]AAGCCAAGAGAAACTGAGGAAACTTTCCAAACCAGTATATCTCAGATCTCATGATGAAGT	CGAAGCCAAGAGAAACTGAGGAAACTTTCCAAACCAGTATATCTCAGATC	LYRM1;LYRM1;LYRM1	NM_001128301;NM_001128302;NM_020424	Body;Body;Body						16:20935259-20935388	Unclassified_Cell_type_specific							chr16:20935320-20935490	3
cg06867065	-1.08899	-4.07362	-5.49322	0.000566443	1	-3.83237	chr19	51871233	+	cg06867065	1803524	99680583	AACCACACTAACAATAACTATAACATACATAATACTAACAATAAATATCA	AACCACGCTAACGATAACTATAACGTACATAATACTAACGATAAATATCG	I	A	Red	NA	NA	NA	NA	NA	NA	chr19:51869400-51871587	Island	CCCGCAGCGACTCGCCCTCGTCGCACCGAATCCGCAGTCCCATCACCATGCCCACCACGC[CG]ACACCCACCGCCAGCACCATGCACGCCACAGTCACCGCCAGCGTGGCTGGGGAGAGCGGG	AGCCACGCTGGCGGTGACTGTGGCGTGCATGGTGCTGGCGGTGGGTGTCG	CLDND2	NM_152353	Body					19:56561213-56563376	19:51870576-51871314	Promoter_Associated							chr19:51871225-51871795	3
cg19554461	1.16479	-3.40146	5.49028	0.000568425	1	-3.83259	chr7	4998470	-	cg19554461	34645238	17706932	TCCATCCCAACAAAAAAACAAAACTACCTAAATCCTAATTTTCTCAAACA	TCCATCCCAACGAAAAAACGAAACTACCTAAATCCTAATTTTCTCGAACG	I	A	Red	rs73673227	0.021958	NA	NA	NA	NA	chr7:4998405-4998950	Island	CGCCCCGGTTACTCCATCCCAGCGAGAAGACGAGGCTGCCTGGGTCCTGGTTTTCTCGGG[CG]GGGGTCAGGGGTCCGCCGATCCCCTCTAGCGCTCCGGGCGGCGGGGCCCGAGAACCAAGG	TCCATCCCAGCGAGAAGACGAGGCTGCCTGGGTCCTGGTTTTCTCGGGCG	MMD2;MMD2	NM_001100600;NM_198403	Body;Body			DMR		7:4964707-4965584	7:4997630-4999356	Unclassified_Cell_type_specific							chr7:4998125-4998515	3
cg15986307	1.35163	2.10041	5.48768	0.000570182	1	-3.83279	chr7	2835202	+	cg15986307	88743820		TCTTACTCTATTACCCAACCTAAAATATAATACAACAATCATAAATAACC		II			NA	NA	NA	NA	NA	NA		OpenSea	GGCACACCTGTAGTCTCAGCTGAGCGGGGAGGATTGCTTGAGCCCAGGAGGTCAAGGCTA[CG]GTTATCTATGATTGCTGCACTATATTCTAGGCTGGGCAACAGAGCAAGACCCTGTTTCAA	CGGTTATCTATGATTGCTGCACTATATTCTAGGCTGGGCAACAGAGCAAG	GNA12;GNA12;GNA12	NM_001282441;NM_007353;NM_001293092	Body;Body;Body											GNA12	ENST00000471281.1	TSS1500
cg08860119	-0.869278	-3.29419	-5.48682	0.000570766	1	-3.83286	chr8	143695901	+	cg08860119	19647949	10736901	CAAAACACTAACAAAAAACCTACAACTAAACCAATAAAAAACCAAACTCA	CGAAACGCTAACGAAAAACCTACGACTAAACCAATAAAAAACCGAACTCG	I	A	Red	rs192322582	0.027	NA	NA	NA	NA	chr8:143694430-143696166	Island	GCTGAGTCCTGGCCGCCGGCTCTTTATGCAGCCAGCGAGGCCCGTGGGCGGCCGGCTCGC[CG]AGCCCGGTTTCTCATTGGCCCAGCCGCAGGCTCCCCGCCAGCGCCCCGCCCGCGCCCCTG	CGGGGCGCTGGCGGGGAGCCTGCGGCTGGGCCAATGAGAAACCGGGCTCG	ARC	NM_015193	TSS200				TRUE	8:143691433-143693136	8:143695283-143696603	Unclassified	ARC	ENST00000356613.1	TSS200	ARC	ENST00000356613.1	TSS200	chr8:143695785-143696135	3
cg25911570	1.06522	1.44582	5.48645	0.000571014	1	-3.83288	chr20	32111383	-	cg25911570	25605260		AATTTTACTCCATAAAAATCACAATCTAATAATCCAATAAACAAACAAAC		II			NA	NA	NA	NA	NA	NA		OpenSea	TAGATGAGAGAGGTTTTACTCCATAAGGATCACAGTCTAGTGATCCAATAAGCAAACAAA[CG]TGTACTAAAACCCCAGGTGGGGATAAATACTTTGAAGAAAAATAAGCTAAGATTGGAGAG	GTTTTACTCCATAAGGATCACAGTCTAGTGATCCAATAAGCAAACAAACG	CBFA2T2	NM_001032999	Body								AL162505.1;CBFA2T2;CBFA2T2	ENST00000458822.1;ENST00000397803.3;ENST00000375279.2	TSS1500;5'UTR;5'UTR	AL162505.1;CBFA2T2;CBFA2T2;CBFA2T2	ENST00000458822.1;ENST00000471007.1;ENST00000397803.3;ENST00000375279.2	TSS1500;5'UTR;5'UTR;5'UTR
cg10483461	1.08142	-3.7771	5.48631	0.000571108	1	-3.83289	chr1	170043670	+	cg10483461	44759926	89656112	CAAAACTATCATCACCTCTAAATATAAAAATACTTTAACCACCATCCCCA	CAAAACTATCATCGCCTCTAAATATAAAAATACTTTAACCACCGTCCCCG	I	A	Red	NA	NA	NA	NA	NA	NA	chr1:170043610-170043997	Island	GCGGCAGCGGCAGCGGCGTGGAGAGGATGGGGTATCTTGAGAGGCAGGCGCGGTTATTTC[CG]GGGACGGTGGCCAAAGTACCCTCACACCCAGAGGCGATGACAGTCCTGAGGCCTGCAAGG	CGGGGACGGTGGCCAAAGTACCCTCACACCCAGAGGCGATGACAGTCCTG	KIFAP3;KIFAP3	NM_014970;NM_014970	5'UTR;1stExon				TRUE	1:168310195-168310593	1:170043211-170044342	Promoter_Associated	KIFAP3;KIFAP3;KIFAP3;KIFAP3;KIFAP3;KIFAP3	ENST00000367767.1;ENST00000361580.2;ENST00000367767.1;ENST00000361580.2;ENST00000490550.1;ENST00000538366.1	1stExon;1stExon;5'UTR;5'UTR;3'UTR;5'UTR	KIFAP3;KIFAP3;KIFAP3;KIFAP3;KIFAP3;KIFAP3	ENST00000367767.1;ENST00000361580.2;ENST00000367767.1;ENST00000361580.2;ENST00000490550.1;ENST00000538366.1	1stExon;1stExon;5'UTR;5'UTR;3'UTR;5'UTR			chr1:170042956-170044458	6	chr1:170042164-170044753	6
cg17767945	1.10659	-3.97237	5.48463	0.000572249	1	-3.83302	chr5	32710231	+	cg17767945	13678923	97692497	AACCAAAAAAAAACAACTCTAAAAAAATCCATAACCAAAAAAACATCACA	AACCGAAAAAAAACGACTCTAAAAAAATCCGTAACCAAAAAAACATCGCG	I	A	Red	NA	NA	NA	NA	NA	NA	chr5:32709910-32714450	Island	CTGCAGTAGGCACAGAAGGTCCAGTTCCATTTTGACCCGCCCCGCCGCGCGGCGGACTCC[CG]CGATGCTCCTCTGGTCACGGACTTCTCCAGAGCCGCTTCCCTCCGGTCTCCACCGCTGCT	GACCGGAGGGAAGCGGCTCTGGAGAAGTCCGTGACCAGAGGAGCATCGCG	NPR3	NM_000908	TSS1500			DMR		5:32745905-32746681	5:32709075-32710898	Unclassified	NPR3;NPR3;NPR3;NPR3	ENST00000415685.2;ENST00000434067.2;ENST00000434067.2;ENST00000265074.8	TSS1500;5'UTR;1stExon;TSS1500	NPR3;NPR3;NPR3;NPR3	ENST00000506712.1;ENST00000434067.2;ENST00000434067.2;ENST00000265074.8	TSS1500;5'UTR;1stExon;TSS1500	chr5:32709860-32710375	3
cg02501473	-0.774517	1.63361	-5.48171	0.000574239	1	-3.83324	chr3	189909740	+	cg02501473	62735841		TTATATAATACAACACATAACAACTTAAAAACCCTAAACTTAAAATTTTC		II			NA	NA	NA	NA	NA	NA		OpenSea	CAGTTTCTTATGTGTTTGATATCTTCTTCCTGGTGTGAGGACTTAGCTTTGAGTGTTAAC[CG]AAAATTCTAAGTCTAGGGTTCCTAAGTTGTTATGTGCTGCACTATACAAGTAAACCTACA	TGTATAGTGCAGCACATAACAACTTAGGAACCCTAGACTTAGAATTTTCG							TRUE
cg18278907	-0.78516	2.48177	-5.47766	0.000577006	1	-3.83355	chr15	68085159	+	cg18278907	22614275		AAACAAACAAACTTACCRATCCTCTAAATTCATTAAAAACATACRAAACC		II			NA	NA	NA	NA	NA	NA		OpenSea	ATAAATCTTAAAAGTAATCAAACTCTCTGCAAAGAAGCCAAGGTAAACTTGGGCCCAAAG[CG]GCCCCGTATGTCTTTAATGAATTCAGAGGATCGGCAAGCTTGTCTGTCCCCGTGAGATCA	CGGCCCCGTATGTCTTTAATGAATTCAGAGGATCGGCAAGCTTGTCTGTC	MAP2K5;MAP2K5;MAP2K5	NM_002757;NM_145160;NM_001206804	Body;Body;Body											MAP2K5;MAP2K5	ENST00000558392.1;ENST00000558274.1	5'UTR;5'UTR	chr15:68084785-68085170	3
cg06418282	-1.1676	2.0448	-5.47743	0.000577164	1	-3.83357	chr8	90913525	+	cg06418282	15649535		TTAACATACATAACAACATTTTAAAATACCTAAATTCCTTTTAAAAAACC		II			NA	NA	NA	NA	NA	NA	chr8:90914197-90915340	N_Shore	GGTTTCACCATGTTGGTCAGGCTGGTCTGGAACTTCTGACCTCAGGTGATCCGTCCGCCT[CG]GCCTTCCAAAAGGAATTTAGGTACTTTAAAATGCTGTTATGTATGTTAACGGAAAAGTAA	CGGCCTTCCAAAAGGAATTTAGGTACTTTAAAATGCTGTTATGTATGTTA	OSGIN2;OSGIN2	NM_004337;NM_001126111	TSS1500;TSS1500								OSGIN2;U6;OSGIN2;OSGIN2	ENST00000297438.2;ENST00000384629.1;ENST00000451899.2;ENST00000520659.1	TSS1500;TSS1500;TSS1500;TSS1500	OSGIN2;U6;OSGIN2;OSGIN2	ENST00000297438.2;ENST00000384629.1;ENST00000451899.2;ENST00000520659.1	TSS1500;TSS1500;TSS1500;TSS1500	chr8:90913160-90913530	3
cg15212303	-0.931575	2.9384	-5.47239	0.00058063	1	-3.83395	chr20	5790500	+	cg15212303	26750252		AACCTCAATATATAACATCACTATATACAACAAAATTTCATACCCTCAAC		II			NA	NA	NA	NA	NA	NA		OpenSea	AATATCCTGCAATGCACAGAATAGTTCCCCCACCCAACAAAGAATTATCTAGCCCGATAG[CG]CTGAGGGTATGAAACCCTGCTGTACACAGTGATGTCACATACTGAGGTCTCATTGTTATT	CGCTGAGGGTATGAAACCCTGCTGTACACAGTGATGTCACATACTGAGGT	C20orf196;C20orf196;C20orf196	NM_001303477;NM_152504;NM_001303478	Body;Body;Body								C20orf196	ENST00000541651.1	3'UTR	C20orf196	ENST00000541651.1	3'UTR					chr20:5790140-5790538	6
cg15997411	0.981227	1.90439	5.47185	0.000581008	1	-3.83399	chr1	65352384	-	cg15997411	47689879		CAACCCCTCTCCTAATTATATAAACAATAATTTAAAACACCCAAAAACRC		II			NA	NA	NA	NA	NA	NA		OpenSea	TTTTCCATCAACAGCCCCTCTCCTGATTGTGTGAACAATAGTTTAAGACACCCAAAAACG[CG]CACTTTAATTTCTCATTCCTTCTAGAATTACCCCGCCCCAACCTTGTCTACACACACACA	CGCGTTTTTGGGTGTCTTAAACTATTGTTCACACAATCAGGAGAGGGGCT	JAK1	NM_002227	5'UTR								JAK1	ENST00000342505.4	5'UTR	JAK1	ENST00000342505.4	5'UTR
cg25397557	0.949554	2.58688	5.46911	0.000582902	1	-3.8342	chr5	87567414	-	cg25397557	58798904		ACCCACACTAACCTAAAACTCTTTAAACCATTAAAATATATCACTTTTTC		II			NA	NA	NA	NA	NA	NA	chr5:87564608-87564881	S_Shelf	AAAAGTACGATACCCACACTGACCTGGAACTCTTTAAACCATTAAGATATATCACTTTTT[CG]CAGTTCAGTCCATATTTTTTGCAAAATGTTCTGCTTAGTTTTTCTGCTAAGAAATTACTG	CCCACACTGACCTGGAACTCTTTAAACCATTAAGATATATCACTTTTTCG											CTC-358I24.1	ENST00000501715.2	5'UTR	CTC-358I24.1;CTC-358I24.1;CTC-358I24.1;CTC-358I24.1;CTC-358I24.1;CTC-358I24.1;CTC-358I24.1;CTC-358I24.1;CTC-358I24.1	ENST00000496733.2;ENST00000504769.1;ENST00000506584.1;ENST00000512724.1;ENST00000507736.1;ENST00000504922.1;ENST00000501869.2;ENST00000501715.2;ENST00000510087.1	5'UTR;5'UTR;5'UTR;5'UTR;5'UTR;5'UTR;5'UTR;5'UTR;5'UTR
cg01570480	0.838872	2.68025	5.46909	0.000582913	1	-3.8342	chr11	64951916	+	cg01570480	12619931	86642856	ACAACAAAAAACAAAACAAAATAAAAACAACCCTAAAAACCCAAATTACA	ACAACGAAAAACGAAACGAAATAAAAACGACCCTAAAAACCCAAATTACG	I	A	Red	NA	NA	NA	NA	NA	NA	chr11:64951724-64952035	Island	TCCAATCCGCTCCTCCCTGGCCTCCGATTGGCCAGTTCAGTACCCGCCACCCACACTCTC[CG]CAACCTGGGCTCCTAGGGCCGCCTCCACCCCGCCCCGCCCCCCGTTGTCCTGGCCCCGAC	ACAACGGGGGGCGGGGCGGGGTGGAGGCGGCCCTAGGAGCCCAGGTTGCG	CAPN1	NM_005186	Body				TRUE	11:64708327-64708583			CAPN1	ENST00000527469.1	5'UTR	CAPN1;CAPN1;CAPN1	ENST00000527189.1;ENST00000527469.1;ENST00000527897.1	5'UTR;5'UTR;TSS1500	chr11:64951720-64952130	3
cg11480236	0.774061	-4.09611	5.46693	0.000584419	1	-3.83437	chr17	27139548	+	cg11480236	97736290	67692187	ACCTCCCCAATTAACTATTTAACAAATCACTCTACTAACTCCCTAACTCA	ACCTCCCCAATTAACTATTTAACGAATCGCTCTACTAACTCCCTAACTCG	I	C	Grn	NA	NA	NA	NA	NA	NA	chr17:27139185-27139671	Island	CCGCCCCCTCACCTCCACCCTGGCTCTTCGCGAGCCCTCTCCTGTCTGCACAGCCAATGG[CG]AGCCAGGGAGCCAGCAGAGCGACTCGCCAAACAGCCAACTGGGGAGGCCCACAGGGAGGT	GCCTCCCCAGTTGGCTGTTTGGCGAGTCGCTCTGCTGGCTCCCTGGCTCG	FAM222B;FAM222B;FAM222B;FAM222B;FAM222B;FAM222B;FAM222B;FAM222B;FAM222B;FAM222B;FAM222B;FAM222B	NM_001288634;NM_001288638;NM_001288637;NM_001288636;NM_001288640;NM_001288639;NM_001288631;NM_001077498;NM_018182;NM_001288635;NM_001288633;NM_001288632	TSS200;5'UTR;5'UTR;5'UTR;5'UTR;5'UTR;5'UTR;5'UTR;5'UTR;5'UTR;5'UTR;5'UTR					17:24163328-24163780	17:27138496-27140150	Promoter_Associated	C17orf63;C17orf63	ENST00000452648.2;ENST00000341217.5	TSS200;5'UTR	C17orf63;C17orf63	ENST00000452648.2;ENST00000341217.5	TSS200;5'UTR	chr17:27139400-27139655	3
cg15933195	-0.836927	-4.29951	-5.4638	0.000586597	1	-3.83461	chr10	134145533	+	cg15933195	61746929	87686365	ACACACAAAAATATACATATTATAAAAATTTATACCTACATACAAAAACA	ACGCGCGAAAATATACGTATTATAAAAATTTATACCTACGTACGAAAACG	I	A	Red	NA	NA	NA	NA	NA	NA	chr10:134145177-134146025	Island	GCCCCCTCCCGGGCAGGCGCACCACACCCGACCCCCTGCCGCGCAGGGGCACCCACACCC[CG]CCCCCGCACGCAGGCACAAACCCCCACAACACGCACACCCCCGCGCGCAGGCGCACCACA	CGCCCCCGCACGCAGGCACAAACCCCCACAACACGCACACCCCCGCGCGC	LRRC27;LRRC27;LRRC27;LRRC27	NM_001143758;NM_001143757;NM_001143759;NM_030626	TSS200;TSS1500;TSS200;TSS200					10:133994932-133996270	10:134144795-134146417	Promoter_Associated	LRRC27;STK32C;LRRC27;LRRC27;LRRC27;LRRC27;STK32C	ENST00000368613.4;ENST00000478542.1;ENST00000368615.3;ENST00000344079.5;ENST00000356571.4;ENST00000368614.3;ENST00000368625.4	TSS1500;TSS200;TSS200;TSS200;TSS200;TSS200;TSS1500	LRRC27;STK32C;STK32C;STK32C;STK32C;LRRC27;LRRC27;LRRC27;LRRC27;STK32C;LRRC27	ENST00000368613.4;ENST00000368619.3;ENST00000456004.1;ENST00000368620.2;ENST00000478542.1;ENST00000368615.3;ENST00000344079.5;ENST00000356571.4;ENST00000368614.3;ENST00000368625.4;ENST00000462656.1	TSS1500;TSS200;TSS200;TSS200;TSS200;TSS200;TSS200;TSS200;TSS200;TSS1500;TSS200	chr10:134144825-134145795	3
cg05528042	0.743737	2.69412	5.46177	0.000588012	1	-3.83476	chr15	40379987	+	cg05528042	32781296		AATTAAAACCTTCTAACTTTCTCAACTACCAACTTAAATAACCTAAAAAC		II			NA	NA	NA	NA	NA	NA		OpenSea	GTGGTCGGAATCACTCTTCTCAACTCCAAGAGGGGAAAGGAAATCACGGCGAAAGCTGAG[CG]CCTTCAGGTCACTCAAGCTGGCAGCTGAGAAAGCTAGAAGGCTTTAATTTCCTAACTGAT	CGCCTTCAGGTCACTCAAGCTGGCAGCTGAGAAAGCTAGAAGGCTTTAAT											RP11-521C20.3	ENST00000559022.1	TSS1500	RP11-521C20.3	ENST00000559022.1	TSS1500					chr15:40379251-40383482	6
cg16483388	0.81664	-4.08163	5.46162	0.000588118	1	-3.83477	chr12	7261943	+	cg16483388	96661135	1666348	AAAACCAACAAAATTTTTAAACATTTCTCCCCTAAACTACAACAAACCCA	AAAACCAACGAAATTTTTAAACGTTTCTCCCCTAAACTACGACGAACCCG	I	C	Grn	NA	NA	NA	NA	NA	NA		OpenSea	ACAGTTCCCCTTCTCCAATTCTCCGGGCTGAGCGCCACCTGCCGTCTGACTCAGGAACAG[CG]GGCCCGCCGCAGCTTAGGGGAGAAACGTCCAAAAACCTCGCTGGCCCTCAGAGGTCAGGG	CGGGCCCGCCGCAGCTTAGGGGAGAAACGTCCAAAAACCTCGCTGGCCCT	C1RL;LOC283314	NM_016546;NR_026947	TSS200;Body				TRUE		12:7261578-7263083	Promoter_Associated	ABC12-49244600F4.3;ABC12-49244600F4.3;ABC12-49244600F4.3;ABC12-49244600F4.3;C1RL;C1RL;C1RL;C1RL;C1RL	ENST00000435921.2;ENST00000541775.1;ENST00000536679.1;ENST00000382215.3;ENST00000545280.1;ENST00000545337.1;ENST00000544702.1;ENST00000396661.3;ENST00000266542.4	5'UTR;5'UTR;5'UTR;5'UTR;TSS200;TSS200;TSS200;TSS200;TSS200	ABC12-49244600F4.3;ABC12-49244600F4.3;C1RL;C1RL;ABC12-49244600F4.3;ABC12-49244600F4.3;C1RL;C1RL;C1RL;C1RL;C1RL;C1RL;C1RL	ENST00000435921.2;ENST00000541775.1;ENST00000534969.1;ENST00000537833.1;ENST00000536679.1;ENST00000382215.3;ENST00000543941.1;ENST00000545280.1;ENST00000545337.1;ENST00000544702.1;ENST00000396661.3;ENST00000266542.4;ENST00000539927.1	5'UTR;5'UTR;TSS1500;TSS1500;5'UTR;5'UTR;TSS1500;TSS200;TSS200;TSS200;TSS200;TSS200;TSS1500	chr12:7261585-7261995	3
cg19813724	1.2858	3.08242	5.45885	0.000590066	1	-3.83498	chr13	111742687	+	cg19813724	97683434	95747293	ACTATATCCAAATATATATCAACCATATCATCACAAAATAATATTATCCA	ACTATATCCAAATATATATCAACCGTATCGTCGCGAAATAATATTATCCG	I	T	Red	NA	NA	NA	NA	NA	NA	chr13:111745493-111745697	N_Shelf	CTCCGGCATTCACACCTTCCCAATTCAGATGAAGGGAACCAACCAGTGCCACTTTCATCA[CG]GACAACATCACCTCGCGACGACACGGCTGACACACACCTGGATACAGCTTTCAGGGGACA	CGGACAACATCACCTCGCGACGACACGGCTGACACACACCTGGATACAGC
cg13992360	0.872126	2.08324	5.45767	0.000590896	1	-3.83507	chr4	170016564	-	cg13992360	99653187		ACCTCCTAAATTAATCAATTCTAAATACAAACTCATCTTAACAAAAAATC		II			NA	NA	NA	NA	NA	NA		OpenSea	TTTATTTTTACACCTCCTGAATTGGTCAATTCTGAGTACAAACTCATCTTAACAGGAAAT[CG]CAATGAAATATACACACCATGCACAGTCTATATTACTGTGGGAATCCAGTAATACATGCA	CCTCCTGAATTGGTCAATTCTGAGTACAAACTCATCTTAACAGGAAATCG	SH3RF1	NM_020870	3'UTR				TRUE				SH3RF1	ENST00000284637.9	3'UTR	SH3RF1	ENST00000284637.9	3'UTR	chr4:170016265-170016610	3
cg04081324	-1.24456	-4.54013	-5.45691	0.000591427	1	-3.83513	chr5	149829376	-	cg04081324	44703263	48791528	ATCACTTCCATATCCCAAAAATATACCTCTAAAATCACAAAACAAAATCA	ATCACTTCCGTATCCCGAAAATATACCTCTAAAATCACGAAACGAAATCG	I	A	Red	NA	NA	NA	NA	NA	NA	chr5:149828881-149829631	Island	GGAGCGACGGGGGTCACTTCCGTGTCCCGGAAGTATACCTCTGAGGTCACGGGGCGAGGT[CG]GGTTCCGGAAGACGCCGGCATTATTCCTCCCAAAGAGTTTAAGACTCGTCATAAGGAAAG	GTCACTTCCGTGTCCCGGAAGTATACCTCTGAGGTCACGGGGCGAGGTCG	RPS14;RPS14;RPS14	NM_001025071;NM_001025070;NM_005617	TSS200;TSS200;TSS200					5:149809075-149809618	5:149828622-149830013	Unclassified	RPS14;RPS14;RPS14;RPS14	ENST00000521466.1;ENST00000312037.5;ENST00000401695.3;ENST00000407193.1	TSS1500;TSS200;TSS200;TSS200	RPS14;RPS14;RPS14;RPS14;RPS14	ENST00000521466.1;ENST00000312037.5;ENST00000519690.1;ENST00000401695.3;ENST00000407193.1	TSS1500;TSS200;TSS200;TSS200;TSS200	chr5:149828925-149829750	3
cg01821225	-0.975826	2.19183	-5.45102	0.000595592	1	-3.83558	chr5	126882315	-	cg01821225	23781595		AATAATATAATATACTTCAATCACAATCTAAACTAAATCAAATCTAAATC		II			NA	NA	NA	NA	NA	NA		OpenSea	AGGAAGGGGAGGGTAATGTAGTGTACTTCAGTCACAGTCTGAGCTGAGTCAAGTCTAGGT[CG]GTGTTCTAAGGTATATTCACTGGCATCATAGAAAAAACTTTCCTCATACCTTCAGTAACA	GTAATGTAGTGTACTTCAGTCACAGTCTGAGCTGAGTCAAGTCTAGGTCG	PRRC1;PRRC1	NM_130809;NM_001286808	Body;Body								PRRC1	ENST00000513427.1	TSS1500	PRRC1	ENST00000513427.1	TSS1500
cg15880762	-0.957991	-2.90569	-5.44795	0.000597779	1	-3.83582	chr15	49447649	+	cg15880762	31643184	78626389	TAAAAATAATAATATATCTTATTTTCAAAATCCAAACCAAAACACCCACA	TAAAAATAATAATATATCTTATTTTCGAAATCCGAACCGAAACGCCCGCG	I	A	Red	NA	NA	NA	NA	NA	NA	chr15:49447339-49447576	S_Shore	ACCAGTCCTGTCACCGCACTGAGAGAGGCTGTAAACGGCACATGCTCTACGGGGAGAGGC[CG]CGGGCGCCCCGGCCCGGACCCCGAAAACAAGACACATCACCACCCTCAGAGTTCCATTCC	CGCGGGCGCCCCGGCCCGGACCCCGAAAACAAGACACATCACCACCCTCA	GALK2;COPS2;COPS2	NM_001001556;NM_001143887;NM_004236	TSS1500;Body;Body					15:47234532-47235471	15:49447217-49448672	Promoter_Associated	GALK2	ENST00000327171.3	TSS1500	COPS2;GALK2;GALK2;GALK2;GALK2;GALK2;GALK2;GALK2	ENST00000558545.1;ENST00000559883.1;ENST00000559963.1;ENST00000327171.3;ENST00000560654.1;ENST00000558775.1;ENST00000561074.1;ENST00000559040.1	3'UTR;TSS1500;TSS1500;TSS1500;TSS1500;TSS1500;TSS1500;TSS1500	chr15:49447085-49448075	3
cg01582182	-0.933164	-4.35044	-5.44153	0.00060237	1	-3.83631	chr11	65431022	+	cg01582182	76624238	68781247	ACCAACAATTTAACTATATCATAAACTAACACTTTAACTAAAAAAAAACA	ACCGACAATTTAACTATATCGTAAACTAACGCTTTAACTAAAAAAAAACG	I	A	Red	NA	NA	NA	NA	NA	NA	chr11:65430142-65431079	Island	GGAGCCTACAGCCCGGATGGGACGACTGAGGCCCTCCCGCTGGCGAGCTGGCCGAGGGCT[CG]TCCCTCTCCAGCTAAAGCGCCAGCTTACGATACAGCCAAACTGCCGGCTCTCATCGGCTG	GCCGGCAGTTTGGCTGTATCGTAAGCTGGCGCTTTAGCTGGAGAGGGACG	RELA;RELA	NM_001145138;NM_021975	TSS1500;TSS1500					11:65186719-65187655	11:65430325-65431100	Promoter_Associated	RELA;RELA;RELA;RELA;RELA	ENST00000525693.1;ENST00000426617.2;ENST00000545816.1;ENST00000308639.9;ENST00000406246.3	TSS1500;TSS1500;TSS1500;TSS1500;TSS1500	RELA;RELA;RELA;RELA;RELA;RELA;RELA;RELA;RELA;RELA;RELA;RELA;RELA;RELA;RELA;RELA	ENST00000527874.1;ENST00000534283.1;ENST00000527749.1;ENST00000533187.1;ENST00000525693.1;ENST00000534305.1;ENST00000534558.1;ENST00000426617.2;ENST00000533546.1;ENST00000531484.1;ENST00000545816.1;ENST00000532776.1;ENST00000529389.1;ENST00000525858.1;ENST00000308639.9;ENST00000406246.3	TSS1500;TSS1500;TSS1500;TSS1500;TSS1500;TSS1500;TSS1500;TSS1500;TSS1500;TSS1500;TSS1500;TSS1500;TSS1500;TSS1500;TSS1500;TSS1500	chr11:65430860-65431135	3
cg21621826	-1.04647	2.01566	-5.44029	0.000603262	1	-3.83641	chr3	152974586	-	cg21621826	35700904		CRACTTTCCTATTTCTAAACTCATAAATTTCTTTAAATATTCCTACAAAC		II			NA	NA	NA	NA	NA	NA		OpenSea	TGGCAAGATCTCGGCTTTCCTGTTTCTAGACTCATAGGTTTCTTTGAATATTCCTGCAAA[CG]TTTCGACAAAGGGCCAGATAGTAAATGTTTTATTAGGCTTTTCAAGCCCTACAATCCCTG	CGTTTGCAGGAATATTCAAAGAAACCTATGAGTCTAGAAACAGGAAAGCC																			chr3:152974068-152974695	3	chr3:152974103-152974648	5
cg25295218	-0.935595	-3.76548	-5.43996	0.000603502	1	-3.83643	chr4	89080179	+	cg25295218	25634526	40780555	AAAAAAACAATAATACCAATCCTACTAACAACTCAACACAACAAAACACA	AAAAAAACGATAATACCAATCCTACTAACGACTCAACGCGACAAAACACG	I	T	Red	NA	NA	NA	NA	NA	NA	chr4:89079756-89080454	Island	AGGCGTGGCCCCGACTGCCGGGCCGCGATAAGCGCCCTGCGACCCGGCTGAAAGCGCACA[CG]TGTCCTGCCGCGCTGAGCCGCCAGCAGGACTGGTACCACCGCCCTCCCTCGGGGCTAGGG	GGGAGGGCGGTGGTACCAGTCCTGCTGGCGGCTCAGCGCGGCAGGACACG	ABCG2	NM_004827	TSS200				TRUE	4:89298611-89299448	4:89079744-89080324	Unclassified_Cell_type_specific	ABCG2;ABCG2	ENST00000237612.3;ENST00000515655.1	TSS200;5'UTR	ABCG2;ABCG2;ABCG2	ENST00000505480.1;ENST00000237612.3;ENST00000515655.1	TSS1500;TSS200;5'UTR	chr4:89079320-89080795	3
cg24721815	0.87975	1.50226	5.43983	0.000603597	1	-3.83644	chr7	91587251	+	cg24721815	35799874		CTTAAAATCATAATCTCTACATATCTCTAAACCCTTAACATATACTATAC		II			NA	NA	NA	NA	NA	NA		OpenSea	ATAATAAAACTATTTTCAGAAAAAAAAATACTGCCCCTGTGCTATTTTTTTCTGTTCTGA[CG]TACAGCACATGCCAAGGGTTTAGAGATATGCAGAGATTATGATCCCAAGGTCCTTCAGTC	TTGGGATCATAATCTCTGCATATCTCTAAACCCTTGGCATGTGCTGTACG	AKAP9;AKAP9	NM_005751;NM_147185	Body;Body											AKAP9	ENST00000493453.1	5'UTR	chr7:91587180-91587395	3
cg03660134	-1.07444	2.26289	-5.43801	0.000604911	1	-3.83658	chr7	149195865	+	cg03660134	82783203		CAAATCRTATTCCTAAAAAACAATAAACCTCTAAAACTACRTAAAAACCC		II			rs28375806	0.0215	NA	NA	NA	NA	chr7:149194139-149195275	S_Shore	ATAAAAATTTAAATGTTCTCAAAGAGGCCAACCAGAGCAGGGGAAGGAGGGCGCCTTGGA[CG]GGCCCCCACGTAGTTTCAGAGGCTCATTGCCTTTCAGGAACACGACTTGCTCATCTGTGT	CGGGCCCCCACGTAGTTTCAGAGGCTCATTGCCTTTCAGGAACACGACTT	ZNF746;ZNF746	NM_001163474;NM_152557	TSS1500;TSS1500								ZNF746;ZNF746;ZNF746	ENST00000461958.1;ENST00000458143.2;ENST00000340622.3	TSS1500;TSS1500;TSS1500	ZNF746;ZNF746;ZNF746	ENST00000461958.1;ENST00000458143.2;ENST00000340622.3	TSS1500;TSS1500;TSS1500	chr7:149195780-149196175	3
cg25522894	1.22776	-4.07369	5.43719	0.000605504	1	-3.83665	chr2	28789456	-	cg25522894	92750832	94807112	CTCCCCTTCCCCAACATCAACAAAAATCAACCACTAATTTAAAACTAACA	CTCCCCTTCCCCAACATCAACGAAAATCAACCGCTAATTTAAAACTAACG	I	T	Red	NA	NA	NA	NA	NA	NA	chr2:28789559-28789933	N_Shore	GAACCAACCTACCTCCCCTTCCCCAACATCAGCGAAAATCAGCCGCTGGTTTAAAGCTGG[CG]TTTTGTTTGGATGTGCTGGCCTATGGGGAGGGGAGTCGTATTCTGGTTTGCTTTTTCCGT	CGCCAGCTTTAAACCAGCGGCTGATTTTCGCTGATGTTGGGGAAGGGGAG	PLB1;PLB1	NM_001170585;NM_153021	Body;Body				TRUE		2:28788899-28790306	Promoter_Associated				PLB1;PLB1	ENST00000485642.1;ENST00000485642.1	1stExon;5'UTR	chr2:28789345-28789635	3
cg10407585	1.53102	0.510336	5.43659	0.000605932	1	-3.83669	chr10	115999916	+	cg10407585	11630990		TAAAAAAAATCACCAAAACRACAAACCCCTAAACTTCCCACTACCCAAAC		II			NA	NA	NA	NA	NA	NA	chr10:115999008-115999603	S_Shore	CCCCCAGCGAAGTGTCTGCAAGCAGAACCTGAGAGGGGCCGGCTGCCCCGAGAGTCCTCG[CG]CTTGGGCAGTGGGAAGTCCAGGGGTTTGTCGTTCTGGTGACTTCCCCCACCTGGCTCAGC	GGGGGAAGTCACCAGAACGACAAACCCCTGGACTTCCCACTGCCCAAGCG	VWA2	NM_198496	5'UTR			RDMR					VWA2	ENST00000298715.4	5'UTR	VWA2	ENST00000298715.4	5'UTR	chr10:115998765-116000295	3
cg25915499	0.854679	-2.71442	5.43643	0.000606053	1	-3.83671	chr22	46731510	-	cg25915499	87625461	68604592	AAATCAATAAAACCTCAAAAATAAACACAAACCAAAAACAAAAAAACCCA	GAATCGATAAAACCTCAAAAATAAACGCAAACCGAAAACAAAAAAACCCG	I	C	Grn	rs114587018	0.036056	NA	NA	NA	NA	chr22:46731379-46732337	Island	TCGGCGCCCCGCGGGTCGGTGGAGCCTCAGGGGTGAGCGCAGGCCGGAGACAGGGGAACC[CG]CCGCGGGACAGGGGAAGGCCGGACGGAACGCGGGTAAGCTGCCGCAGCTTCCGGCCGGGC	GGGTCGGTGGAGCCTCAGGGGTGAGCGCAGGCCGGAGACAGGGGAACCCG	TRMU;TRMU;TRMU;TRMU;TRMU;TRMU;TRMU;TRMU;TRMU;TRMU;TRMU;TRMU	NM_001282785;NM_018006;NM_001282785;NM_001282784;NM_001282783;NM_001282782;NM_018006;NM_001282782;NM_001282784;NM_001282783;NR_104240;NR_104241	5'UTR;5'UTR;1stExon;1stExon;1stExon;1stExon;1stExon;5'UTR;5'UTR;5'UTR;Body;Body					22:45109809-45111164	22:46730992-46732830	Promoter_Associated	TRMU;TRMU;TRMU;TRMU	ENST00000424260.2;ENST00000290846.4;ENST00000290846.4;ENST00000381019.3	TSS1500;5'UTR;1stExon;TSS200	TRMU;TRMU;TRMU;TRMU;TRMU;TRMU;TRMU;TRMU;TRMU;TRMU;TRMU	ENST00000465378.1;ENST00000496831.1;ENST00000424260.2;ENST00000485175.1;ENST00000493556.1;ENST00000441818.1;ENST00000441818.1;ENST00000453630.1;ENST00000453630.1;ENST00000381019.3;ENST00000486620.1	TSS1500;TSS1500;TSS1500;TSS1500;TSS1500;5'UTR;1stExon;5'UTR;1stExon;TSS200;5'UTR	chr22:46731465-46731955	3
cg24660028	1.02499	-3.47057	5.43556	0.000606684	1	-3.83677	chr19	48774576	-	cg24660028	94698164	36673221	TCCTTAAAAAATACAAAAAACCAACAAACAACCAAAATCTCCAAAACCCA	TCCTTAAAAAATACAAAAAACCAACAAACGACCGAAATCTCCGAAACCCG	I	C	Grn	NA	NA	NA	NA	NA	NA	chr19:48775008-48775341	N_Shore	AAAAGCCTTCTTTCCTTGGGAAATGCAGGAAGCCAGCAAGCGGCCGGAGTCTCCGGAGCC[CG]CAAGGAGGCGCGTTGGCTGCGCAGAGAGCGCGCTTCCCAGCTGGAGAGCCTAGGAACGGT	CGGGCTCCGGAGACTCCGGCCGCTTGCTGGCTTCCTGCATTTCCCAAGGA	ZNF114	NM_153608	5'UTR					19:53466190-53467121	19:48774355-48775270	Promoter_Associated	ZNF114	ENST00000315849.1	TSS200	ZNF114	ENST00000315849.1	TSS200	chr19:48774360-48775335	3
cg06997545	-1.30829	2.65795	-5.43541	0.000606787	1	-3.83678	chr16	17500360	-	cg06997545	35810916		AAATCCAATAAACTCCCCCATAAAACCTAAACTAAACTAAATTAATTTCC		II			NA	NA	NA	NA	NA	NA		OpenSea	ATCACCATCTGGGATCCAGTAAGCTCCCCCATGGGGCCTAAACTAGACTAAGTTGGTTTC[CG]TCACTCACAGCCAGAGGAGTCCTGCCTAAGAAATTGGGAAAGAGAGCGGAGAAGACAAAA	CGGAAACCAACTTAGTCTAGTTTAGGCCCCATGGGGGAGCTTACTGGATC	XYLT1	NM_022166	Body														chr16:17500185-17500575	3
cg01240072	0.975621	1.75202	5.43477	0.000607254	1	-3.83683	chr8	114698204	-	cg01240072	80700405		AAACATTACCACTATTACTAAACACCAACTTCTCTTTATATAAAAACAAC		II			NA	NA	NA	NA	NA	NA		OpenSea	ACTTTGAGAAGGAGCATTGCCACTGTTGCTAGACACCAACTTCTCTTTGTATGAGGACAA[CG]TAAAGAAATTATCTAAGGTGAGTGCCTTACAGTATGATATCTGTCTCTTTTAAAATAAAT	CGTTGTCCTCATACAAAGAGAAGTTGGTGTCTAGCAACAGTGGCAATGCT																			chr8:114698023-114698379	4
cg09678836	0.815822	-3.53325	5.43395	0.000607852	1	-3.8369	chr13	113623844	+	cg09678836	55642171	58704582	AACTACCACAACTAAAAAAAAACACAAAAACAACTTACAAAAATCAAACA	AACTACCACGACTAAAAAAAAACACGAAAACGACTTACAAAAATCAAACG	I	C	Grn	NA	NA	NA	NA	NA	NA	chr13:113622737-113623660	S_Shore	TGCTGGCCGTCAGTGATCTGTGCTTAAGCTTGACATCATGGGCTGAAATGTGGGGAAATG[CG]TCTGATTTTTGTAAGCCGCCCTCGTGTTCCTTTCTAGCCGTGGTAGCTGTGACATGGGGG	AGCTACCACGGCTAGAAAGGAACACGAGGGCGGCTTACAAAAATCAGACG	MCF2L	NM_001112732	Body			RDMR	TRUE	13:112670739-112672099	13:113623639-113624265	Unclassified	MCF2L-AS1	ENST00000446789.1	TSS1500	MCF2L-AS1	ENST00000446789.1	TSS1500	chr13:113623185-113624195	3
cg15401507	-0.77798	-3.614	-5.43005	0.00061069	1	-3.8372	chr7	22894281	-	cg15401507	61796132		TTAATCCTTTTTCAATTAAATAATTACATTTTAAAAATCAAATTCCAACC		II			NA	NA	NA	NA	NA	NA	chr7:22893794-22894577	Island	ACAGGCAGCTTTTAGTCCTTTTTCAATTAAATGATTGCATTTTGAGGATCAAATTCCAAC[CG]CAGGCGGAGGCGCCGAGCCCCGGACGGTCTCTGGGTTCTTGGTGCACTCGGGGCTCCTGC	TAGTCCTTTTTCAATTAAATGATTGCATTTTGAGGATCAAATTCCAACCG						DMR		7:22860806-22861321						AC005682.5	ENST00000432668.1	TSS1500	chr7:22893645-22894910	3
cg04957014	1.19346	2.29456	5.42676	0.000613091	1	-3.83745	chr7	91788706	-	cg04957014	61634973		TTCTTTATAACTAACTCTCCCTTCTAACTAAAACCCACAAAATATTATAC		II			NA	NA	NA	NA	NA	NA		OpenSea	TATGTCACAAATTCTTTGTGACTGACTCTCCCTTCTGACTAAAACCCACAAGATATTGTG[CG]ACATCCAAGTACCTCCCCAATCTGACCAATGCTTCTAATTCAACCCTGTGGCTTGCAACC	CGCACAATATCTTGTGGGTTTTAGTCAGAAGGGAGAGTCAGTCACAAAGA	CYP51A1-AS1;CYP51A1-AS1;LRRD1	NR_122110;NR_122109;NM_001161528	Body;Body;Body				TRUE				LRRD1;CTB-161K23.1;LRRD1;LRRD1	ENST00000454089.2;ENST00000453068.1;ENST00000343318.5;ENST00000422722.1	5'UTR;5'UTR;5'UTR;3'UTR	LRRD1;CTB-161K23.1;LRRD1;LRRD1	ENST00000454089.2;ENST00000453068.1;ENST00000343318.5;ENST00000422722.1	5'UTR;5'UTR;5'UTR;3'UTR	chr7:91788580-91788895	3
cg20439633	-0.997113	-4.69539	-5.42651	0.000613279	1	-3.83747	chr17	27055696	-	cg20439633	10687200	95755264	AATAACAACATATCACAACAAAAAATATATAATACAAACCCACAAATACA	AATAACGACGTATCGCAACGAAAAATATATAATACAAACCCACAAATACG	I	A	Red	NA	NA	NA	NA	NA	NA	chr17:27055187-27056056	Island	CGTGAGGGGAAAAGTGACGGCGTGTCGCAGCGGGAGGTGTGTGGTGCAGGCCCACAAATA[CG]GACGCGTGGCGGAACCCACACCTAGGGCGCTGGCTCCGCCCCGCAAGCCGCTCGCCGTGA	AGTGACGGCGTGTCGCAGCGGGAGGTGTGTGGTGCAGGCCCACAAATACG	NEK8	NM_178170	TSS200					17:24079201-24080206	17:27053759-27056315	Promoter_Associated	NEK8;NEK8	ENST00000543014.1;ENST00000268766.5	TSS200;TSS200	NEK8;NEK8	ENST00000543014.1;ENST00000268766.5	TSS200;TSS200	chr17:27054945-27056430	3
cg14790739	1.20107	3.85571	5.42396	0.000615151	1	-3.83767	chr12	123750827	+	cg14790739	3741502	96672399	AAAAAAACAACCAAAAATTAACAATACCACATTCTAACCATACAACAACA	AAAAAAACAACCGAAAATTAACAATACCACGTTCTAACCATACGACGACG	I	A	Red	NA	NA	NA	NA	NA	NA	chr12:123754049-123754373	N_Shelf	TGCTCTGCCTCCCCACGGCACTGCCTCCAGGCCTCACGGGCCTCCCGCCTGTCCTGGCGC[CG]CCGTCGCATGGCCAGAACGTGGCACTGCCAACTCCCGGCTGCCCCTCTGCCTGGCCTCCC	AGAGGGGCAGCCGGGAGTTGGCAGTGCCACGTTCTGGCCATGCGACGGCG	CDK2AP1	NM_004642	Body					12:122316735-122316818									chr12:123750405-123750915	3
cg13674604	1.07011	2.70364	5.42391	0.000615186	1	-3.83767	chr8	83282043	+	cg13674604	69810262		ATAATATTACTTCCTATCRCAAAAACTATACAACCCCTATAATACTATTC		II			NA	NA	NA	NA	NA	NA		OpenSea	GGGGGTGTACACTCACTGCGATATTGGGAATGTTATCATCCACTTTCCCCGTGCATATTG[CG]AACAGTATTACAGGGGCTGTACAGCCCCTGCGATAGGAAGTAATATCATTCTCCCCCTGA	TGATATTACTTCCTATCGCAGGGGCTGTACAGCCCCTGTAATACTGTTCG								8:83444404-83444631
cg25415829	0.855615	1.74681	5.42289	0.000615932	1	-3.83775	chr14	103871234	-	cg25415829	93654144		TCTAATTTCTTCCTAAACACTCAATTAAACTTCAACACTTCRTATTTTTC		II			NA	NA	NA	NA	NA	NA		OpenSea	TATGCAAAATATCTAATTTCTTCCTGAACACTCAATTGAACTTCAACACTTCGTATTTTT[CG]TCTCAGAATTTTTATTTTCCTCAAATTTATATTATGTGGTTAAATTCCTTTGAAGTGCTA	CTAATTTCTTCCTGAACACTCAATTGAACTTCAACACTTCGTATTTTTCG	MARK3;MARK3;MARK3;MARK3;MARK3	NM_001128919;NM_002376;NM_001128921;NM_001128920;NM_001128918	Body;Body;Body;Body;Body								MARK3;MARK3	ENST00000561071.1;ENST00000411530.1	TSS1500;5'UTR	MARK3;MARK3;MARK3;MARK3;MARK3	ENST00000561071.1;ENST00000411530.1;ENST00000559328.1;ENST00000560603.1;ENST00000558223.1	TSS1500;5'UTR;5'UTR;5'UTR;5'UTR
cg12462078	0.96054	2.2855	5.42244	0.000616268	1	-3.83779	chr2	178788607	+	cg12462078	82737205		TATTTATTTAACACATATTACTTAAACCACCACTCTATACTAAATATTAC		II			NA	NA	NA	NA	NA	NA		OpenSea	TACTTCTAAAAATATTCCGGAATTCTTAAGAATGTTAGGCTGATGTTTCTGAACATCCAG[CG]CAATACCTAGCACAGAGTGGTGGCTCAAGCAATATGTGTTAAATAAATAAAAGAATCAAT	ATTTATTTAACACATATTGCTTGAGCCACCACTCTGTGCTAGGTATTGCG	PDE11A;PDE11A;PDE11A	NM_001077358;NM_001077197;NM_016953	TSS1500;Body;Body								PDE11A;PDE11A;PDE11A	ENST00000409504.1;ENST00000449286.2;ENST00000497003.1	TSS1500;TSS1500;3'UTR	PDE11A;PDE11A;PDE11A	ENST00000409504.1;ENST00000449286.2;ENST00000497003.1	TSS1500;TSS1500;3'UTR
cg17807131	0.913904	-3.72259	5.42222	0.000616425	1	-3.8378	chr4	4854690	+	cg17807131	29764151	76743912	ACAATTTCTAAAACAACCAACACACCTTCATAAAAAACAATAAAACACCA	ACGATTTCTAAAACAACCGACGCACCTTCGTAAAAAACAATAAAACGCCG	I	A	Red	NA	NA	NA	NA	NA	NA	chr4:4854613-4855210	Island	GAAAAGGGAGGCGCGGAGATAAGCTGCCGGCGGAAGTTCCCTCTCCTGCCTGGGCCGACC[CG]GCGCTTTACTGCTTCTCACGAAGGTGCGCCGGCTGCTCCAGAAATCGCAGACTGCCTCCA	CGGCGCTTTACTGCTTCTCACGAAGGTGCGCCGGCTGCTCCAGAAATCGC							TRUE	4:4905515-4906496									chr4:4854305-4855635	3
cg13494126	1.06484	3.33932	5.42157	0.000616908	1	-3.83786	chr7	1908745	+	cg13494126	71671164	92806265	CCAACAACCATAAAAACAAACAATAATACCTAAACATAAATCATTACTCA	CCGACAACCATAAAAACGAACGATAATACCTAAACATAAATCGTTACTCG	I	A	Red	NA	NA	NA	NA	NA	NA	chr7:1908539-1908803	Island	TGGCACCGACGCAACTGGTCCAGGCCACACGTGGACGGTGAGGCCCGGGACGGGAACATC[CG]AGCAACGATCCATGCCCAGGCACCATCGCCCGCCCCCATGGCTGCCGGCATGGGGCGGGG	CCGGCAGCCATGGGGGCGGGCGATGGTGCCTGGGCATGGATCGTTGCTCG	MAD1L1;MAD1L1;MAD1L1	NM_003550;NM_001013837;NM_001013836	Body;Body;Body					7:1874774-1875329						MAD1L1	ENST00000481633.1	3'UTR	chr7:1908685-1909275	3
cg04769705	-0.8904	-4.30461	-5.41987	0.000618166	1	-3.83799	chr14	69262517	-	cg04769705	55666117	7635592	TCTCTATAATTAAACTCTTTTTTAAATTATCAAATTAAAACATCATTTCA	TCTCTATAATTAAACTCTTTTTTAAATTATCGAATTAAAACGTCATTTCG	I	A	Red	NA	NA	NA	NA	NA	NA	chr14:69259612-69262900	Island	TCCCAGAGCCTGTCTCTATAATTAAACTCTTTTTTAAATTGTCGGGTTGAAACGTCATTT[CG]GGGACTTTCCAAGGGTGAGGGAGCCGAGAGGAGGGAGCGAGTCCCTTAACCCTTCGCTGA	TCTCTATAATTAAACTCTTTTTTAAATTGTCGGGTTGAAACGTCATTTCG	C14orf181	NM_207442	1stExon					14:68332270-68332730	14:69262374-69263508	Promoter_Associated	ZFP36L1;ZFP36L1	ENST00000408913.2;ENST00000336440.3	1stExon;TSS1500	ZFP36L1;ZFP36L1;ZFP36L1	ENST00000557022.1;ENST00000408913.2;ENST00000336440.3	5'UTR;1stExon;TSS1500	chr14:69261165-69262675	3
cg22616935	1.50356	1.47739	5.41556	0.000621357	1	-3.83832	chr7	156555941	+	cg22616935	76635391		AATAAACAATTACAATATTTACATAAAATACAATCAACCTCTATCTTATC		II			NA	NA	NA	NA	NA	NA		OpenSea	AAAGTAAATATATTTTAATAAATCCAAAATACTGCACATTAAGATAGTCAGTCTATCTTA[CG]ATAAGATAGAGGCTGACTGTACCTCATGTAAACATTGTAATTGCCTATTTTAGTTTATTA	ATAGGCAATTACAATGTTTACATGAGGTACAGTCAGCCTCTATCTTATCG	LMBR1	NM_022458	Body								LMBR1	ENST00000316198.7	5'UTR	LMBR1;LMBR1;LMBR1;LMBR1;LMBR1;LMBR1;LMBR1;LMBR1	ENST00000477983.1;ENST00000434278.1;ENST00000444719.1;ENST00000448926.1;ENST00000454132.1;ENST00000434503.1;ENST00000316198.7;ENST00000430278.1	TSS200;3'UTR;3'UTR;3'UTR;3'UTR;3'UTR;5'UTR;3'UTR
cg10863741	0.751557	-3.14743	5.41423	0.000622346	1	-3.83843	chr4	122686038	+	cg10863741	57675866	53654212	CCAAAAACAAACAATATAACCCAAATACAAACACTAACAAAAAAACACCA	CCGAAAACAAACGATATAACCCGAATACGAACACTAACGAAAAAACACCG	I	A	Red	NA	NA	NA	NA	NA	NA	chr4:122685860-122686565	Island	GCTGGGAGGCCGCGAGGACGGAGAATCGAGGCGGAGACCCAGCCCAGCGCCCGCGCAGCT[CG]GTGCCCTCCCGCCAGTGCCCGCACTCGGGTCACACCGCTTGCTCTCGGGAGAAGCCCCAA	CGGTGCCCTCCCGCCAGTGCCCGCACTCGGGTCACACCGCTTGCTCTCGG	TMEM155;TMEM155;LOC100192379	NM_152399;NM_152399;NR_024365	1stExon;5'UTR;Body					4:122905220-122906143			TMEM155;AC079341.1;AC079341.1;TMEM155;TMEM155;TMEM155	ENST00000394396.1;ENST00000424958.1;ENST00000424958.1;ENST00000337677.5;ENST00000337677.5;ENST00000394394.1	TSS1500;5'UTR;1stExon;1stExon;5'UTR;5'UTR	TMEM155;TMEM155;AC079341.1;AC079341.1;TMEM155;TMEM155;TMEM155;TMEM155;TMEM155;TMEM155;TMEM155;TMEM155	ENST00000394396.1;ENST00000506551.2;ENST00000424958.1;ENST00000424958.1;ENST00000505198.1;ENST00000461198.1;ENST00000337677.5;ENST00000461198.1;ENST00000513254.1;ENST00000337677.5;ENST00000514885.1;ENST00000394394.1	TSS1500;TSS1500;5'UTR;1stExon;TSS200;1stExon;1stExon;3'UTR;3'UTR;5'UTR;5'UTR;5'UTR	chr4:122685800-122686895	3
cg15493073	1.17767	-3.53856	5.41348	0.00062291	1	-3.83848	chr3	131753245	+	cg15493073	87748823	41644934	TACACATTTATCATTACTATTATTATTTTAAAAAACAACAACAAACAACA	TACACGTTTATCATTACTATTATTATTTTAAAAAACAACAACAAACAACG	I	T	Red	NA	NA	NA	NA	NA	NA	chr3:131753880-131754139	N_Shore	CGAGTTGGGTGGATGTCAGAAGGCGAGAGGTAGGGGATGGAAGTCCCTTCAGATTAAAGA[CG]TTGCTTGCTGCTGCTTTTTAAAACAACAACAGCAATGACAAACGTGCAAAGGTGAGCGAG	TGCACGTTTGTCATTGCTGTTGTTGTTTTAAAAAGCAGCAGCAAGCAACG	CPNE4	NM_130808	5'UTR					3:133235748-133235936	3:131753171-131754447	Unclassified	CPNE4;CPNE4;CPNE4	ENST00000429747.1;ENST00000511604.1;ENST00000512055.1	5'UTR;5'UTR;5'UTR	CPNE4;CPNE4;CPNE4;CPNE4	ENST00000429747.1;ENST00000505957.1;ENST00000511604.1;ENST00000512055.1	5'UTR;5'UTR;5'UTR;5'UTR	chr3:131753060-131753535	3
cg14472778	0.975378	1.17497	5.40697	0.000627786	1	-3.83899	chr1	11867308	-	cg14472778	15714122		TAATACTACTTAAACAACTAAAATAATAAATAACCTAATCACTTCAAACC		II			NA	NA	NA	NA	NA	NA	chr1:11865462-11866566	S_Shore	GTGAGCTCCTTTGATACTGCTTGGGCAACTAAAGTAGTGAGTGGCCTGGTCACTTCAGGC[CG]AAGCATTATGATTCCAACCAGAGATGCTCTTTGACCTTCTGTCCCAGGGAGTGAGTGGGT	CGGCCTGAAGTGACCAGGCCACTCACTACTTTAGTTGCCCAAGCAGTATC	CLCN6;CLCN6;CLCN6;CLCN6;MTHFR	NM_021736;NM_021737;NM_001286;NM_021735;NM_005957	Body;Body;Body;Body;TSS1500								MTHFR	ENST00000376590.3	TSS1500	MTHFR;MTHFR;MTHFR	ENST00000418034.1;ENST00000376590.3;ENST00000376486.2	TSS1500;TSS1500;TSS1500	chr1:11867165-11867495	3
cg05729499	-1.26529	-3.02638	-5.40498	0.000629279	1	-3.83915	chr6	27832945	+	cg05729499	2801874	4770250	TCACTATTATAAAACATACTTCTTTAAATTAAACAAACATATATATAACA	TCGCTATTATAAAACATACTTCTTTAAATTAAACAAACGTATATATAACG	I	T	Red	NA	NA	NA	NA	NA	NA	chr6:27833120-27833406	N_Shore	TCTTATGCAAATGAGGTGATTAATAAAATAGTGTGTAGGACTGGTGGCGATTCTAGATGA[CG]TCATATACACGTTTGTCCAATCCAAAGAAGCATGTTTCATAACAGCGATTCCATTGGTTG	TCGCTGTTATGAAACATGCTTCTTTGGATTGGACAAACGTGTATATGACG	HIST1H2AL	NM_003511	TSS200						6:27832701-27833285	Promoter_Associated	HIST1H2AL	ENST00000357320.2	TSS200	HIST1H2AL	ENST00000357320.2	TSS200	chr6:27832760-27833590	3
cg21447227	-0.87833	-2.67816	-5.40334	0.000630522	1	-3.83927	chr7	158656677	-	cg21447227	57690968	2681525	AAATAAAAAACAAAACATCCTTAACTCCTAATATTACAAAAAACAAAACA	AAATAAAAAACGAAACGTCCTTAACTCCTAATATTACGAAAAACAAAACG	I	T	Red	NA	NA	NA	NA	NA	NA	chr7:158656282-158656744	Island	CTCCGTGTGTGGGGGTGGGGAGCGGGACGTCCTTAGCTCCTGGTGTTGCGGGGAGCAGGA[CG]TCCTTAGCTGCGGATGTGGGGGAGAGCGGGACGTCCTTAGCTCTGGGTGTGGCGGGGTGG	CGTCCTGCTCCCCGCAACACCAGGAGCTAAGGACGTCCCGCTCCCCACCC	WDR60	NM_018051	Body		chr7:158656529-158656529			7:158349056-158349567	7:158656181-158657258	Unclassified							chr7:158655880-158657150	3
cg21169779	0.875987	2.37344	5.39881	0.000633957	1	-3.83963	chr9	130825616	+	cg21169779	79694865		AACTCCATAAACTTATAAATAAATCCTATAATTAACCTTAACCTTAAACC		II			NA	NA	NA	NA	NA	NA	chr9:130829535-130830949	N_Shelf	CTCTTCTCAAAAACAGTGCAACCCCTAAGCGTTTATTAAAGAGGGAGCTGTGCACGTGGC[CG]GTCTAAGGCCAAGGCCAATCACAGGACCCACTTACAAGTCCATGGAGTTTTCATCCCATC	ACTCCATGGACTTGTAAGTGGGTCCTGTGATTGGCCTTGGCCTTAGACCG	NAIF1	NM_197956	3'UTR								NAIF1;NAIF1	ENST00000373078.4;ENST00000488519.1	3'UTR;3'UTR	NAIF1;NAIF1;NAIF1	ENST00000373078.4;ENST00000470245.1;ENST00000488519.1	3'UTR;3'UTR;3'UTR
cg05524170	1.54731	2.04088	5.39364	0.000637895	1	-3.84003	chr8	18069641	+	cg05524170	15746977		AAACAAATTAATATACAAAACTCATTATTCAATTCCAAATCTCTAAAATC		II			NA	NA	NA	NA	NA	NA		OpenSea	AATACAGGTTTCTTTAGCAATAAAGAAAAAGAAAACCACTGCTGTATATTTAACACACAT[CG]ATTCTAGAGACCTGGAATTGAACAATGAGTTCTGCATATCAACCTGCTCTCCAGGGGTAC	AGCAGGTTGATATGCAGAACTCATTGTTCAATTCCAGGTCTCTAGAATCG	NAT1;NAT1;NAT1;NAT1;NAT1;NAT1;NAT1;NAT1;NAT1	NM_001291962;NM_001160179;NM_001160175;NM_001160176;NM_000662;NM_001160173;NM_001160172;NM_001160171;NM_001160170	5'UTR;5'UTR;5'UTR;5'UTR;5'UTR;5'UTR;5'UTR;5'UTR;5'UTR								NAT1;NAT1;NAT1;NAT1;NAT1;NAT1;NAT1	ENST00000517492.1;ENST00000517441.1;ENST00000535084.1;ENST00000307719.4;ENST00000545197.1;ENST00000539092.1;ENST00000518029.1	TSS200;5'UTR;5'UTR;5'UTR;5'UTR;5'UTR;5'UTR	NAT1;NAT1;NAT1;NAT1;NAT1;NAT1;NAT1;NAT1;NAT1	ENST00000517492.1;ENST00000517441.1;ENST00000535084.1;ENST00000307719.4;ENST00000545197.1;ENST00000539092.1;ENST00000518029.1;ENST00000517574.1;ENST00000519006.1	TSS200;5'UTR;5'UTR;5'UTR;5'UTR;5'UTR;5'UTR;5'UTR;5'UTR
cg05835453	-0.92522	2.2752	-5.39345	0.000638045	1	-3.84005	chr13	66887909	-	cg05835453	57795524		CACTAATAATATAACTTCAACCTTATTTCTCTCCTAATCTCTAAATTAAC		II			NA	NA	NA	NA	NA	NA		OpenSea	TGTACCCAGGACACTAATAATATAACTTCAGCCTTGTTTCTCTCCTAGTCTCTGGGTTAG[CG]TTTCCACTTCTCACAATCATCAGAGGTGGTAGAGACTTGCCCCAAGTGATTTTAAGCATT	CGCTAACCCAGAGACTAGGAGAGAAACAAGGCTGAAGTTATATTATTAGT	PCDH9;PCDH9	NM_020403;NM_203487	Body;Body								PCDH9-AS1	ENST00000430861.1	5'UTR	PCDH9-AS1	ENST00000430861.1	5'UTR	chr13:66887600-66887910	3
cg19081843	-1.73592	-3.7196	-5.39119	0.000639775	1	-3.84023	chr11	68606654	+	cg19081843	11642194	33744181	ACAAAAACCAAAACCTACACAAACCAAAAACTACTTCTACACTTTAATCA	ACGAAAACCGAAACCTACGCGAACCAAAAACTACTTCTACACTTTAATCG	I	T	Red	NA	NA	NA	NA	NA	NA	chr11:68606682-68607330	N_Shore	TGCCAATAATAACCATGCAGAGTGACTAAACATTTTTTCCAACAAAGGAAAAAATGCAAA[CG]ATCAAAGTGCAGAAGCAGCCCTTGGCCCGCGCAGGCTCCGGTTTCCGCCTCCCGCCGCCG	CGATCAAAGTGCAGAAGCAGCCCTTGGCCCGCGCAGGCTCCGGTTTCCGC	CPT1A;CPT1A	NM_001876;NM_001031847	5'UTR;5'UTR						11:68606552-68606811	Promoter_Associated	CPT1A	ENST00000376618.2	5'UTR	CPT1A;CPT1A;CPT1A;CPT1A	ENST00000569129.1;ENST00000538308.1;ENST00000376618.2;ENST00000561996.1	5'UTR;5'UTR;5'UTR;5'UTR	chr11:68606400-68607895	3
cg04247584	-0.757653	-3.67934	-5.38962	0.000640985	1	-3.84035	chr19	47249203	+	cg04247584	15809981	90615100	AAAACCATCCAAAAAATATCCTAAAAACACTCCAAAATAAAACAAAACCA	AAAACCGTCCGAAAAATATCCTAAAAACACTCCGAAATAAAACGAAACCG	I	A	Red	NA	NA	NA	NA	NA	NA	chr19:47248749-47249948	Island	TCGGCCGGTCCCGGTGATCCCTCCCACCCCCGGTCCCTCCACTCCCACCTCGGGCCGTCC[CG]GTCCCGTCCCACCCCGGAGTGCCCTCAGGACACCCCTCGGACGGCCCCTCACTCGCCCTC	GGGGCCGTCCGAGGGGTGTCCTGAGGGCACTCCGGGGTGGGACGGGACCG	STRN4;STRN4;FKRP;FKRP	NM_001039877;NM_013403;NM_024301;NM_001039885	Body;Body;TSS200;TSS200					19:51940607-51941778	19:47248736-47251108	Promoter_Associated	STRN4;STRN4;FKRP	ENST00000435164.2;ENST00000539396.1;ENST00000318584.4	5'UTR;5'UTR;TSS200	STRN4;STRN4;FKRP	ENST00000435164.2;ENST00000539396.1;ENST00000318584.4	5'UTR;5'UTR;TSS200	chr19:47248705-47249615	3
cg01032851	0.928143	2.17601	5.38611	0.000643691	1	-3.84062	chr16	68994912	-	cg01032851	41733936		AACTTTTCCRTTATCCCTAATATTAACAACACCTCAAATTAAAATCATTC		II			NA	NA	NA	NA	NA	NA		OpenSea	TTCTTTCATATGGCTTTTCCGTTATCCCTAATGTTGGCAGCACCTCAAGTTAGAATCATT[CG]TGAATTTCATTAACATCACTACCTCCCTTTTCCACATACTAAACAAAGATATCAACTAGG	GCTTTTCCGTTATCCCTAATGTTGGCAGCACCTCAAGTTAGAATCATTCG	TMCO7	NM_024562	Body				TRUE
cg02153089	-0.803269	-4.52545	-5.38542	0.000644221	1	-3.84068	chr11	777833	-	cg02153089	89782262	1741428	AACAAAACCAAACAACAATATCAAAACACAAAAATACCCATAATATTCCA	AACAAAACCAAACGACGATATCGAAACGCGAAAATACCCGTAATATTCCG	I	A	Red	NA	NA	NA	NA	NA	NA	chr11:776803-777998	Island	GGCGCGGGCATCAGCAGAGCCAGGCGGCGGTGTCGGGGCGCGAAGGTGCCCGTGGTGTTC[CG]GTGGCCACACCCGAGGAGCAGGGGAGACCGGGGGGCTGCGGGGTCAGAAGCTCCGGGTGT	AGCAGAGCCAGGCGGCGGTGTCGGGGCGCGAAGGTGCCCGTGGTGTTCCG	PDDC1	NM_182612	TSS1500					11:766583-767998	11:776480-778204	Promoter_Associated	AP006621.5;AP006621.5;PDDC1;PDDC1;PDDC1;PDDC1;PDDC1	ENST00000530083.1;ENST00000525941.1;ENST00000397472.2;ENST00000524550.1;ENST00000529966.1;ENST00000319863.8;ENST00000526325.1	5'UTR;5'UTR;TSS1500;TSS1500;TSS1500;TSS1500;TSS1500	PDDC1;AP006621.5;AP006621.5;AP006621.5;PDDC1;PDDC1;PDDC1;PDDC1;PDDC1;PDDC1;PDDC1;PDDC1	ENST00000529362.1;ENST00000526588.1;ENST00000530083.1;ENST00000525941.1;ENST00000397472.2;ENST00000524550.1;ENST00000529966.1;ENST00000319863.8;ENST00000532320.1;ENST00000526325.1;ENST00000354286.4;ENST00000479959.1	TSS1500;5'UTR;5'UTR;5'UTR;TSS1500;TSS1500;TSS1500;TSS1500;TSS1500;TSS1500;TSS1500;TSS1500	chr11:777705-778655	3
cg09254361	0.8092	-4.02345	5.38505	0.000644506	1	-3.84071	chr3	52008107	+	cg09254361	79727942	97798930	TAACAAAATCTATAAACACTACAAACTTATAACCACAAAAAAACACCCCA	TAACGAAATCTATAAACGCTACGAACTTATAACCACAAAAAAACGCCCCG	I	A	Red	NA	NA	NA	NA	NA	NA	chr3:52007710-52008248	Island	GGAGGAACGCTGGGAAGAGGCCGGGCCCCATCCAGCGGGGGCGGGGACTGGGCCGTGCTC[CG]GGGCGCCCTCTTGTGGCCACAAGCTCGCAGCGTCCATAGACTCCGCTAAACTCGTTCTCA	CGGGGCGCCCTCTTGTGGCCACAAGCTCGCAGCGTCCATAGACTCCGCTA	ABHD14B;ABHD14B;ABHD14B;ABHD14A;ABHD14B;ABHD14B	NM_001146314;NR_027476;NM_032750;NM_015407;NM_032750;NM_001146314	1stExon;Body;5'UTR;TSS1500;1stExon;5'UTR					3:51982751-51985402	3:52007848-52009460	Promoter_Associated	ABHD14B;ABHD14B;ACY1;RP11-155D18.11;ABHD14A;ABHD14A;ABHD14A;ABHD14B;ABHD14B;ABHD14A-ACY1;ABHD14B;ABHD14B;ABHD14B;ABHD14B	ENST00000315877.10;ENST00000483233.1;ENST00000458031.2;ENST00000463937.1;ENST00000273596.3;ENST00000360889.6;ENST00000491470.1;ENST00000315877.10;ENST00000461108.1;ENST00000488257.1;ENST00000439982.2;ENST00000525795.1;ENST00000361143.5;ENST00000487005.1	5'UTR;5'UTR;TSS1500;TSS1500;TSS1500;TSS1500;TSS1500;1stExon;TSS200;TSS200;TSS200;TSS200;TSS200;3'UTR	ABHD14B;ABHD14B;RP11-155D18.11;RP11-155D18.11;ABHD14A;ABHD14A;ABHD14A;ABHD14A;ABHD14B;PCBP4;ABHD14B;ABHD14A-ACY1;ABHD14B;ABHD14B;ABHD14B;ABHD14B;ABHD14B	ENST00000315877.10;ENST00000483233.1;ENST00000486081.1;ENST00000497128.1;ENST00000273596.3;ENST00000538216.1;ENST00000474575.1;ENST00000491470.1;ENST00000315877.10;ENST00000489595.2;ENST00000461108.1;ENST00000488257.1;ENST00000439982.2;ENST00000525795.1;ENST00000361143.5;ENST00000473912.1;ENST00000487005.1	5'UTR;5'UTR;TSS1500;TSS1500;TSS1500;TSS1500;TSS1500;TSS1500;1stExon;TSS200;TSS200;TSS200;TSS200;TSS200;TSS200;TSS200;3'UTR	chr3:52007500-52008215	3
cg01669185	0.795519	2.7555	5.38206	0.000646825	1	-3.84094	chr6	11430614	+	cg01669185	79722978		TATTTCATCAAACCTATAATCAATTAACAAAACTCTAATCATAACTAATC		II			NA	NA	NA	NA	NA	NA		OpenSea	TGAACTTTTGGGAGCACACATTCGAACCATAGCCCATCTTAGGTCTCTAATTACACAGTG[CG]ATCAGCCATGACTAGAGCCCTGCTAACTGATCACAGGTTTGATGAAATAAAGAAAGAGCA	ATTTCATCAAACCTGTGATCAGTTAGCAGGGCTCTAGTCATGGCTGATCG							TRUE				RP11-716O23.1	ENST00000419796.1	5'UTR	RP11-716O23.1	ENST00000419796.1	5'UTR	chr6:11430300-11430615	3
cg10556861	-0.935816	-3.78282	-5.3738	0.000653284	1	-3.8416	chr1	185286696	+	cg10556861	68795298	11742569	AAACCAATTCCAAAACAAACAACACACAAAACAACAAAAATAAAAATACA	AAACCAATTCCGAAACAAACAACGCACAAAACGACGAAAATAAAAATACG	I	A	Red	NA	NA	NA	NA	NA	NA	chr1:185285329-185286735	Island	GCTCGGGGGGCGCCCTCGTTCCTCTTATCGCGCCTTTGTCCCTCCCTCCGTTCCTTGCCC[CG]CACCCTCACTTTCGCCGCCCTGTGCGTTGCCTGTCCCGGAACTGGTTCCCTCAAGCCGCC	GAACCAGTTCCGGGACAGGCAACGCACAGGGCGGCGAAAGTGAGGGTGCG	IVNS1ABP	NM_006469	TSS1500					1:183551934-183553620	1:185286204-185286831	Promoter_Associated	IVNS1ABP;IVNS1ABP	ENST00000367498.3;ENST00000459929.1	TSS1500;TSS1500	IVNS1ABP;IVNS1ABP	ENST00000367498.3;ENST00000459929.1	TSS1500;TSS1500	chr1:185286360-185286995	3
cg02892898	1.02199	-3.96013	5.37019	0.000656123	1	-3.84188	chr1	53169070	+	cg02892898	95794172	74779918	ACTTACCCTAAACCCAACAAATCACATAAAAACTACATAATATACAATCA	GCTTACCCTAAACCCGACAAATCACGTAAAAACTACGTAATATACAATCG	I	C	Grn	NA	NA	NA	NA	NA	NA		OpenSea	CAAGATATAGAAAGGCCGTGACAGCTGCCAGCCCTGCACATGCTCTTGTTTCAACAGCGG[CG]ATTGCACATCACGTAGTCCCCACGTGACCTGTCGGGCCTAGGGCAAGCGCAAAGCTTTCG	GCTTGCCCTAGGCCCGACAGGTCACGTGGGGACTACGTGATGTGCAATCG								1:52941280-52941727	1:53168514-53169296	Promoter_Associated							chr1:53168640-53169195	3
cg27435133	-1.03777	-2.88686	-5.36875	0.000657257	1	-3.84199	chr16	89034778	+	cg27435133	32709968	31606242	ATCCTACAACCCCTCAACTAAAACTTCCTCATCTACAATACAAAAAACCA	ATCCTACGACCCCTCAACTAAAACTTCCTCGTCTACAATACAAAAAACCG	I	T	Red	NA	NA	NA	NA	NA	NA	chr16:89033529-89033786	S_Shore	GAAGCGGCTGCCTGCTGTCTCCCTTCCCACCCGCCGCCCGGAGAGCCCCCCAGGTGGGGA[CG]GCCCCTTGCACTGCAGACGAGGAAGCCCCAGCTGAGGGGCCGCAGGACAAGCCTCACGGC	CGGCCCCTTGCACTGCAGACGAGGAAGCCCCAGCTGAGGGGCCGCAGGAC	CBFA2T3	NM_005187	Body					16:87562187-87562338	16:89034247-89035142	Unclassified	CBFA2T3	ENST00000360302.2	5'UTR	CBFA2T3	ENST00000360302.2	5'UTR	chr16:89034385-89035095	3
cg02317534	-0.962475	2.43973	-5.36793	0.000657914	1	-3.84206	chr7	22705333	+	cg02317534	46743209	7764952	AAACAAAAAATCAAATATCCTCAAAATTTCCTCAAACAAAAACCTAAACA	AAACGAAAAATCGAATATCCTCGAAATTTCCTCAAACGAAAACCTAAACG	I	C	Grn	NA	NA	NA	NA	NA	NA	chr7:22704823-22705421	Island	GCCGGGACCTCGGTGGAGCGCTTCCCGCCCTCGGCACCCCTACCCCCGGTGGCCCAGACG[CG]CCCAGGTCCTCGCCTGAGGAAACTCCGAGGACACCCGACCTCCCGCTCTCTCTCAAACCG	CGCCCAGGTCCTCGCCTGAGGAAACTCCGAGGACACCCGACCTCCCGCTC								7:22671237-22672014			AC002480.2	ENST00000414116.1	TSS200	AC002480.2	ENST00000414116.1	TSS200	chr7:22705140-22705415	3
cg14823666	0.941389	-4.67609	5.36715	0.000658532	1	-3.84212	chr10	70166317	+	cg14823666	91642581	33755206	ACCAAATTTAAAAATCACATACAAACCAAAAAAATCCTATAACACAACCA	ACCGAATTTAAAAATCGCGTACGAACCGAAAAAATCCTATAACGCAACCG	I	A	Red	NA	NA	NA	NA	NA	NA	chr10:70166206-70167342	Island	GATCGGTGCTGGGCACCGGCAGTTCCCACGCCGAGGGGCGTTCACACCGCGGCCACGCCC[CG]GCTGCGCTACAGGACTTCTCCGGCCCGTACGCGACCCCCAAACCCGGCCGCAGGCGCGCA	GCCGGGTTTGGGGGTCGCGTACGGGCCGGAGAAGTCCTGTAGCGCAGCCG	RUFY2;RUFY2	NM_001042417;NM_017987	Body;Body					10:69836222-69837348	10:70165953-70167547	Promoter_Associated							chr10:70165945-70166415	3
cg18892473	-0.921879	-4.17106	-5.364	0.000661027	1	-3.84237	chr8	33330723	+	cg18892473	58755278	27700203	ACTTATAAACAAAACACAAATAAAAACCCAAATCCAAACTAACTCCACCA	ACTTATAAACAAAACACGAATAAAAACCCGAATCCAAACTAACTCCGCCG	I	A	Red	NA	NA	NA	NA	NA	NA	chr8:33330164-33330878	Island	ACCCGAAGAGCCGATCAGGAGCGGAAGAGGCGGCCGCGCGGGCGAGCTCGGGGCGCGTTC[CG]GCGGAGCCAGCCTGGATCCGGGTTTTCACTCGTGCCCTGTTCACAAGCTCTTGGGACCCG	CGGCGGAGCCAGCCTGGATCCGGGTTTTCACTCGTGCCCTGTTCACAAGC	FUT10	NM_032664	TSS200					8:33449562-33450409	8:33329120-33330972	Promoter_Associated	FUT10;FUT10;FUT10;FUT10	ENST00000327671.5;ENST00000524021.1;ENST00000380081.2;ENST00000327671.5	1stExon;TSS200;TSS200;5'UTR	FUT10;FUT10;FUT10;FUT10;FUT10;FUT10;FUT10	ENST00000327671.5;ENST00000520503.1;ENST00000416169.1;ENST00000524021.1;ENST00000520767.1;ENST00000380081.2;ENST00000327671.5	1stExon;TSS200;TSS200;TSS200;TSS200;TSS200;5'UTR	chr8:33329885-33330975	3
cg03938800	0.813083	2.02438	5.36123	0.000663235	1	-3.84259	chr1	168029713	+	cg03938800	87699432		TATATCAAAACATAAATATTCATTTAAAAAATATACTCTAAACCAAACAC		II			NA	NA	NA	NA	NA	NA	chr1:168025508-168025722	S_Shelf	GGCTCAAGCAGCCCTCCTGCCTCAGACTCCCAAGTAGCTGGGATTACTGGGGTGAGCCAC[CG]TGCCTGGCCTAGAGCATACTTTTTAAATGAACATTTATGCTTTGATACAGTTCTCGTTTA	GTATCAAAGCATAAATGTTCATTTAAAAAGTATGCTCTAGGCCAGGCACG	DCAF6;DCAF6	NM_018442;NM_001017977	Body;Body											DCAF6;DCAF6	ENST00000478668.1;ENST00000489398.1	5'UTR;5'UTR
cg00019809	-0.954953	-4.77511	-5.3608	0.000663584	1	-3.84262	chr18	33647529	+	cg00019809	39643282	76801484	TTACAACAAAAAAAACAAAACATAAATCCCTATAACATCACTACCAACCA	TTACAACGAAAAAAACGAAACGTAAATCCCTATAACGTCACTACCGACCG	I	A	Red	NA	NA	NA	NA	NA	NA	chr18:33647065-33647665	Island	ACGCTCTCACCACGGCCGCCGCTTCATCCAAGACCGGCCGCAAACCAGCAAGATGGCGTC[CG]GCCGGCAGTGACGTCACAGGGACCCACGCCCCGCCCCTCCCGCTGCAAGCCCTGGGAAAA	CGGCCGGCAGTGACGTCACAGGGACCCACGCCCCGCCCCTCCCGCTGCAA	RPRD1A	NM_018170	TSS200	high-CpG:31901304-31901592				18:31901073-31901633	18:33646120-33647988	Promoter_Associated	RPRD1A;RPRD1A;RPRD1A	ENST00000399022.2;ENST00000399022.2;ENST00000357384.4	1stExon;5'UTR;TSS200	RPRD1A;RPRD1A;RPRD1A	ENST00000399022.2;ENST00000399022.2;ENST00000357384.4	1stExon;5'UTR;TSS200	chr18:33647045-33647855	3
cg09938490	0.930505	2.32694	5.35536	0.000667941	1	-3.84306	chr15	44088809	+	cg09938490	96706115		CAATACTAAATACTAACATCATATATACTTATATACTTTTTACTTAATAC		II			NA	NA	NA	NA	NA	NA	chr15:44092737-44093140	N_Shelf	CTGACCATCCTTCCCTGTCTTGGGCACCCTCCTTTCATACCTCCACCCTTGACACCTTTA[CG]CACCAAGCAAAAAGCACACAAGCATACATGATGCTAGCACTCAGCATTGCTAGAGAGATA	CGCACCAAGCAAAAAGCACACAAGCATACATGATGCTAGCACTCAGCATT	SERINC4	NM_001033517	Body								RP11-296A16.1;RP11-296A16.1;C15orf63;C15orf63	ENST00000417761.2;ENST00000417761.2;ENST00000406925.1;ENST00000406925.1	ExonBnd;3'UTR;1stExon;5'UTR	SERINC4;RP11-296A16.1;RP11-296A16.1;SERINC4;C15orf63;C15orf63	ENST00000448553.1;ENST00000417761.2;ENST00000417761.2;ENST00000457418.1;ENST00000406925.1;ENST00000406925.1	3'UTR;ExonBnd;3'UTR;3'UTR;1stExon;5'UTR					chr15:44083621-44097736	6
cg24683514	0.944338	-3.6565	5.35367	0.000669305	1	-3.84319	chr6	160183101	-	cg24683514	43797228	64715190	AAACTACAAAAAAAAACTTTACCTAACTTACAAACAACACAAAACAAACA	AAACTACGAAAAAAAACTTTACCTAACTTACAAACAACGCAAAACAAACG	I	A	Red	NA	NA	NA	NA	NA	NA	chr6:160182429-160183770	Island	CGGCAGGCCTGTGGGCTGCGAGGAGGAGCTTTGCCTAGCTTGCAGGCAGCGCAGGGCAGA[CG]GCGGCAGGAGAAGCAAGATGAATGCAGGCTCAGATCCTGTGGTCATCGTCTCGGCGGCGC	GGGCTGCGAGGAGGAGCTTTGCCTAGCTTGCAGGCAGCGCAGGGCAGACG	ACAT2;ACAT2	NM_005891;NM_005891	5'UTR;1stExon	high-CpG:160102999-160103095				6:160102795-160103760	6:160182298-160183995	Promoter_Associated	SOD2;ACAT2;ACAT2;ACAT2;SOD2;SOD2;SOD2	ENST00000535372.1;ENST00000367048.4;ENST00000367048.4;ENST00000541436.1;ENST00000546087.1;ENST00000535372.1;ENST00000546087.1	3'UTR;5'UTR;1stExon;TSS1500;1stExon;1stExon;5'UTR	SOD2;ACAT2;ACAT2;ACAT2;ACAT2;SOD2;SOD2;SOD2	ENST00000535372.1;ENST00000367048.4;ENST00000367048.4;ENST00000541436.1;ENST00000467951.1;ENST00000546087.1;ENST00000535372.1;ENST00000546087.1	3'UTR;5'UTR;1stExon;TSS1500;TSS1500;1stExon;1stExon;5'UTR	chr6:160182925-160183190	3
cg07163321	0.956315	2.6603	5.3535	0.000669442	1	-3.8432	chr4	100851701	-	cg07163321	97784867		TCACCACTACCAAATATACTATCCTTTATACAATTAAACTTACTTTAATC		II			NA	NA	NA	NA	NA	NA		OpenSea	CTTTTCCACCTTCACCACTACCAGATGTGCTGTCCTTTGTGCAATTAGGCTTGCTTTGAT[CG]CCACTACCTGATGGTTTTCGGCAATGAGGGCTATTTCCAGCCGTGCTTCCATTTTTCATA	CACCACTACCAGATGTGCTGTCCTTTGTGCAATTAGGCTTGCTTTGATCG	DNAJB14;DNAJB14;DNAJB14	NM_001278310;NM_001031723;NM_001278311	Body;Body;Body								DNAJB14	ENST00000471738.1	3'UTR	DNAJB14;DNAJB14;DNAJB14;DNAJB14;DNAJB14;DNAJB14	ENST00000493110.1;ENST00000493110.1;ENST00000420137.1;ENST00000474664.1;ENST00000471738.1;ENST00000469942.1	3'UTR;1stExon;TSS200;3'UTR;3'UTR;3'UTR
cg08529186	-1.10421	-3.50008	-5.35307	0.000669791	1	-3.84324	chr19	42807008	+	cg08529186	90711535	8775582	AACCAAATACATTCAAACCACCCCTTCAAAAAAATATAAAAATAAACTCA	AACCAAATACATTCGAACCACCCCTTCAAAAAAATATAAAAATAAACTCG	I	T	Red	NA	NA	NA	NA	NA	NA	chr19:42806136-42806871	S_Shore	CCTACTGTTGCGGGGGGGGGGGTGACCCATTCACGTGGTGGGGGGAGGGGAGCGAGTGGA[CG]AGTCCATTCTTATATTCCCTTGAAGGGGTGGCTCGAATGCACCTGGCTGGGGGGGACGCT	AGCCAGGTGCATTCGAGCCACCCCTTCAAGGGAATATAAGAATGGACTCG	PAFAH1B3;PAFAH1B3;PRR19;PAFAH1B3	NM_002573;NM_001145940;NM_199285;NM_001145939	TSS1500;TSS200;5'UTR;TSS200					19:47498019-47499053	19:42806280-42807588	Promoter_Associated	PAFAH1B3;PAFAH1B3;PRR19	ENST00000538771.1;ENST00000262890.2;ENST00000341747.3	TSS200;TSS1500;5'UTR	PAFAH1B3;PAFAH1B3;PRR19	ENST00000538771.1;ENST00000262890.2;ENST00000341747.3	TSS200;TSS1500;5'UTR	chr19:42806525-42807235	3
cg16533495	-1.03894	-4.28646	-5.3527	0.000670093	1	-3.84327	chr12	52431312	-	cg16533495	57732938	20699119	AAAAAACCAAACAATCTCAAATCTTCAATAAATACCTTTAAACAAACTCA	AAAAAACCGAACAATCTCGAATCTTCGATAAATACCTTTAAACGAACTCG	I	A	Red	NA	NA	NA	NA	NA	NA	chr12:52430519-52431598	Island	AGGTGGGCCCCGGAGAGGCCGGGCAATCTCGGGTCTTCGGTGGATGCCTTTGGGCGGGCT[CG]GGGCCACGCCGGAGTCCCGCTTGGAAACTGGGGAGTCGGGGGGGGGACTGGATTCCCAGC	GAGAGGCCGGGCAATCTCGGGTCTTCGGTGGATGCCTTTGGGCGGGCTCG								12:50716833-50717865	12:52430346-52431417	Unclassified	NR4A1;NR4A1	ENST00000545748.1;ENST00000360284.3	TSS200;5'UTR	NR4A1;NR4A1;NR4A1;NR4A1	ENST00000546842.1;ENST00000553200.1;ENST00000545748.1;ENST00000548977.1	5'UTR;5'UTR;TSS200;5'UTR	chr12:52431120-52431655	3
cg02632227	-0.979768	2.94461	-5.34714	0.000674596	1	-3.84371	chr16	1404914	-	cg02632227	82731292	64640883	CATCTATAAAACTAAACATAAATACTCCCCCACATCTATAAAACCAAACA	CGTCTATAAAACTAAACGTAAATACTCCCCCGCGTCTATAAAACCGAACG	I	T	Red	NA	NA	NA	NA	NA	NA	chr16:1404833-1405236	Island	GATAGTCCCCCGCGTCTGTAGGGCTGGGCGTGGATACTCCCCCGCGTCTGTAGGGCCGGG[CG]TGGATTGTCTCCCACGTCTGTGGGGTGGGGCCGGGCGTGGAAAGTCCCCCGCGTCTGTGG	CGCCCGGCCCTACAGACGCGGGGGAGTATCCACGCCCAGCCCTACAGACG	GNPTG	NM_032520	Body					16:1344883-1345237						GNPTG;GNPTG;GNPTG	ENST00000534197.1;ENST00000529957.1;ENST00000527168.1	5'UTR;5'UTR;5'UTR
ch.12.46508471F	-0.757592	-4.77891	-5.34627	0.000675304	1	-3.84378	chr12	48222204	+	ch.12.46508471F	25731908		ATATAAACATTAAAACTCTATCCCTAACAACCCAATATATACCAAACACT		II			NA	NA	NA	NA	NA	NA		OpenSea	TGCCTGCTATATTAGGGTTTTGCGAGGACCGATGAGATTGGGACATGAAGTACTTAACTA[CA]GTGCCTGGCACACATTGGGCTGTTAGGGACAGAGCTCCAATGCTCACATCAGTAATAGAA	CAGTGCCTGGCACACATTGGGCTGTTAGGGACAGAGCTCCAATGCTCACA							TRUE				RP5-1057I20.2;RP5-1057I20.2	ENST00000550684.1;ENST00000546523.1	5'UTR;TSS1500	RP5-1057I20.2;RP5-1057I20.2;HDAC7	ENST00000550684.1;ENST00000546523.1;ENST00000434070.1	5'UTR;TSS1500;5'UTR			chr12:48221898-48223631	6	chr12:48222007-48223728	6
cg11353329	-1.12188	-2.97013	-5.34618	0.00067538	1	-3.84379	chr22	42764546	-	cg11353329	84789380	99664936	CAAAAAACTTCCACCCTAAAATACAACTAAAACCCAACAAATAAATCCCA	CAAAAAACTTCCGCCCTAAAATACGACTAAAACCCGACAAATAAATCCCG	I	T	Red	NA	NA	NA	NA	NA	NA	chr22:42764389-42765248	Island	TTGGAGTTCGCCCAAGGAGCTTCCGCCCTGGGATGCGGCTGAGACCCGACAGGTGGGTCC[CG]TCCCCGCCCCAGATGTGCGCCTGGCCCCTCGGAGGCGCGGCTCCGCCTACGCCCAGACCC	CGGGACCCACCTGTCGGGTCTCAGCCGCATCCCAGGGCGGAAGCTCCTTG								22:41094334-41095601			Z83851.1;Z83851.1;Z83851.1	ENST00000432473.1;ENST00000412060.1;ENST00000424852.1	3'UTR;3'UTR;3'UTR	Z83851.1;Z83851.1;Z83851.1	ENST00000432473.1;ENST00000412060.1;ENST00000424852.1	3'UTR;3'UTR;3'UTR	chr22:42764205-42765530	3
cg15441360	-1.23761	-4.47392	-5.34605	0.000675481	1	-3.8438	chr7	23145794	-	cg15441360	53640117	32611562	TAAATAACATACAAAAACAAATACCACCTCTATAAAAATAACAAACAACA	TAAATAACATACGAAAACAAATACCGCCTCTATAAAAATAACGAACGACG	I	A	Red	NA	NA	NA	NA	NA	NA	chr7:23145211-23146037	Island	TCATGGGCGTCATGAATAACATGCGGAAACAGGTACCGCCTCTGTGGGAGTGACGGACGA[CG]GTGGGAGGTGGTCCGGGGCTCGGGCCCCTGGTTCCCGGGGTGGAACCCCGCGCCCTGTGG	TGAATAACATGCGGAAACAGGTACCGCCTCTGTGGGAGTGACGGACGACG	KLHL7-AS1;KLHL7;KLHL7;KLHL7;KLHL7;KLHL7	NR_046220;NM_018846;NR_033329;NM_001172428;NR_033328;NM_001031710	TSS1500;TSS200;Body;Body;Body;Body					7:23111737-23112911	7:23144771-23146420	Promoter_Associated	KLHL7;KLHL7-AS1;KLHL7;KLHL7;KLHL7;KLHL7;KLHL7;KLHL7	ENST00000545771.1;ENST00000419813.1;ENST00000409689.1;ENST00000410047.1;ENST00000322231.7;ENST00000479288.1;ENST00000539124.1;ENST00000542558.1	TSS1500;TSS1500;TSS200;TSS200;5'UTR;5'UTR;5'UTR;5'UTR	KLHL7;KLHL7;KLHL7-AS1;KLHL7;KLHL7;KLHL7;KLHL7;KLHL7;KLHL7;KLHL7;KLHL7	ENST00000479700.1;ENST00000545771.1;ENST00000419813.1;ENST00000409689.1;ENST00000410047.1;ENST00000322231.7;ENST00000479288.1;ENST00000539124.1;ENST00000459661.1;ENST00000542558.1;ENST00000491352.1	TSS1500;TSS1500;TSS1500;TSS200;TSS200;5'UTR;5'UTR;5'UTR;5'UTR;5'UTR;5'UTR	chr7:23145585-23146330	3
cg08260763	0.760816	-5.43515	5.34498	0.000676361	1	-3.84388	chr16	8891593	-	cg08260763	47646901	54752829	AAAACAAACATAATCTACATTACACCCTAAAAATTACAATCCAAAAATCA	AAAACGAACGTAATCTACGTTACACCCTAAAAATTACGATCCAAAAATCG	I	T	Red	NA	NA	NA	NA	NA	NA	chr16:8891322-8891928	Island	GCTCGAATGTACAAGGCGGGCGTGATCTGCGTTGCACCCTGGGAGTTGCGGTCCAGGAAT[CG]TGGCTGCCGCTACTCCCAGGCGTTATGGGAACGGAGTCCCCTCCTCTTCCCGACGTGCCC	AAGGCGGGCGTGATCTGCGTTGCACCCTGGGAGTTGCGGTCCAGGAATCG	PMM2;TMEM186	NM_000303;NM_015421	TSS200;TSS200					16:8798768-8799426	16:8890803-8892555	Promoter_Associated	PMM2;PMM2;PMM2;TMEM186;TMEM186;PMM2	ENST00000566983.1;ENST00000268261.4;ENST00000539622.1;ENST00000564869.1;ENST00000333050.6;ENST00000537352.1	5'UTR;TSS200;TSS200;TSS200;TSS200;TSS200	PMM2;PMM2;PMM2;PMM2;PMM2;PMM2;PMM2;TMEM186;TMEM186;PMM2;PMM2;PMM2	ENST00000566983.1;ENST00000268261.4;ENST00000564030.1;ENST00000566604.1;ENST00000570134.1;ENST00000566196.1;ENST00000562448.1;ENST00000564869.1;ENST00000333050.6;ENST00000570076.1;ENST00000565221.1;ENST00000564069.1	5'UTR;TSS200;TSS200;TSS200;TSS200;TSS200;TSS200;TSS200;TSS200;TSS200;TSS200;TSS200	chr16:8891465-8891735	3
cg02535421	0.924856	2.73565	5.34393	0.000677218	1	-3.84397	chr16	68572342	-	cg02535421	92709419		TAATAACTATATCTAAAAATTAACCTATCTTTATATTAAAAATTTCCATC		II			rs1728764	0.205882	NA	NA	NA	NA	chr16:68572891-68573740	N_Shore	TTACATAAACGTAATAGCTGTATCTAAAAGTTGACCTATCTTTGTGTTGAAAATTTCCAT[CG]GGCCGGGCGCGGTTGCCCATGCCTGTAATCCCAGCACTTTGGGAGGCCGAGGCGAGTTCG	AATAGCTGTATCTAAAAGTTGACCTATCTTTGTGTTGAAAATTTCCATCG	ZFP90	NM_133458	TSS1500								ZFP90;ZFP90;ZFP90;ZFP90	ENST00000570495.1;ENST00000563169.2;ENST00000398253.2;ENST00000570884.1	TSS1500;TSS1500;TSS1500;5'UTR	ZFP90;ZFP90;ZFP90;ZFP90;ZFP90;ZFP90;ZFP90;ZFP90;ZFP90;ZFP90;ZFP90;ZFP90	ENST00000570495.1;ENST00000563169.2;ENST00000564323.1;ENST00000566573.1;ENST00000571809.1;ENST00000576805.1;ENST00000569323.1;ENST00000398253.2;ENST00000573161.1;ENST00000576305.1;ENST00000571382.1;ENST00000570884.1	TSS1500;TSS1500;TSS1500;TSS1500;TSS1500;TSS1500;TSS1500;TSS1500;TSS1500;5'UTR;5'UTR;5'UTR
cg21499486	0.924286	1.28292	5.34368	0.000677416	1	-3.84399	chr2	53090650	+	cg21499486	78748852		TAAAAACTCTTTACTACCAAAAACTTTTTATACATCATAAAAAACCTTTC		II			NA	NA	NA	NA	NA	NA		OpenSea	TATTGTTTACTGAAATTACAAGTCAAATTCATTGACCATAAATCAAGATCAAAGTGTTTA[CG]AAAGGTCCTCCATGATGTACAAAAAGCCTTTGGCAGTAAAGAGCTTTTACCAGATCTGAA	CGAAAGGTCCTCCATGATGTACAAAAAGCCTTTGGCAGTAAAGAGCTTTT											AC010967.3;AC010967.2	ENST00000418451.1;ENST00000421575.1	TSS1500;3'UTR	AC010967.3;AC010967.2	ENST00000418451.1;ENST00000421575.1	TSS1500;3'UTR
cg11388277	0.834163	2.58934	5.34285	0.000678095	1	-3.84405	chr4	328132	-	cg11388277	71701945		AAACTTAACTTAAAAACTAACATATTCTTTTCTCAAAATTATCAATACCC		II			NA	NA	NA	NA	NA	NA	chr4:330162-332068	N_Shelf	GAAAGAGTAAGAGACTTGACTTGGGAGCTGACATGTTCTTTTCTCAAGGTTATCAGTACC[CG]GCAGCCTTTCAACTACAAACAACATTCTAGAGTTGACAAAATATTTGTATATCCCATCTC	GACTTGACTTGGGAGCTGACATGTTCTTTTCTCAAGGTTATCAGTACCCG																	chr4:327885-328395	3
cg10644772	0.848298	-4.71894	5.34161	0.00067911	1	-3.84415	chr12	123237461	-	cg10644772	44764144	87715534	CTAACCAAAAAAACAAATTACATATATTAATTCAACTAACAATAACAACA	CTAACCGAAAAAACGAATTACATATATTAATTCAACTAACGATAACGACG	I	A	Red	NA	NA	NA	NA	NA	NA	chr12:123236994-123237664	Island	GCTCGGGCGGCCCTGGCCGGGGAGACGAGTTGCATGTGTTGGTTCAGCTGGCGATAGCGG[CG]GGAGCGGAGCCGGCGGGGCCTGTGCGACCGCCTGGGTAACGACCCCAAGTGCTTCTCCCG	CGCCGCTATCGCCAGCTGAACCAACACATGCAACTCGTCTCCCCGGCCAG	DENR;DENR	NM_003677;NM_003677	1stExon;5'UTR	high-CpG:121803255-121803433				12:121802948-121803653	12:123236812-123238192	Promoter_Associated	DENR;DENR;DENR;DENR	ENST00000280557.6;ENST00000280557.6;ENST00000455982.2;ENST00000455982.2	1stExon;5'UTR;1stExon;5'UTR	DENR;DENR;DENR;DENR;DENR;DENR;DENR;DENR	ENST00000280557.6;ENST00000280557.6;ENST00000455982.2;ENST00000455982.2;ENST00000539463.1;ENST00000537955.1;ENST00000537955.1;ENST00000539463.1	1stExon;5'UTR;1stExon;5'UTR;1stExon;1stExon;5'UTR;5'UTR			chr12:123236873-123238136	6	chr12:123236566-123238864	6
cg24312661	-1.20503	-4.41511	-5.34119	0.000679456	1	-3.84419	chr15	90728157	-	cg24312661	42760226	22608967	ACAAAACAAAACAAAACTAAACAAAACTTAACAAAAACCCAACATTTCCA	ACAAAACGAAACGAAACTAAACGAAACTTAACGAAAACCCAACATTTCCG	I	A	Red	NA	NA	NA	NA	NA	NA	chr15:90727879-90728570	Island	CCGTAAACACGGGCAGAGCGGGGCGGGGCTGGGCGGGGCTTGGCGGGGGCCCAGCATTTC[CG]GGGACGCCGCGCCGGACTGAGGCTGTGCGCCCGAGACTCCGGGTCCCCAGGGGCTGCGCC	GCAGAGCGGGGCGGGGCTGGGCGGGGCTTGGCGGGGGCCCAGCATTTCCG	SEMA4B;SEMA4B	NM_020210;NM_020210	1stExon;5'UTR	high-CpG:88529122-88529278			TRUE	15:88528831-88529603	15:90727992-90728875	Promoter_Associated_Cell_type_specific	SEMA4B;SEMA4B;SEMA4B	ENST00000332496.6;ENST00000379122.3;ENST00000379122.3	TSS200;1stExon;5'UTR	SEMA4B;SEMA4B;SEMA4B;SEMA4B;SEMA4B;SEMA4B;SEMA4B	ENST00000332496.6;ENST00000559300.1;ENST00000561085.1;ENST00000559322.1;ENST00000559300.1;ENST00000379122.3;ENST00000561085.1	TSS200;1stExon;1stExon;5'UTR;5'UTR;5'UTR;5'UTR	chr15:90727180-90728890	3
cg16331972	1.41086	3.45793	5.33898	0.00068127	1	-3.84436	chr17	8791471	+	cg16331972	18779289	24662575	AAAAAAAATAACTCAAACATACAACAACCTTCAATAAAAACCATAATACA	AAAAAAAATAACTCGAACGTACAACAACCTTCGATAAAAACCGTAATACG	I	A	Red	NA	NA	NA	NA	NA	NA	chr17:8791470-8792004	Island	GCCTCAGGCCCCAGATTCCACCAGCACAACAACCCTGTTACCCAGGGCAGAGGGATGCTC[CG]CATTACGGCTCTTACCGAAGGTTGCTGTACGCCCGAGCCACCTTCCCTGAAATCCGATCG	AGGGAAGGTGGCTCGGGCGTACAGCAACCTTCGGTAAGAGCCGTAATGCG	PIK3R5;PIK3R5	NM_014308;NM_001142633	Body;Body								PIK3R5	ENST00000269300.3	ExonBnd	PIK3R5	ENST00000269300.3	ExonBnd			chr17:8791470-8792481	6
cg18956956	-0.892062	-3.63085	-5.33655	0.00068327	1	-3.84456	chr14	31028000	-	cg18956956	37639133		ATACTTAAAAAATTTATTTTTTTCCTTCTTACTACTACTACTATTTCCTC		II			NA	NA	NA	NA	NA	NA	chr14:31028133-31028812	N_Shore	GGCTGCACTAAGTACTTGGAGGGTTTGTTTTTTTCCTTCTTGCTGCTGCTGCTGTTTCCT[CG]AGGATGAAGGGAAAGATAAAACCCTCCTGCCTCCGTTCGTGCTTTCATTCGCCCCATTCC	TACTTGGAGGGTTTGTTTTTTTCCTTCTTGCTGCTGCTGCTGTTTCCTCG	G2E3	NM_017769	TSS1500					14:30097751-30098488	14:31027775-31029144	Promoter_Associated	G2E3;G2E3;G2E3;RP11-1103G16.1	ENST00000206595.6;ENST00000544007.1;ENST00000553504.1;ENST00000552511.1	TSS1500;TSS1500;TSS1500;3'UTR	G2E3;G2E3;G2E3;G2E3;RP11-1103G16.1	ENST00000206595.6;ENST00000550944.1;ENST00000552488.1;ENST00000553504.1;ENST00000552511.1	TSS1500;TSS1500;TSS1500;TSS1500;3'UTR	chr14:31027905-31028175	3
cg07899794	-0.864945	-3.1138	-5.33186	0.000687155	1	-3.84493	chr17	19266098	-	cg07899794	79799846	68809942	ACAAACACCATTATAAAAAAACAAAACACAAAAAACAAAAATCCACACCA	ACGAACGCCGTTATAAAAAAACGAAACACAAAAAACGAAAATCCACGCCG	I	A	Red	NA	NA	NA	NA	NA	NA	chr17:19265403-19266444	Island	CAGGCGCAGTGAACGGGCGCCGTTATAAGGGGGCGGGGCACAAGGGGCGGGGATCCACGC[CG]AGGCTCCACCCCTCCTTAGGGCAGGTATGACCGAGAGCTGGGGCGGGAGCGTTGACCTGT	CGGCGTGGATCCCCGCCCCTTGTGCCCCGCCCCCTTATAACGGCGCCCGT	B9D1	NM_015681	TSS200					17:19206003-19207218	17:19265227-19267050	Promoter_Associated	B9D1;B9D1;B9D1;B9D1;B9D1;B9D1;B9D1	ENST00000461069.2;ENST00000268841.6;ENST00000261499.4;ENST00000395616.3;ENST00000395615.1;ENST00000574508.1;ENST00000575403.1	TSS200;TSS200;TSS200;TSS200;TSS1500;3'UTR;5'UTR	B9D1;B9D1;B9D1;B9D1;B9D1;B9D1;B9D1;B9D1;B9D1;B9D1	ENST00000461069.2;ENST00000268841.6;ENST00000261499.4;ENST00000575478.1;ENST00000395616.3;ENST00000440841.1;ENST00000395615.1;ENST00000574508.1;ENST00000487415.2;ENST00000575403.1	TSS200;TSS200;TSS200;TSS200;TSS200;TSS1500;TSS1500;3'UTR;3'UTR;5'UTR	chr17:19265885-19266515	3
cg05990479	-1.07851	2.01632	-5.32858	0.000689882	1	-3.8452	chr5	50575784	+	cg05990479	16753560		CAACAAATCTAATAACAATAATTACATTTTTATAAACATTCACATCAAAC		II			NA	NA	NA	NA	NA	NA		OpenSea	TACTTCTAGAATTAATTTAGGGAATAAATAAGAAAAAGCACATCGCATGTCAAAGTTTCA[CG]CCTGATGTGAATGCTTACAAAAATGTAACTATTGTTATCAGATTTGCTGGCAGAGATTGA	CGCCTGATGTGAATGCTTACAAAAATGTAACTATTGTTATCAGATTTGCT							TRUE
cg15014010	1.22404	-4.63615	5.31624	0.000700263	1	-3.84619	chr1	33816020	+	cg15014010	73756186	97748353	AAAAAAATAACCAACACTTACAAAACTCTAACCATATACCAAACACAACA	AAAAAAATAACCAACACTTACGAAACTCTAACCGTATACCAAACACGACG	I	A	Red	NA	NA	NA	NA	NA	NA	chr1:33815950-33816193	Island	CTCCGTGAGCGGCCTCGGGCTCGCGGTTGAGGCTGATTGAGGAAGTGGGTTCAGGCGGCC[CG]CCGTGCCTGGCACACGGTCAGAGTCCCGTAAGTGTTGGTTATCTTCCCCAAGCGCACCGG	GGGAAGATAACCAACACTTACGGGACTCTGACCGTGTGCCAGGCACGGCG	PHC2;PHC2	NM_004427;NM_198040	TSS1500;Body					1:33587377-33588747			RP11-415J8.5;PHC2;PHC2;PHC2;PHC2;RP11-415J8.5	ENST00000432703.1;ENST00000373416.1;ENST00000485928.1;ENST00000373418.3;ENST00000307890.6;ENST00000432703.1	1stExon;5'UTR;TSS1500;TSS1500;TSS1500;5'UTR	RP11-415J8.5;PHC2;PHC2;PHC2;PHC2;PHC2;PHC2;PHC2;RP11-415J8.5	ENST00000432703.1;ENST00000373416.1;ENST00000486897.1;ENST00000493483.1;ENST00000485928.1;ENST00000467894.1;ENST00000373418.3;ENST00000307890.6;ENST00000432703.1	1stExon;5'UTR;TSS1500;TSS1500;TSS1500;TSS1500;TSS1500;TSS1500;5'UTR	chr1:33815780-33816375	3
cg02553661	0.796756	2.88878	5.31179	0.000704045	1	-3.84655	chr9	35064384	-	cg02553661	9643582		AAACTAAATTTCTCTAAATCATTCCACTACCTAATATACAAAAACCTACC		II			NA	NA	NA	NA	NA	NA		OpenSea	TATATCAGCAAAAGCTGAGTTTCTCTAAATCATTCCACTACCTAGTGTGCAAAAACCTAC[CG]TATAAGAAGATTCTCAACCCGGCATGGTGGCTCACATCTGTAATCCCAGCACTTTGGGAG	CGGTAGGTTTTTGCACACTAGGTAGTGGAATGATTTAGAGAAACTCAGCT	VCP	NM_007126	Body											VCP	ENST00000493886.1	3'UTR					chr9:35050517-35064878	6
cg26550872	0.768997	2.48347	5.31035	0.000705268	1	-3.84667	chr12	69656319	+	cg26550872	16660932	75613484	TTTAACAAAAAACAAAAAATACCCACCTTCTAACAATAACAATATTCACA	TTTAACAAAAAACAAAAAATACCCACCTTCTAACGATAACGATATTCGCG	I	C	Grn	NA	NA	NA	NA	NA	NA		OpenSea	AGAGAACGAGAGAGGCACCGGGATCGTGACCGAGACCGTGACCGAGAGCGTGACCGAGAG[CG]CGAATATCGTCATCGTTAGAAGGTGGGTATTCCTTGTTCCCTGTTAAATGTGTGTGTATT	CGCGAATATCGTCATCGTTAGAAGGTGGGTATTCCTTGTTCCCTGTTAAA	CPSF6	NM_007007	Body					12:67942532-67942589													chr12:69656136-69656729	5
cg08426047	0.991838	-3.49038	5.30213	0.000712329	1	-3.84733	chr15	85143775	+	cg08426047	11770285	91782392	ACAAAAAAAAAATCCATAAAAAAACAAATCCTCATCACCCAAACCTAACA	ACAAAAAAAAAATCCATAAAAAAACAAATCCTCATCGCCCAAACCTAACG	I	C	Grn	NA	NA	NA	NA	NA	NA	chr15:85144078-85144611	N_Shore	GAAAACAAAGGGGTGTGCGAAGACCGGGTGCATGTGTACAGCTGCAAACTGGGGGAAAGG[CG]CCAGGCTTGGGCGATGAGGATTTGTTCCCCCATGGATTCCCTTCCTGCCCAGGGTCCGCT	CGCCAGGCTTGGGCGATGAGGATTTGTTCCCCCATGGATTCCCTTCCTGC	ZSCAN2;ZSCAN2;ZSCAN2	NM_181877;NM_017894;NM_001007072	TSS1500;TSS1500;TSS1500					15:82944665-82944911	15:85143554-85144779	Promoter_Associated	ZSCAN2;ZSCAN2;ZSCAN2;ZSCAN2;ZSCAN2	ENST00000448803.2;ENST00000546148.1;ENST00000334141.3;ENST00000358472.3;ENST00000379358.3	TSS1500;TSS1500;TSS1500;TSS1500;TSS1500	ZSCAN2;ZSCAN2;ZSCAN2;ZSCAN2;ZSCAN2;ZSCAN2;ZSCAN2;ZSCAN2;ZSCAN2	ENST00000540936.1;ENST00000448803.2;ENST00000546275.1;ENST00000546148.1;ENST00000442073.3;ENST00000334141.3;ENST00000358472.3;ENST00000502939.2;ENST00000379358.3	TSS1500;TSS1500;TSS1500;TSS1500;TSS1500;TSS1500;TSS1500;TSS1500;TSS1500	chr15:85143560-85143875	3
cg00589864	-0.911799	-4.06252	-5.30068	0.000713583	1	-3.84745	chr2	68478328	-	cg00589864	21770191	24803928	TAAAACTTCCCCAAACAAAAAAACCAATAAAATAACAAACTAAAAAAACA	TAAAACTTCCCCGAACGAAAAAACCGATAAAATAACAAACTAAAAAAACG	I	T	Red	NA	NA	NA	NA	NA	NA	chr2:68479061-68480040	N_Shore	GAAACTAACGACTAGGGCTTCCCCGAGCGAGAGAACCGGTAAGGTAACAGGCTAAAAGGG[CG]TCGTTGATTTCTTGGCTGCAGCGACAGAGGCGGGAGACACACCCCTAGCGTCGGTCTGAA	CGCCCTTTTAGCCTGTTACCTTACCGGTTCTCTCGCTCGGGGAAGCCCTA	PPP3R1	NM_000945	Body					2:68331795-68331886	2:68477964-68478813	Promoter_Associated	PPP3R1	ENST00000409377.1	TSS200	PPP3R1;PPP3R1	ENST00000409377.1;ENST00000406334.3	TSS200;5'UTR	chr2:68478225-68478495	3
cg05070302	0.786507	-3.03509	5.30024	0.000713964	1	-3.84749	chr11	18034776	-	cg05070302	38730918	79684205	AACCACTAAAAATCAATAATAAACAAAACCAAACAACAACCCCAAAACCA	AACCACTAAAAATCAATAATAAACGAAACCGAACGACAACCCCGAAACCG	I	C	Grn	NA	NA	NA	NA	NA	NA	chr11:18034129-18035268	Island	GCCGGGCCCTCGGGCCACTGGGGATCAGTGGTGGGCGGGGCCGGACGACAGCCCCGGAGC[CG]CCTCCCAGTCAGCCCGCCCCGGCGGCGCTCGCAGCGTCTCCGCCCGCAGCCTCCTGTCTC	CGGCTCCGGGGCTGTCGTCCGGCCCCGCCCACCACTGATCCCCAGTGGCC	SERGEF;SERGEF;SERGEF	NM_012139;NR_104041;NR_104040	TSS200;TSS200;TSS200					11:17990401-17991844	11:18034395-18035142	Promoter_Associated	SERGEF;SERGEF;SERGEF;SERGEF;RP1-59M18.2	ENST00000532212.1;ENST00000532265.1;ENST00000265965.5;ENST00000528200.1;ENST00000525523.1	TSS1500;TSS1500;TSS200;TSS1500;3'UTR	SERGEF;SERGEF;SERGEF;SERGEF;SERGEF;SERGEF;SERGEF;SERGEF;SERGEF;SERGEF;RP1-59M18.2	ENST00000525422.1;ENST00000527494.1;ENST00000533328.1;ENST00000532389.1;ENST00000532212.1;ENST00000529728.1;ENST00000532265.1;ENST00000265965.5;ENST00000524716.1;ENST00000528200.1;ENST00000525523.1	TSS200;TSS1500;TSS1500;TSS1500;TSS1500;TSS1500;TSS1500;TSS200;TSS1500;TSS1500;3'UTR	chr11:18034445-18035715	3
cg12104979	1.08548	2.82322	5.29973	0.000714412	1	-3.84753	chr8	42756192	-	cg12104979	92728457		TTAACATTTTACRCTAAACAATTCTTTACTATATAAACACTACACTATAC		II			NA	NA	NA	NA	NA	NA	chr8:42751212-42753132	S_Shelf	TAGAAAATTATTTGACATTTTGCGCTGGACAGTTCTTTGCTGTGTGGGCACTGCACTATG[CG]CTATGTTTAATAGTAGCATCCCATTGCCTCAACCAGCTAGATGACAATAGCACCCAACTC	CGCATAGTGCAGTGCCCACACAGCAAAGAACTGTCCAGCGCAAAATGTCA	HOOK3	NM_032410	Body											HOOK3	ENST00000527306.1	5'UTR
cg00763768	1.07631	-4.77206	5.29885	0.000715172	1	-3.8476	chr14	99947408	+	cg00763768	29797268	24757218	TCATCCAATCAAAACTCTAACAAAAACAAACACAACCAATTACAACATCA	TCGTCCAATCAAAACTCTAACGAAAACGAACGCAACCAATTACGACATCG	I	T	Red	NA	NA	NA	NA	NA	NA	chr14:99946161-99948188	Island	CCAGCCAGTGGGCTGGCAGCTCCCGGGGGCAAGAGCGGCCGGCTCAGCCGCCGCCAACCA[CG]ATGTCGCAACTGGCTGCGTTCGCCCCCGCCAGAGCTTTGATTGGACGAATCTCGACCCGG	TCGTCCAATCAAAGCTCTGGCGGGGGCGAACGCAGCCAGTTGCGACATCG	SETD3;CCNK;CCNK;SETD3	NM_032233;NM_001099402;NM_003858;NM_199123	TSS200;TSS1500;TSS1500;TSS200					14:99015935-99018082	14:99947028-99947858	Promoter_Associated	CCNK;CCNK;CCNK;SETD3;CCNK;SETD3;SETD3	ENST00000380246.2;ENST00000389879.5;ENST00000555049.1;ENST00000331768.5;ENST00000557165.1;ENST00000329331.3;ENST00000436070.2	TSS1500;TSS1500;TSS1500;TSS200;TSS200;TSS1500;TSS1500	CCNK;CCNK;CCNK;CCNK;CCNK;CCNK;SETD3;CCNK;SETD3;SETD3;SETD3;SETD3;SETD3	ENST00000380246.2;ENST00000389879.5;ENST00000553636.1;ENST00000555049.1;ENST00000555842.1;ENST00000556641.1;ENST00000331768.5;ENST00000557165.1;ENST00000329331.3;ENST00000436070.2;ENST00000446066.1;ENST00000357563.4;ENST00000453764.1	TSS1500;TSS1500;TSS1500;TSS1500;TSS1500;TSS1500;TSS200;TSS200;TSS1500;TSS1500;TSS1500;TSS1500;TSS1500	chr14:99947205-99947770	3
cg27272290	-0.925078	-4.83848	-5.29808	0.000715841	1	-3.84766	chr10	133795562	-	cg27272290	32773922	89646371	ACTTAAAACCTACACATACACAAAAACATAAAATACATATAACACATACA	ACTTAAAACCTACGCGTACGCAAAAACGTAAAATACGTATAACACGTACG	I	A	Red	NA	NA	NA	NA	NA	NA	chr10:133794898-133796598	Island	CCATTGGCCGCGACTTGGGGCCTGCGCGTGCGCAGGGGCGTGGGGTGCGTGTGGCACGTG[CG]GCGCGTGCGCGGGGCGGGTCCTGCGGTGGGCGAGGGGCAGAGGCCTGCGGTGCGCGGGAC	ACTTGGGGCCTGCGCGTGCGCAGGGGCGTGGGGTGCGTGTGGCACGTGCG	BNIP3	NM_004052	TSS200			DMR		10:133644889-133646347	10:133795473-133795810	Promoter_Associated	BNIP3;BNIP3	ENST00000540159.1;ENST00000368636.4	TSS200;TSS200	BNIP3;BNIP3	ENST00000540159.1;ENST00000368636.4	TSS200;TSS200	chr10:133795420-133795655	3
cg21446343	-0.945429	-1.40883	-5.29659	0.00071713	1	-3.84778	chr22	19974866	-	cg21446343	45691962	67803237	CAAACAAAAAACAAACAATATAAAATCCCACCCCCCAAAAACAAAAAACA	CGAACGAAAAACGAACAATATAAAATCCCGCCCCCCAAAAACAAAAAACG	I	A	Red	NA	NA	NA	NA	NA	NA	chr22:19974274-19974756	S_Shore	GGGTGGGCGTGGCGGGCGGGGGGCGGGCAATGTGAGGTCCCGCCCCCCAGAGACAGGGGG[CG]GGGCCCTGCAGCCCCGGGTCGCCCCCTGTCCCCCCACTTCCCACCACCTCCCCCCACCCA	CGGGCGGGGGGCGGGCAATGTGAGGTCCCGCCCCCCAGAGACAGGGGGCG	ARVCF	NM_001670	Body					22:18354289-18355020	22:19973688-19975514	Unclassified	ARVCF;ARVCF	ENST00000487793.1;ENST00000344269.3	TSS200;TSS1500	ARVCF;ARVCF;ARVCF;ARVCF;ARVCF	ENST00000492625.1;ENST00000487793.1;ENST00000344269.3;ENST00000473551.1;ENST00000467828.1	TSS200;TSS200;TSS1500;3'UTR;3'UTR			chr22:19972993-19981188	6	chr22:19973077-19975346	6
cg17510997	0.903126	-3.24118	5.29635	0.00071734	1	-3.8478	chr11	4116437	+	cg17510997	59625972	60624213	CAAAATAACAAAACCAAAAAAACACAACCTAAAAACCCAAAAAAAATTCA	CAAAATAACAAAACCGAAAAAACGCAACCTAAAAACCCGAAAAAAATTCG	I	A	Red	NA	NA	NA	NA	NA	NA	chr11:4115689-4116489	Island	CCCGCCGCGGCCTTCCGCCCTGTCAGCCCGCTCGGCCTTCTGTCTTCAGTCAGCCTGCCC[CG]AACCTCCTTCGGGCCTTCAGGCTGCGCCCCCTCGGCTTTGTCATCCTGCCGCCTTTCAAA	CAGGATGACAAAGCCGAGGGGGCGCAGCCTGAAGGCCCGAAGGAGGTTCG	RRM1	NM_001033	Body					11:4072320-4073217	11:4115299-4116966	Promoter_Associated	RRM1	ENST00000423050.2	5'UTR	RRM1;RRM1;RRM1;RRM1	ENST00000532710.1;ENST00000526865.1;ENST00000423050.2;ENST00000526350.1	5'UTR;5'UTR;5'UTR;5'UTR	chr11:4115840-4116570	3
cg02099006	-1.01242	-4.56581	-5.29624	0.000717441	1	-3.84781	chr9	140317813	-	cg02099006	8671481	63776860	AATAAACATAACCATTTCTAACAAAAACATAACCTTACCAAAAAAAAACA	AATAAACGTAACCGTTTCTAACGAAAACGTAACCTTACCGAAAAAAAACG	I	A	Red	rs113360989	0.035682	NA	NA	NA	NA	chr9:140317160-140318663	Island	CTGAGGGTCTGGAGTGGGCGTAGCCGTTTCTGGCGGGGGCGTGGCCTTACCGGGGAGGGG[CG]GGCGCCTGCCGCCAGGGGGCGCCGCGGGGCAGCGGGGTTGCACCTGGCGCTTGGCGCCCG	AGTGGGCGTAGCCGTTTCTGGCGGGGGCGTGGCCTTACCGGGGAGGGGCG	NOXA1;NOXA1;NOXA1;EXD3;EXD3;EXD3;EXD3	NM_006647;NM_001256068;NM_001256067;NM_001286823;NM_017820;NR_104599;NR_104598	TSS200;TSS200;TSS200;TSS200;TSS200;TSS200;TSS200	high-CpG:139437611-139437971				9:139436764-139438576	9:140316733-140318624	Promoter_Associated	EXD3;NOXA1;EXD3;NOXA1;NOXA1;EXD3;EXD3	ENST00000465160.1;ENST00000392815.2;ENST00000342129.4;ENST00000341349.2;ENST00000341349.2;ENST00000479452.1;ENST00000475006.1	TSS200;TSS200;TSS200;5'UTR;1stExon;TSS1500;TSS1500	EXD3;NOXA1;EXD3;EXD3;NOXA1;NOXA1;EXD3;EXD3	ENST00000465160.1;ENST00000392815.2;ENST00000460390.2;ENST00000342129.4;ENST00000341349.2;ENST00000341349.2;ENST00000479452.1;ENST00000475006.1	TSS200;TSS200;TSS200;TSS200;5'UTR;1stExon;TSS1500;TSS1500	chr9:140317605-140317895	3
cg24713667	1.04448	-3.49205	5.29164	0.000721452	1	-3.84819	chr6	74162063	-	cg24713667	26605850	46798104	ATCTACAACCCAAAAAAAAACCCCAAACTAAAAAATCACTAAAAACCACA	ATCTACGACCCGAAAAAAAACCCCAAACTAAAAAATCGCTAAAAACCACG	I	C	Grn	NA	NA	NA	NA	NA	NA	chr6:74161086-74162090	Island	GGGCACACAAGAGTCTGCGACCCGAAGGGGAACCCCAGGCTGGGAAGTCGCTGGGAGCCA[CG]CCCATGCCGCGAAGAGGCTGGCCGCGGCCTTTCCTGAGGCTACAAAAGTCTCGAAGTTTC	GTCTGCGACCCGAAGGGGAACCCCAGGCTGGGAAGTCGCTGGGAGCCACG	C6orf150	NM_138441	TSS200	high-CpG:74218286-74218802				6:74217872-74218811	6:74160818-74162317	Promoter_Associated	MB21D1;MB21D1	ENST00000370318.1;ENST00000370315.3	TSS200;TSS200	MB21D1;MB21D1	ENST00000370318.1;ENST00000370315.3	TSS200;TSS200	chr6:74160860-74162170	3
cg02090731	0.796182	-1.78805	5.28975	0.000723112	1	-3.84834	chr5	140254527	+	cg02090731	97800301		ATATACAAAATAATATACAACACCCCTCCCCTTATATAACTTACAATTCC		II			NA	NA	NA	NA	NA	NA	chr5:140256273-140257290	N_Shore	CTAACTTTCTCTAAAATCTTACGATGGAGTGCTTGTGAAGGTTAAAAGTTATTGAAACAG[CG]GAATTGTAAGCTATATAAGGGGAGGGGTGCTGTATATTATTCTGTATATCATTTTCCATG	TATACAGAATAATATACAGCACCCCTCCCCTTATATAGCTTACAATTCCG	PCDHA12;PCDHA12;PCDHA1;PCDHA1;PCDHA2;PCDHA3;PCDHA4;PCDHA5;PCDHA6;PCDHA6;PCDHA7;PCDHA8;PCDHA9;PCDHA10;PCDHA10;PCDHA11	NM_018903;NM_031864;NM_031411;NM_018900;NM_018905;NM_018906;NM_018907;NM_018908;NM_031849;NM_018909;NM_018910;NM_018911;NM_031857;NM_031860;NM_018901;NM_018902	TSS1500;TSS1500;Body;Body;Body;Body;Body;Body;Body;Body;Body;Body;Body;Body;Body;Body								PCDHA12	ENST00000398631.2	TSS1500	PCDHA12	ENST00000398631.2	TSS1500
cg04340677	-0.784306	-4.48838	-5.28973	0.000723134	1	-3.84834	chr2	173420768	+	cg04340677	50782832	3768257	AATACATAAAAAACATAACAAACAACAAAAACAAAAATCAACTATCACCA	AATACGTAAAAAACGTAACGAACAACAAAAACGAAAATCGACTATCACCG	I	A	Red	NA	NA	NA	NA	NA	NA	chr2:173420200-173421443	Island	TCCGCGTCCCGCCCAGCGGCGCAGGGGGCCGGGCTCCGGCTAGGAGGGTGGGGGCCGCGC[CG]GTGACAGCCGATCCCCGCCCCTGCTGCCCGCCACGTCCCTCACGTACCACTCGGCAGAGG	GGTACGTGAGGGACGTGGCGGGCAGCAGGGGCGGGGATCGGCTGTCACCG	PDK1;PDK1;PDK1;PDK1;PDK1;PDK1	NM_001278549;NM_002610;NM_001278549;NM_002610;NR_103731;NR_103729	5'UTR;5'UTR;1stExon;1stExon;Body;Body	high-CpG:173128983-173129124				2:173128447-173129678	2:173419934-173421651	Promoter_Associated	AC093818.1;PDK1;AC093818.1;PDK1;PDK1;PDK1;PDK1;PDK1;PDK1;AC093818.1;AC093818.1	ENST00000444919.1;ENST00000543905.1;ENST00000436922.1;ENST00000410055.1;ENST00000282077.2;ENST00000282077.2;ENST00000392571.2;ENST00000392571.2;ENST00000544863.1;ENST00000442417.1;ENST00000450443.1	3'UTR;5'UTR;3'UTR;TSS200;5'UTR;1stExon;5'UTR;1stExon;5'UTR;3'UTR;3'UTR	AC093818.1;PDK1;PDK1;PDK1;AC093818.1;PDK1;PDK1;PDK1;PDK1;PDK1;PDK1;PDK1;PDK1;AC093818.1;AC093818.1	ENST00000444919.1;ENST00000416991.1;ENST00000439519.1;ENST00000443353.1;ENST00000436922.1;ENST00000436490.1;ENST00000410055.1;ENST00000431718.1;ENST00000282077.2;ENST00000282077.2;ENST00000392571.2;ENST00000392571.2;ENST00000544863.1;ENST00000442417.1;ENST00000450443.1	3'UTR;TSS1500;TSS1500;5'UTR;3'UTR;5'UTR;TSS200;TSS200;5'UTR;1stExon;5'UTR;1stExon;5'UTR;3'UTR;3'UTR	chr2:173420505-173420875	3
cg03067599	-1.4227	-3.94052	-5.28678	0.000725729	1	-3.84858	chr19	35225401	-	cg03067599	26693864	38682181	CAACCAATACCTTAATTTTCCTAACCTTCATATCCTCCTATATAAACACA	CGACCGATACCTTAATTTTCCTAACCTTCATATCCTCCTATATAAACGCG	I	A	Red	NA	NA	NA	NA	NA	NA	chr19:35224920-35225316	S_Shore	GCGGTGTGACCCCGGCCGGTGCCTTGGTTTTCCTGGCCTTCATGTCCTCCTATGTAAACG[CG]GGGTGATGACGGCGCCGACCTCTTGGCGCTGTTGTGAGAGTGAAGTGGGCGCGTGGTTAG	CGGCCGGTGCCTTGGTTTTCCTGGCCTTCATGTCCTCCTATGTAAACGCG	ZNF181;ZNF181	NM_001145665;NM_001029997	TSS200;TSS200					19:39916311-39917305	19:35224218-35225865	Unclassified	ZNF181;ZNF181;ZNF181	ENST00000492450.1;ENST00000392232.3;ENST00000425140.2	TSS1500;5'UTR;5'UTR	ZNF181;ZNF181;ZNF181;ZNF181;ZNF181	ENST00000459757.1;ENST00000392232.3;ENST00000448715.2;ENST00000448715.2;ENST00000425140.2	TSS1500;5'UTR;1stExon;5'UTR;5'UTR	chr19:35225300-35225575	3
cg03688421	0.969739	2.27859	5.28595	0.000726458	1	-3.84865	chr2	162857123	+	cg03688421	87669589		ATCTTCTACTAACAAATTTAAAATATTCAATCCTTAAAAACTACTACATC		II			NA	NA	NA	NA	NA	NA		OpenSea	ATGTCAAATCAGTACAAGATGGCATATTTACAAAATTGCACCCTGTTTTGCATAACCTAA[CG]ATGCAGCAGTTCTTAAGGATTGAACATTTCAAATCTGCTAGCAGAAGACTGCCAAATCTA	CGATGCAGCAGTTCTTAAGGATTGAACATTTCAAATCTGCTAGCAGAAGA	DPP4	NM_001935	Body								DPP4	ENST00000491591.1	3'UTR	DPP4;DPP4;DPP4	ENST00000434918.2;ENST00000491591.1;ENST00000490286.1	3'UTR;3'UTR;3'UTR	chr2:162857060-162857310	3
cg21918352	0.905778	2.0787	5.28502	0.000727274	1	-3.84873	chr5	102568667	+	cg21918352	17602158		ATAAAAACAAAAATTTCCRTCRTTTTTCTAAAATACTATCTCCCCAACTC		II			NA	NA	NA	NA	NA	NA		OpenSea	AATACTACATGAATTTAACAAAATTTTGTTGAATTCCTTCTATACGTCACATTTGTTCAA[CG]AGCTGGGGAGATAGCATCTTAGAAAAACGACGGAAATCCTTGCCTTTATGAAGCTTATAT	CGAGCTGGGGAGATAGCATCTTAGAAAAACGACGGAAATCCTTGCCTTTA																					chr5:102567898-102568867	6
cg25299507	0.99465	1.89065	5.28462	0.000727631	1	-3.84876	chr12	23789993	+	cg25299507	23745592		TTTCTTTTCCTTAAATACAAACATAATAATTTTAACTCATATAAAATACC		II			rs56961427	0.0183	NA	NA	NA	NA		OpenSea	ACTAGCTTAAGAAAATATTCCATAACCATGGGTGATATTAACTAGTGACATCAGTTGTTA[CG]GCACTTTACATGAGTTAAAATCATTATGTTTGCACCCAAGGAAAAGAAAACAGGATCCTT	CGGCACTTTACATGAGTTAAAATCATTATGTTTGCACCCAAGGAAAAGAA	SOX5;SOX5;SOX5;SOX5	NM_152989;NM_001261414;NM_006940;NM_001261415	Body;Body;Body;Body								RP11-437F6.1	ENST00000546118.1	TSS1500	RP11-437F6.1;SOX5;SOX5;SOX5	ENST00000546118.1;ENST00000535530.1;ENST00000536629.1;ENST00000536911.1	TSS1500;3'UTR;3'UTR;3'UTR
cg13269439	0.827987	-3.98991	5.276	0.000735294	1	-3.84946	chr11	65819848	+	cg13269439	50785548	24753192	CTACAATTCTACTTTAAAAAACTCAAAATACTCCATCACCATCTTAACCA	CTACAATTCTACTTTAAAAAACTCGAAATACTCCGTCGCCATCTTAACCG	I	C	Grn	NA	NA	NA	NA	NA	NA	chr11:65819367-65820224	Island	GTTCCGGCAAGTGGGCCCTGAGGCTGGCCCCAGCTTCCGGGTTGGTCGCGCGCCTTCCTG[CG]GCTAAGATGGCGACGGAGCATCCCGAGCCTCCCAAAGCAGAATTGCAGCTGCCGCCGCCG	CGGCTAAGATGGCGACGGAGCATCCCGAGCCTCCCAAAGCAGAATTGCAG	SF3B2;SF3B2	NM_006842;NM_006842	1stExon;5'UTR	high-CpG:65576379-65576428				11:65575694-65577021	11:65818695-65820280	Promoter_Associated	SF3B2;snoU13;SF3B2;SF3B2;SF3B2;SF3B2;SF3B2	ENST00000534307.1;ENST00000459530.1;ENST00000355456.4;ENST00000528302.1;ENST00000528302.1;ENST00000322535.6;ENST00000322535.6	5'UTR;TSS1500;TSS200;5'UTR;1stExon;5'UTR;1stExon	SF3B2;SF3B2;SF3B2;snoU13;SF3B2;SF3B2;SF3B2;SF3B2;SF3B2;SF3B2;SF3B2;SF3B2;SF3B2;SF3B2;SF3B2	ENST00000534307.1;ENST00000524475.1;ENST00000533421.1;ENST00000459530.1;ENST00000355456.4;ENST00000531589.1;ENST00000530322.1;ENST00000528302.1;ENST00000528302.1;ENST00000322535.6;ENST00000322535.6;ENST00000524627.1;ENST00000524627.1;ENST00000531041.1;ENST00000531041.1	5'UTR;TSS1500;TSS1500;TSS1500;TSS200;TSS200;TSS200;5'UTR;1stExon;5'UTR;1stExon;5'UTR;1stExon;1stExon;5'UTR	chr11:65819465-65819855	3
cg05708062	-1.12424	-3.09706	-5.27482	0.000736351	1	-3.84956	chr14	50583482	+	cg05708062	68628211	28649102	TAATTTTATCTAAAAAAATAATTTAAACAACCTCTTCATTAAACCAAACA	TAATTTTATCTAAAAAAATAATTTAAACGACCTCTTCGTTAAACCAAACG	I	T	Red	NA	NA	NA	NA	NA	NA	chr14:50582970-50583504	Island	CGAGCGTGGGGCCCCTGCTTACCCGACGCGCTTGGCAGCCTCCCTCTACCCTAAATCACA[CG]TTTGGCTTAACGAAGAGGCCGTTTAAATCACTTTCCCAGACAAAACTATTATAATCTGCT	TAGTTTTGTCTGGGAAAGTGATTTAAACGGCCTCTTCGTTAAGCCAAACG	VCPKMT;VCPKMT;VCPKMT;VCPKMT	NM_024558;NM_001040662;NR_049739;NR_049738	TSS200;TSS200;TSS200;TSS200						14:50582768-50583964	Promoter_Associated	METTL21D;METTL21D;METTL21D	ENST00000358490.4;ENST00000395859.2;ENST00000395860.2	TSS1500;TSS200;TSS1500	METTL21D;METTL21D;METTL21D;METTL21D;METTL21D	ENST00000358490.4;ENST00000491402.1;ENST00000569518.1;ENST00000395860.2;ENST00000484763.1	TSS1500;TSS200;TSS1500;TSS1500;TSS1500	chr14:50583225-50583735	3
cg20116513	-0.851647	1.51067	-5.27345	0.000737578	1	-3.84967	chr12	16237483	-	cg20116513	35664266		TCAAATATAAATACAAAATATACAACTCCTAATCTACATATCTTTACCTC		II			NA	NA	NA	NA	NA	NA		OpenSea	TTTATTTTAATTCAGATGTGAATGCAAAGTGTGCAACTCCTAATCTACATATCTTTACCT[CG]CCTGCAATTTTTGCTTTCAAAATGAAAGTCATCGTTCGTGTTATGACCATTACTGAAATC	CAGATGTGAATGCAAAGTGTGCAACTCCTAATCTACATATCTTTACCTCG							TRUE
cg17297653	-0.891633	-4.81534	-5.27313	0.000737866	1	-3.8497	chr12	121837761	+	cg17297653	34731922		RACTTTCRAAAAACCRATCACCAAAACCAATAAAACRACAAAAATTAAAC		II			NA	NA	NA	NA	NA	NA	chr12:121837380-121838396	Island	GCTCGGGGCGGAAAAGAATCCTCCCCGCGCACTCCCAGCCAGGAGGAACGCCAGAGGCCC[CG]CCCAATCCCTGTCGCTTCATTGGCTCTGGTGACCGGCCTCCCGAAAGTCGGCTTCCTATT	ACTTTCGGGAGGCCGGTCACCAGAGCCAATGAAGCGACAGGGATTGGGCG	RNF34;RNF34	NM_194271;NM_025126	TSS200;TSS200					12:120321774-120322985	12:121837234-121839236	Promoter_Associated	RNF34;RNF34;RNF34;RNF34	ENST00000361234.5;ENST00000392465.3;ENST00000392464.2;ENST00000555076.1	TSS200;TSS200;TSS200;TSS200	RNF34;ANAPC5;RNF34;RNF34;RNF34;RNF34;RNF34;RNF34	ENST00000361234.5;ENST00000536837.1;ENST00000392465.3;ENST00000556562.1;ENST00000553407.1;ENST00000554606.1;ENST00000392464.2;ENST00000555076.1	TSS200;TSS200;TSS200;TSS200;TSS200;TSS200;TSS200;TSS200	chr12:121837660-121837950	3
cg03859527	-1.27818	-3.04802	-5.26974	0.000740914	1	-3.84998	chr5	134914923	+	cg03859527	38602882	76771579	AAAAATATATACACACTATAATATAAATATACAAATATACAAAAACAACA	AAAAATATATACGCGCTATAATATAAATATACAAATATACGAAAACGACG	I	T	Red	NA	NA	NA	NA	NA	NA	chr5:134914178-134914981	Island	CACCCGGAGCCACGCGCGCACACGCACACACACATCCGCTACCCTCTCGCTCACACAACA[CG]CCGCCTTCGCACACTTGCACACCCATACCACAGCGCGCACACATTTCCAGCGTCCCGCTC	CGCCGCCTTCGCACACTTGCACACCCATACCACAGCGCGCACACATTTCC	CXCL14;CXCL14	NM_004887;NM_004887	1stExon;5'UTR					5:134941990-134942880			CXCL14;CXCL14;CXCL14;CTC-321K16.1;CTC-321K16.1;CTC-321K16.1	ENST00000337225.5;ENST00000337225.5;ENST00000512158.1;ENST00000514446.1;ENST00000509372.1;ENST00000514446.1	1stExon;5'UTR;TSS200;1stExon;5'UTR;5'UTR	CXCL14;CXCL14;CXCL14;CTC-321K16.1;CTC-321K16.1;CTC-321K16.1	ENST00000337225.5;ENST00000337225.5;ENST00000512158.1;ENST00000514446.1;ENST00000509372.1;ENST00000514446.1	1stExon;5'UTR;TSS200;1stExon;5'UTR;5'UTR	chr5:134914385-134914955	3
cg09700407	-0.775629	-4.39127	-5.26713	0.000743275	1	-3.85019	chr20	49347891	-	cg09700407	28754992	7749155	ATTAATTAACACCACAAACACAAATACACACTTTCTATTAAATATAAACA	ATTAATTAACGCCGCGAACGCAAATACGCGCTTTCTATTAAATATAAACG	I	A	Red	NA	NA	NA	NA	NA	NA	chr20:49347365-49348659	Island	AGGCGTGTATCGATTGGTTGGCGCCGCGGGCGCAGGTGCGCGCTTTCTATTGGGTGTGGG[CG]GAACGCGAGGGATTGCGGCATCTTCGGGGGCTGCAGGTGAGCGCGCGCACGCGCCGCGGC	CGCCCACACCCAATAGAAAGCGCGCACCTGCGCCCGCGGCGCCAACCAAT	PARD6B	NM_032521	TSS200	high-CpG:48781234-48781495				20:48780619-48782117	20:49347374-49348221	Promoter_Associated	PARD6B;PARD6B	ENST00000396039.1;ENST00000371610.2	TSS1500;TSS200	PARD6B;PARD6B	ENST00000396039.1;ENST00000371610.2	TSS1500;TSS200	chr20:49347485-49348095	3
cg17674686	-1.62044	-3.54273	-5.26653	0.000743816	1	-3.85024	chr22	19435858	-	cg17674686	76604558	98796909	TAAAAATACAATCCAAATACAACCATAAACCAATCAAAAATATAAAAACA	TAAAAATACAATCCGAATACAACCATAAACCGATCAAAAATATAAAAACG	I	A	Red	NA	NA	NA	NA	NA	NA	chr22:19434797-19435556	S_Shore	TGAAGTGGAGGCTGAGAATGCAATCCGAGTACAGCCATAGGCCGGTCAAAGGTATGGAGG[CG]GTGTGTAGCAGGGGTGAGCGGGGTAGGAGTGGCTTGGATGTCTGTAGTTCTATTCTAAGG	CGCCTCCATACCTTTGACCGGCCTATGGCTGTACTCGGATTGCATTCTCA	C22orf39;C22orf39	NM_173793;NM_001166242	TSS200;TSS200						22:19434454-19436133	Promoter_Associated	HIRA;C22orf39;AC000068.5;HIRA;C22orf39	ENST00000546308.1;ENST00000399568.1;ENST00000431090.1;ENST00000541063.1;ENST00000542103.1	TSS1500;TSS1500;5'UTR;TSS1500;TSS200	HIRA;HIRA;C22orf39;AC000068.5;HIRA;C22orf39	ENST00000452818.1;ENST00000546308.1;ENST00000399568.1;ENST00000431090.1;ENST00000541063.1;ENST00000542103.1	TSS1500;TSS1500;TSS1500;5'UTR;TSS1500;TSS200	chr22:19435160-19435915	3
cg09714777	-1.00364	2.56466	-5.26441	0.00074574	1	-3.85042	chr3	18708215	+	cg09714777	87804126		AAATCCTAACTCACCATTAAAAATACCACATATACTTTATATACCACACC		II			NA	NA	NA	NA	NA	NA		OpenSea	ACATTCTTTGTAGTATTCAAAGAAATGAGAAGAATCTGTAACAATTCTAGCCACTTTATA[CG]GTGTGGCATATAAAGCACATGTGGCATTTTTAATGGTGAGCCAGGACTTACAGAGGTAAG	CGGTGTGGCATATAAAGCACATGTGGCATTTTTAATGGTGAGCCAGGACT																					chr3:18707871-18708600	5
cg13689756	0.92903	1.50604	5.26352	0.000746545	1	-3.85049	chr8	59529329	+	cg13689756	15689581		CATATACATAATCATTTAATCTATAAATAATAACAATTTCACAAAAATCC		II			NA	NA	NA	NA	NA	NA		OpenSea	TCCACCACATCTATTAATAAAACTGTGCAATGAGGCAAGAAATAGAAAATAAAAGCCATA[CG]GATTTCTGTGAAACTGTCATTATTCACAGATTAAATGATTATGTACATGAAAACTCCATG	CGGATTTCTGTGAAACTGTCATTATTCACAGATTAAATGATTATGTACAT	NSMAF;NSMAF	NM_001144772;NM_003580	Body;Body		chr8:59529081-59529081						NSMAF	ENST00000519858.1	3'UTR	NSMAF	ENST00000519858.1	3'UTR	chr8:59529140-59529355	3
cg01664670	0.82032	-2.88935	5.25723	0.000752286	1	-3.85101	chr20	39316308	+	cg01664670	3770561	15685899	CAAATACACAAACAAACAAAAAACCTTAACTAAAACAAAAATAACACACA	CGAATACGCGAACGAACAAAAAACCTTAACTAAAACGAAAATAACGCACG	I	C	Grn	NA	NA	NA	NA	NA	NA	chr20:39316039-39316322	Island	GGACCTCCCACCCTCTCGTCTCTCTCTCCGGCTCTGCTCGAGTCTAGGAGGCGGCGCTGG[CG]TGCGCTACTCTCGCCTTAGCCAAGGTCCCCTGCCCGCCCGCGCACCCGCCCGTCGCCCGC	CGGGTGCGCGGGCGGGCAGGGGACCTTGGCTAAGGCGAGAGTAGCGCACG	MAFB;MAFB	NM_005461;NM_005461	3'UTR;1stExon			DMR	TRUE	20:38749362-38752944			MAFB;MAFB;MAFB	ENST00000373313.2;ENST00000373313.2;ENST00000396967.1	3'UTR;1stExon;3'UTR	MAFB;MAFB;MAFB	ENST00000373313.2;ENST00000373313.2;ENST00000396967.1	3'UTR;1stExon;3'UTR	chr20:39315625-39316770	3
cg17508991	1.02567	-2.14656	5.25673	0.000752749	1	-3.85105	chr20	30639305	+	cg17508991	6615521	89698947	AAAAATTCCAACCCACCCTAAAAAAACCTTACCCTACCCCAAAAACATCA	AAAAATTCCAACCCACCCTAAAAAAACCTTACCCTACCCCGAAAACATCG	I	T	Red	NA	NA	NA	NA	NA	NA	chr20:30639908-30640786	N_Shore	GCGGAGTTGGGGAGGGCCGGGCCAGAAGGGAGGGGTCGGAGTGGTGGGGAAAAGAGATCA[CG]ATGCTTCCGGGGTAGGGTAAGGCCTTTCCAGGGTGGGTTGGAATCTTTGAAGACTGTGGC	AAAGATTCCAACCCACCCTGGAAAGGCCTTACCCTACCCCGGAAGCATCG	HCK	NM_002110	TSS1500			CDMR			20:30639166-30639358	Unclassified_Cell_type_specific	HCK;HCK;HCK;HCK	ENST00000538448.1;ENST00000375862.2;ENST00000520553.1;ENST00000518730.1	TSS1500;TSS1500;TSS1500;TSS1500	HCK;HCK;HCK;HCK;HCK	ENST00000538448.1;ENST00000375862.2;ENST00000486475.1;ENST00000518730.1;ENST00000470092.1	TSS1500;TSS1500;TSS1500;TSS1500;TSS1500	chr20:30638825-30639430	3
cg09860047	0.713729	2.34935	5.25564	0.00075375	1	-3.85114	chr2	227734267	-	cg09860047	28623540		ATCTTTAAAACAAAACTTACTTTATTACAAAACTATATAAACTACCCTTC		II			rs78185740	0.048267	NA	NA	NA	NA		OpenSea	AAACACTGTAAATCTTTAGAACAAAGCTTGCTTTATTGCAGGACTGTATGGGCTGCCCTT[CG]GGAGGAAAAAAAATCTGCCAAAGCAAACATTTGGTGGACCTCTGTGTTTTATGAAAGCCA	TCTTTAGAACAAAGCTTGCTTTATTGCAGGACTGTATGGGCTGCCCTTCG	RHBDD1;RHBDD1	NM_001167608;NM_032276	Body;Body				TRUE
cg20992011	-1.24305	-4.39275	-5.25281	0.000756354	1	-3.85137	chr8	144513000	+	cg20992011	14657830	29700972	TTAACAACTAAACTCTAAATTACCATAAAAATAAACAAATAAAAACAACA	TTAACAACTAAACTCTAAATTACCATAAAAATAAACAAATAAAAACGACG	I	A	Red	rs142135070	0.0105	NA	NA	NA	NA	chr8:144510850-144513957	Island	TGCCTGGGCCCGCCTCCCCGGGAGGGGCGCGCGCCCCCGGGCCAATCGGAGCCCCAGCCC[CG]CCGCCCTCATTTGCTTATCCCCATGGCAACTCAGAGCCCAGCTGTCAATCTCCTGCGGGA	CGCCGCCCTCATTTGCTTATCCCCATGGCAACTCAGAGCCCAGCTGTCAA	MAFA	NM_201589	TSS1500	high-CpG:144584097-144584441				8:144582272-144585100	8:144512779-144513300	Unclassified	MAFA;MAFA	ENST00000528185.1;ENST00000333480.2	TSS1500;TSS1500	MAFA;MAFA	ENST00000528185.1;ENST00000333480.2	TSS1500;TSS1500	chr8:144512920-144513215	3
cg09574807	-1.15869	-4.07326	-5.25031	0.00075866	1	-3.85158	chr5	156570058	-	cg09574807	30651943	83707884	CCTCCCATCCACCCATTACTAACTTTTAAAAATCATAACTAAAAATTCCA	CCTCCCATCCACCCGTTACTAACTTTTAAAAATCGTAACTAAAAATTCCG	I	T	Red	NA	NA	NA	NA	NA	NA	chr5:156569576-156570067	Island	GTATGTTTGACTCCTCCCATCCACCCGTTACTGACTTTTAAAAGTCGTAGCTGAGGGTTC[CG]TTTCTTCGTTTCTTTTTGAATTAAGGCATAAAATTGAACAAGACACCTTATTGCTTTATT	CGGAACCCTCAGCTACGACTTTTAAAAGTCAGTAACGGGTGGATGGGAGG	MED7;MED7	NM_004270;NM_001100816	TSS200;TSS1500						5:156569537-156570457	Promoter_Associated	MED7;MED7;MED7	ENST00000286317.5;ENST00000286317.5;ENST00000420343.1	5'UTR;1stExon;TSS1500	MED7;MED7;HAVCR2;MED7;MED7;MED7;ITK	ENST00000286317.5;ENST00000286317.5;ENST00000524219.1;ENST00000420343.1;ENST00000524289.1;ENST00000524289.1;ENST00000521769.1	5'UTR;1stExon;TSS200;TSS1500;ExonBnd;5'UTR;5'UTR	chr5:156569740-156571015	3
cg06434061	-0.969843	-3.33534	-5.24067	0.00076764	1	-3.85238	chr18	77748058	-	cg06434061	29768860	15639575	AAACCCTTTAAAATATAAAAAACTACAAAAACTCCCCACAAAAAAAAACA	AAACCCTTTAAAATATAAAAAACTACAAAAACTCCCCGCAAAAAAAAACG	I	T	Red	NA	NA	NA	NA	NA	NA	chr18:77748045-77748905	Island	GAGGGGGATCATAAACCCTTTAAAATATGAAAAACTACAAGAGCTCCCCGCAGAAAAAGG[CG]TGAAACGCCGGCACAGTCCCCGAGAGCGCTCGACCGCAGCGAGGGGAGGAATCGCCTGAA	CGCCTTTTTCTGCGGGGAGCTCTTGTAGTTTTTCATATTTTAAAGGGTTT	TXNL4A	NM_006701	Body					18:75849046-75849888	18:77748008-77748756	Promoter_Associated							chr18:77748045-77748495	3
cg26066560	1.27259	0.93679	5.24037	0.000767916	1	-3.85241	chr7	2086333	+	cg26066560	35666195		TCTTTTCCCACCCTTAATTAAATATAACCCCTTAAACACAAACRAACAAC		II			NA	NA	NA	NA	NA	NA	chr7:2089593-2089881	N_Shelf	GCCTCACCCGCCTGCCCTACACTAAGCCGTGAGGACGTCTTAGTGTAGGAAAGGGGTGAG[CG]CTGCCCGCCTGTGCCCAAGGGGCCACATTCAACCAAGGGTGGGAAAAGAGGTGAGTCCTT	CGCTGCCCGCCTGTGCCCAAGGGGCCACATTCAACCAAGGGTGGGAAAAG	MAD1L1;MAD1L1;MAD1L1	NM_003550;NM_001013837;NM_001013836	Body;Body;Body					7:2052740-2053171						MAD1L1;MAD1L1	ENST00000421113.1;ENST00000444373.2	5'UTR;5'UTR	chr7:2086005-2086395	3
cg23849781	0.730886	-2.90341	5.23998	0.000768284	1	-3.85244	chr15	70389252	+	cg23849781	4791324	34776169	ACCCAACTCTAAAATTTCACTACAAAAACAAACTAAAAAAACCAAAAACA	GCCCGACTCTAAAATTTCGCTACGAAAACGAACTAAAAAAACCGAAAACG	I	A	Red	NA	NA	NA	NA	NA	NA	chr15:70387929-70393206	Island	GGAGGTGCGGGGGAGGGGGGAGCCGAGCCCGAGCGGGGGGCGGCCGGGAAACCGAGAGCT[CG]CCCCCGGCCCCCCCAGCTCGTTCTCGCAGCGAAATCCCAGAGTCGGGCGCCCGCCCCAAG	CGCCCCCGGCCCCCCCAGCTCGTTCTCGCAGCGAAATCCCAGAGTCGGGC	TLE3;TLE3;TLE3;TLE3;TLE3;TLE3;TLE3;TLE3;TLE3;TLE3;TLE3	NM_001282981;NM_005078;NM_001105192;NM_001282980;NM_001282979;NM_020908;NM_005078;NM_001105192;NM_001282980;NM_001282979;NM_020908	TSS200;1stExon;1stExon;1stExon;1stExon;1stExon;5'UTR;5'UTR;5'UTR;5'UTR;5'UTR					15:68174909-68177482			TLE3;TLE3;TLE3;TLE3;TLE3;TLE3;TLE3;TLE3;TLE3;TLE3;TLE3;TLE3;TLE3;TLE3;TLE3;TLE3;TLE3	ENST00000560589.1;ENST00000558201.1;ENST00000440567.3;ENST00000557997.1;ENST00000317509.8;ENST00000442299.2;ENST00000558939.1;ENST00000557907.1;ENST00000557997.1;ENST00000317509.8;ENST00000442299.2;ENST00000558939.1;ENST00000559048.1;ENST00000451782.2;ENST00000559929.1;ENST00000560939.1;ENST00000559191.1	TSS1500;TSS1500;TSS200;1stExon;1stExon;1stExon;1stExon;TSS200;5'UTR;5'UTR;5'UTR;5'UTR;TSS1500;TSS200;TSS200;TSS1500;5'UTR	TLE3;TLE3;TLE3;TLE3;TLE3;TLE3;TLE3;TLE3;TLE3;TLE3;TLE3;TLE3;TLE3;TLE3;TLE3;TLE3;TLE3;TLE3;TLE3;TLE3;TLE3;TLE3	ENST00000557984.1;ENST00000560589.1;ENST00000560996.1;ENST00000558201.1;ENST00000440567.3;ENST00000560525.1;ENST00000557919.1;ENST00000557997.1;ENST00000317509.8;ENST00000442299.2;ENST00000558939.1;ENST00000557907.1;ENST00000557919.1;ENST00000557997.1;ENST00000317509.8;ENST00000442299.2;ENST00000558939.1;ENST00000559048.1;ENST00000451782.2;ENST00000559929.1;ENST00000560939.1;ENST00000559191.1	TSS1500;TSS1500;TSS1500;TSS1500;TSS200;1stExon;1stExon;1stExon;1stExon;1stExon;1stExon;TSS200;5'UTR;5'UTR;5'UTR;5'UTR;5'UTR;TSS1500;TSS200;TSS200;TSS1500;5'UTR	chr15:70388260-70389495	3
cg06740480	0.78984	-3.43296	5.2385	0.000769675	1	-3.85256	chr22	45705861	+	cg06740480	41630220	41720533	AACTAAAAACAAAAACAAAAACCAAAATCAAAACCAAAACAAACACCACA	AACTAAAAACGAAAACGAAAACCGAAATCGAAACCAAAACGAACGCCACG	I	C	Grn	NA	NA	NA	NA	NA	NA	chr22:45705511-45706616	Island	CGGGGGAAGGGTTTGCGGCGGCGCCGCTGCCGGCTAACGCGGAGGGGCGCCTGGAGGCGG[CG]TGGCGTCCGCTCTGGCTCCGACTCCGGCTCTCGCTCTCGCTTCTAGCCCGCGTGCCTGCG	GGCTAGAAGCGAGAGCGAGAGCCGGAGTCGGAGCCAGAGCGGACGCCACG	FAM118A;FAM118A;FAM118A	NM_017911;NM_001104595;NM_017911	1stExon;5'UTR;5'UTR	high-CpG:44084397-44084646				22:44083761-44085391	22:45705105-45707057	NonGene_Associated	FAM118A;FAM118A;FAM118A;FAM118A;FAM118A	ENST00000491671.1;ENST00000441876.2;ENST00000405673.1;ENST00000216214.3;ENST00000441876.2	5'UTR;1stExon;TSS200;5'UTR;5'UTR	FAM118A;FAM118A;FAM118A;FAM118A;FAM118A;FAM118A;FAM118A	ENST00000491671.1;ENST00000481447.1;ENST00000441876.2;ENST00000405673.1;ENST00000477714.1;ENST00000216214.3;ENST00000441876.2	5'UTR;5'UTR;1stExon;TSS200;TSS200;5'UTR;5'UTR	chr22:45705040-45706075	3
cg07402337	0.897872	2.59963	5.23807	0.000770085	1	-3.8526	chr8	98672544	+	cg07402337	10628859		CTAATTCTATAATTTCATAACTCTACTATTCTAAAAATAAAAAACTTTCC		II			NA	NA	NA	NA	NA	NA		OpenSea	ATTTTATTTTAGGAATGTTAGGAAAGCTTTTGTAGCCTTTTGTAGGCTGTGGCAATGGGT[CG]GAAAGCTTCTTACTCCCAGAACAGTAGAGCCATGAAATTACAGAATTAGAGGTTCCATTA	CGGAAAGCTTCTTACTCCCAGAACAGTAGAGCCATGAAATTACAGAATTA	MTDH	NM_178812	Body				TRUE
cg13542966	-0.733227	1.63867	-5.23607	0.000771965	1	-3.85276	chr3	122085660	-	cg13542966	85693535		ACTCCATCTCTACCCAAAATACAAAAAATAAACTAAATATAATAATTCRC		II			NA	NA	NA	NA	NA	NA		OpenSea	AACATGGTGAGACTCCATCTCTACCCAAAATACAAAAAATAAGCTGGGTGTGGTGGTTCG[CG]CCCGTAGTCCCAGCTACTGGGGAGGCTGAGGCAGGATTGCTTGAGCCCCAGAACCAGAGG	CTCCATCTCTACCCAAAATACAAAAAATAAGCTGGGTGTGGTGGTTCGCG	CCDC58;CCDC58	NM_001308326;NM_001017928	Body;Body								CCDC58	ENST00000466854.1	TSS200	CCDC58;CCDC58	ENST00000460810.1;ENST00000466854.1	TSS1500;TSS200			chr3:122085372-122085666	6
cg16725191	1.45409	2.82499	5.23069	0.000777058	1	-3.85321	chr13	32973072	-	cg16725191	68710181	28742521	TTTCAAATTTACCTCAACATTTATATATCAAACAAAAATCATTTTACCCA	TTTCAAATTTACCTCAACGTTTATATATCGAACAAAAATCGTTTTACCCG	I	A	Red	NA	NA	NA	NA	NA	NA		OpenSea	AAAAGAAATTAGTTTCAAATTTACCTCAGCGTTTGTGTATCGGGCAAAAATCGTTTTGCC[CG]ATTCCGTATTGGTATACTTTTGCTTCAGTTGCATATCTTAAAACTAAATGTAATTTATTA	CGGGCAAAACGATTTTTGCCCGATACACAAACGCTGAGGTAAATTTGAAA	BRCA2	NM_000059	3'UTR								BRCA2;BRCA2	ENST00000380152.3;ENST00000544455.1	3'UTR;3'UTR	BRCA2;BRCA2	ENST00000380152.3;ENST00000544455.1	3'UTR;3'UTR			chr13:32972980-32973195	4
cg19062812	1.18783	1.94668	5.23064	0.000777104	1	-3.85322	chr6	157171203	-	cg19062812	56672860		ATCTAATAACCCTAAACAACTTTAAACACATAATTACTAAATACAAACCC		II			NA	NA	NA	NA	NA	NA		OpenSea	GGCTGTCTTTGATCTAGTAGCCCTGGACAACTTTAAGCACATAGTTACTAGATGCAGGCC[CG]CCCAGCCCCGGGAGAGCATATCTGGCTTGCACGTATTTAAGGTGATGTGCAGAAGAGAAC	CGGGCCTGCATCTAGTAACTATGTGCTTAAAGTTGTCCAGGGCTACTAGA	ARID1B;ARID1B	NM_020732;NM_017519	Body;Body								ARID1B;ARID1B	ENST00000354354.3;ENST00000535255.1	5'UTR;5'UTR	ARID1B;ARID1B;ARID1B	ENST00000354354.3;ENST00000535255.1;ENST00000494260.1	5'UTR;5'UTR;5'UTR	chr6:157170885-157171270	3
cg13412003	-1.47505	-3.19769	-5.21972	0.000787549	1	-3.85413	chr19	35455007	-	cg13412003	7734825	83644473	AAATAACCTACAAAACTACAATACAAAAAATTCCAACCCCCACCATAACA	AAATAACCTACGAAACTACAATACAAAAAATTCCGACCCCCACCGTAACG	I	A	Red	NA	NA	NA	NA	NA	NA	chr19:35454467-35455247	Island	CTCCCCGCCGGGAAATGACCTGCGAGGCTGCAGTGCAGGAAGTTCCGGCCCCCACCGTGG[CG]GCCGGGAGAGTTGCCCTCTCCCGTACTGTCATTGGCCTGGCGCCAGCCGCTGGTGCACAG	AAATGACCTGCGAGGCTGCAGTGCAGGAAGTTCCGGCCCCCACCGTGGCG	ZNF792	NM_175872	TSS200	high-CpG:40146755-40147056				19:40146319-40147143			ZNF792	ENST00000404801.1	TSS200	ZNF792	ENST00000404801.1	TSS200	chr19:35454885-35455315	3
cg22086510	0.840839	1.22375	5.21573	0.000791406	1	-3.85446	chr2	202519559	+	cg22086510	5666206		AAAACAACTTATTAAATTTAATCCCAACCATTTTCAAAATACTATACCAC		II			NA	NA	NA	NA	NA	NA		OpenSea	GAGATCAGCAAAGAAAGTTTTACCAAAACACAAACCATTATGAAAGCAGAACTAAACATA[CG]TGGCACAGCACTTTGAAAATGGCTGGGATTAAATTCAATAAGTTGTCTTCTGAGCTCATT	CGTGGCACAGCACTTTGAAAATGGCTGGGATTAAATTCAATAAGTTGTCT	MPP4;MPP4	NM_033066;NM_033066	ExonBnd;Body								MPP4	ENST00000315506.7	ExonBnd	MPP4;MPP4	ENST00000409818.2;ENST00000409818.2	ExonBnd;3'UTR	chr2:202519440-202519650	3
cg17485021	0.743447	-3.13774	5.21542	0.000791705	1	-3.85449	chr4	13530094	+	cg17485021	94777892	46701290	CTAAACTCCAAACAAAACTCTTAAAATACAAAAATAAAAACATAACCCCA	CTAAACTCCGAACGAAACTCTTAAAATACAAAAATAAAAACGTAACCCCG	I	T	Red	NA	NA	NA	NA	NA	NA	chr4:13530847-13531244	N_Shore	AAGAAAAAAATGCATTGATCTATATTAGAACTTCAAGTTAAACAGTGAGGCCCTGGTAGA[CG]GGGTTACGTCTCTACTTCTGTATCTCAAGAGCTTCGCCCGGAGTCTAGCTTCAAGTGGGT	CGGGGTTACGTCTCTACTTCTGTATCTCAAGAGCTTCGCCCGGAGTCTAG						CDMR	TRUE	4:13139192-13139586	4:13529993-13530432	Unclassified							chr4:13529465-13530470	3
cg07123227	0.951991	-4.01791	5.21503	0.000792085	1	-3.85452	chr8	30891112	+	cg07123227	45713247	68661925	CATAAAAACCCTCACTACCACTAAACACCTCAAAAAATATAATCTCTTCA	CGTAAAAACCCTCGCTACCGCTAAACACCTCGAAAAATATAATCTCTTCG	I	C	Grn	rs11574156	0.028342	NA	NA	NA	NA		OpenSea	ATGTTCTCACTTCTCCGGATTCCACCGGGATGCAGGACTCTAGCTGCCCAGCCGCACCTG[CG]AAGAGACTACACTTCCCGAGGTGCTCAGCGGCAGCGAGGGCCTCCACGCATGCGCACCGC	CGTGGAGGCCCTCGCTGCCGCTGAGCACCTCGGGAAGTGTAGTCTCTTCG	WRN;PURG;PURG;PURG;WRN	NM_000553;NM_013357;NM_001015508;NM_001015508;NM_000553	1stExon;TSS1500;1stExon;5'UTR;5'UTR					8:31009312-31011261	8:30891102-30891331	Promoter_Associated	PURG;PURG;WRN;PURG;PURG	ENST00000475541.1;ENST00000339382.2;ENST00000298139.5;ENST00000339382.2;ENST00000523392.1	1stExon;1stExon;TSS1500;5'UTR;TSS1500	PURG;PURG;WRN;PURG;PURG	ENST00000475541.1;ENST00000339382.2;ENST00000298139.5;ENST00000339382.2;ENST00000523392.1	1stExon;1stExon;TSS1500;5'UTR;TSS1500	chr8:30891005-30891815	3
cg02464093	0.967732	-4.25464	5.21	0.000796982	1	-3.85494	chr3	98620857	+	cg02464093	30723911	54733961	AAATAAAAAACATCCCAAAAATCACTAACAAACTAACTACCACCTCTACA	AAATAAAAAACGTCCCGAAAATCACTAACGAACTAACTACCGCCTCTACG	I	A	Red	NA	NA	NA	NA	NA	NA	chr3:98620131-98620910	Island	CCGCGGCCCCCGCCCGGCCCGGGCGCCTGTTATTGTTGGGCCCTCAGCCCAAACTGATCC[CG]CAGAGGCGGCAGCCAGCTCGTCAGTGACTTCCGGGACGTCCCCCATCCCGCGCTCCCTGC	GGATGGGGGACGTCCCGGAAGTCACTGACGAGCTGGCTGCCGCCTCTGCG	DCBLD2	NM_080927	TSS1500					3:100102486-100103646	3:98620466-98621000	Promoter_Associated	CTD-2021J15.1;DCBLD2;DCBLD2;DCBLD2	ENST00000474798.1;ENST00000469648.1;ENST00000326857.9;ENST00000326840.6	TSS1500;TSS1500;TSS1500;TSS1500	CTD-2021J15.1;DCBLD2;DCBLD2;DCBLD2;DCBLD2	ENST00000474798.1;ENST00000469648.1;ENST00000449482.1;ENST00000326857.9;ENST00000326840.6	TSS1500;TSS1500;TSS1500;TSS1500;TSS1500	chr3:98620485-98620870	3
cg07174177	0.733941	1.58342	5.20994	0.000797037	1	-3.85495	chr17	46988726	-	cg07174177	81695895		AATATTTATAATTAAAAAACTTTACTCAAAATCCTATCCTTACTAATTAC		II			NA	NA	NA	NA	NA	NA	chr17:46985588-46986537	S_Shelf	AGCTTGACTGAAGTGTTTGTGGTTAAAGGACTTTGCTCAGGATCCTGTCCTTACTGGTTG[CG]TTTAAGTATCCCTTCCACCCCAAAGACTATACCTCTCTTGTCCTCCTCTCAGAGAGAAAG	CGCAACCAGTAAGGACAGGATCCTGAGCAAAGTCCTTTAACCACAAACAC	UBE2Z	NM_023079	Body											UBE2Z;UBE2Z	ENST00000513342.1;ENST00000513342.1	1stExon;5'UTR					chr17:46984793-46990739	6
cg14272275	1.09814	-3.39441	5.2097	0.000797274	1	-3.85497	chr11	72353596	+	cg14272275	4770452	3714330	AAAATAACAACAACCAAATATCCAATAAAATCAAAAAATCCAACAAACCA	GAAATAACAACGACCGAATATCCGATAAAATCGAAAAATCCGACGAACCG	I	A	Red	NA	NA	NA	NA	NA	NA	chr11:72353222-72354358	Island	CGCCCGCCCCCGGCCCGCCCCGGCCCCGCCTATGTCCCCGCCACCGCGGACCGCACCTCT[CG]GCCCGTCGGATCCTCCGACCCCACCGGACACCCGGCCGCTGTCACCCCGCTTCTGTCTCG	CGGCCCGTCGGATCCTCCGACCCCACCGGACACCCGGCCGCTGTCACCCC	PDE2A;PDE2A;PDE2A;PDE2A	NR_026572;NM_001146209;NM_002599;NM_001143839	TSS200;Body;Body;TSS200				TRUE	11:72030871-72032109			RP11-31L22.3;PDE2A;PDE2A;PDE2A	ENST00000540912.1;ENST00000376450.3;ENST00000544570.1;ENST00000540380.1	TSS1500;TSS200;TSS200;3'UTR	RP11-31L22.3;PDE2A;PDE2A;PDE2A;PDE2A;PDE2A;PDE2A;PDE2A;PDE2A;PDE2A;PDE2A;PDE2A	ENST00000540912.1;ENST00000485058.2;ENST00000538749.1;ENST00000536308.1;ENST00000543575.1;ENST00000541998.1;ENST00000376450.3;ENST00000539367.1;ENST00000544570.1;ENST00000542969.1;ENST00000540380.1;ENST00000546038.1	TSS1500;5'UTR;5'UTR;TSS200;TSS200;TSS200;TSS200;TSS200;TSS200;5'UTR;3'UTR;3'UTR	chr11:72352960-72354095	3
cg00058786	1.00451	-2.94346	5.2078	0.000799137	1	-3.85513	chr12	49365465	+	cg00058786	70622935	43620967	CCACCCTAAACTCAATAAAAACAAAACCAAAACCCCCAATCCTTTACTCA	CCACCCTAAACTCGATAAAAACAAAACCAAAACCCCCAATCCTTTACTCG	I	C	Grn	NA	NA	NA	NA	NA	NA	chr12:49363664-49364443	S_Shore	GGCCGCCGGGAGGAAGGGAGGGAGGAAGGGAGGGAGTGATCGAGAGAGCTAGCAAGCCGG[CG]AGCAAAGGACTGGGGGCTCTGGCTTTGCTCTCACCGAGCTCAGGGTGGCTCTGCCGGGCT	CCACCCTGAGCTCGGTGAGAGCAAAGCCAGAGCCCCCAGTCCTTTGCTCG	WNT10B;WNT10B	NM_003394;NM_003394	5'UTR;1stExon				TRUE	12:47651540-47651913			WNT10B;WNT10B;WNT10B;WNT10B;WNT10B	ENST00000403957.1;ENST00000301061.4;ENST00000407467.1;ENST00000403957.1;ENST00000301061.4	1stExon;1stExon;TSS200;5'UTR;5'UTR	WNT10B;WNT10B;WNT10B;WNT10B;WNT10B;WNT10B;WNT10B;WNT10B	ENST00000403957.1;ENST00000301061.4;ENST00000407467.1;ENST00000403957.1;ENST00000301061.4;ENST00000475740.1;ENST00000413630.1;ENST00000420388.1	1stExon;1stExon;TSS200;5'UTR;5'UTR;TSS1500;TSS1500;TSS1500	chr12:49364185-49365630	3
cg21638843	-0.84413	2.65311	-5.20597	0.00080093	1	-3.85528	chr1	90082493	+	cg21638843	71623580		ACATTAAATATCCACTACCTAACAAACTCAAAACAAATACTTTTACTTAC		II			NA	NA	NA	NA	NA	NA		OpenSea	GGTTATGTCTTCATAACTTATGCTATATGTGTCTTCATAAGCTTATGTTAAATAAGCTAA[CG]TAAGTAAAAGCATTTGTTCTGAGCCTGCTAGGCAGTGGATACTCAATGCCTTGTGCCTTC	CATTGAGTATCCACTGCCTAGCAGGCTCAGAACAAATGCTTTTACTTACG											RP5-1007M22.2	ENST00000443562.1	3'UTR	RP5-1007M22.2	ENST00000443562.1	3'UTR			chr1:90081447-90082516	6
cg06982544	-1.39104	-3.59401	-5.20538	0.000801511	1	-3.85533	chr1	150254546	+	cg06982544	37724256	85640525	ACACAATTTAAATATTCAAAAATTAATTATACTACTAAAAACAACAAACA	ACGCGATTTAAATATTCAAAAATTAATTATACTACTAAAAACGACGAACG	I	T	Red	NA	NA	NA	NA	NA	NA	chr1:150254365-150254637	Island	GCGGAGGTGTTCAAAGAGGGGGCAGATGAGTTACTTCCCGAGACGGAACCGGGGGTCCCA[CG]TCCGCCGCCTTCAGTAGCACAACCAATCTCTGAACACTCAAACCGCGCATCTCTGGCGCA	CGTCCGCCGCCTTCAGTAGCACAACCAATCTCTGAACACTCAAACCGCGC	C1orf51	NM_144697	TSS1500					1:148520545-148522128	1:150253208-150254608	Promoter_Associated	C1orf51;C1orf51;C1orf51	ENST00000369094.1;ENST00000290363.5;ENST00000469255.1	TSS1500;TSS1500;TSS1500	C1orf51;C1orf51;C1orf51;C1orf51;C1orf51	ENST00000447007.1;ENST00000417398.1;ENST00000290363.5;ENST00000469255.1;ENST00000497211.1	TSS1500;TSS1500;TSS1500;TSS1500;TSS1500	chr1:150254140-150254590	3
cg12185828	1.06342	-3.56593	5.20515	0.000801737	1	-3.85535	chr2	163200614	-	cg12185828	2624416	80787472	CTCAACCAATCAAAACCATACAAAACAAAACTAACCTACAAAAAAAAACA	CTCAACCAATCGAAACCGTACAAAACGAAACTAACCTACGAAAAAAAACG	I	A	Red	NA	NA	NA	NA	NA	NA	chr2:163200575-163201025	Island	CAAAGTGTGGGACTCAGCCAATCGGAACCGTGCAGGGCGGGGCTGGCCTGCGGAAGGGGG[CG]GGTTCGGAGGAGTGAACTGTGCGGTTAGTGCGCCTTTCAGCCTCACCTGCAGCTGCGCCT	CGCCCCCTTCCGCAGGCCAGCCCCGCCCTGCACGGTTCCGATTGGCTGAG	GCA;GCA	NM_012198;NM_012198	1stExon;5'UTR	high-CpG:162908848-162908889				2:162908669-162909368	2:163200169-163201451	Promoter_Associated	GCA;GCA;GCA;GCA;GCA	ENST00000233612.4;ENST00000437150.2;ENST00000437150.2;ENST00000473240.1;ENST00000429691.2	TSS1500;5'UTR;1stExon;5'UTR;5'UTR	GCA;GCA;GCA;GCA;GCA;GCA;GCA;GCA;GCA	ENST00000233612.4;ENST00000481161.1;ENST00000453113.2;ENST00000487445.2;ENST00000479199.1;ENST00000437150.2;ENST00000437150.2;ENST00000473240.1;ENST00000429691.2	TSS1500;TSS200;TSS200;TSS200;TSS200;5'UTR;1stExon;5'UTR;5'UTR	chr2:163200405-163200670	3
cg03044660	0.702684	2.65969	5.19752	0.000809272	1	-3.856	chr10	93808473	-	cg03044660	67706828		CAATTATCCATTACATTTCCAATCACTTTACATAACCAAACATTTTCATC		II			NA	NA	NA	NA	NA	NA	chr10:93805512-93805845	S_Shelf	ATTTTATTACCCAATTATCCATTACATTTCCAATCACTTTACATAACCAAGCATTTTCAT[CG]TTGTCACACTATTGTAAACCACATCAGCAAGTTAATACATAAAGCTTTGCATTTCAAAAA	AATTATCCATTACATTTCCAATCACTTTACATAACCAAGCATTTTCATCG	CPEB3;CPEB3	NM_014912;NM_001178137	3'UTR;3'UTR								CPEB3;CPEB3	ENST00000394210.1;ENST00000412050.2	3'UTR;3'UTR	CPEB3;CPEB3	ENST00000394210.1;ENST00000412050.2	3'UTR;3'UTR	chr10:93807625-93808475	3
cg13255285	-1.03031	-4.56311	-5.19666	0.000810122	1	-3.85607	chr4	113558294	+	cg13255285	49648971	79615927	CATCTCCAAATCCTAATAATCTCAATTACTTTCACATCATAAAATAAACA	CGTCTCCGAATCCTAATAATCTCGATTACTTTCGCGTCATAAAATAAACG	I	A	Red	rs28364856	0.018009	NA	NA	NA	NA	chr4:113558032-113558681	Island	TAGGTGGAGCGCGCACTGCCTCCGGGCCCGTCTTTCTCAATTGGGACCGGAAAACGTTGT[CG]CTCATCCTATGACGCGAAAGTAACCGAGACTATCAGGATCCGGAGACGGAAATGTCCGAA	CGCTCATCCTATGACGCGAAAGTAACCGAGACTATCAGGATCCGGAGACG	LARP7;LARP7;LARP7;C4orf21	NM_016648;NM_016648;NM_015454;NM_018392	1stExon;5'UTR;TSS1500;TSS200					4:113777482-113778168	4:113557889-113559105	Unclassified	LARP7;LARP7;C4orf21;C4orf21;LARP7;LARP7;LARP7	ENST00000344442.5;ENST00000344442.5;ENST00000445203.2;ENST00000505019.1;ENST00000509061.1;ENST00000509061.1;ENST00000324052.6	1stExon;5'UTR;TSS200;TSS1500;1stExon;5'UTR;TSS1500	LARP7;LARP7;LARP7;LARP7;C4orf21;LARP7;C4orf21;C4orf21;C4orf21;C4orf21;LARP7;LARP7;C4orf21;LARP7;LARP7;LARP7;LARP7;LARP7;LARP7	ENST00000344442.5;ENST00000344442.5;ENST00000508577.1;ENST00000513553.1;ENST00000445203.2;ENST00000504079.1;ENST00000264370.5;ENST00000502805.1;ENST00000503172.1;ENST00000473015.1;ENST00000512589.1;ENST00000512589.1;ENST00000505019.1;ENST00000509061.1;ENST00000509061.1;ENST00000509622.1;ENST00000509622.1;ENST00000505034.1;ENST00000505216.1	1stExon;5'UTR;TSS200;TSS200;TSS200;TSS200;TSS200;TSS1500;TSS1500;TSS1500;1stExon;5'UTR;TSS1500;1stExon;5'UTR;1stExon;5'UTR;TSS1500;TSS1500	chr4:113558065-113558715	3
cg09443855	0.890591	2.51195	5.19616	0.000810624	1	-3.85611	chr22	41602903	+	cg09443855	63798968		CAACTCTAAAAATATAACTTACTATTCTTATTCTCCACATAATTATTCTC		II			NA	NA	NA	NA	NA	NA	chr22:41601069-41601476	S_Shore	TATTTGCATGTGTAGTTGCAAATATAAGGTGGAATAGCTCAAACTTTCTGCAAGGGTAAA[CG]AGAATAATCATGTGGAGAATAAGAATAGCAAGTCACACTTTTAGAGCTGTTACTGACTGC	CGAGAATAATCATGTGGAGAATAAGAATAGCAAGTCACACTTTTAGAGCT	L3MBTL2	NM_031488	Body								L3MBTL2	ENST00000489136.1	5'UTR	L3MBTL2;L3MBTL2;L3MBTL2;L3MBTL2	ENST00000489136.1;ENST00000481902.1;ENST00000466589.1;ENST00000479978.1	5'UTR;5'UTR;5'UTR;5'UTR	chr22:41602760-41603110	3
cg05829424	-0.882894	2.53893	-5.19498	0.000811795	1	-3.85621	chr19	6496362	-	cg05829424	11702985		ACCTCTAATAATTAAATACTAATAACTATCAAAAATAATAACAAATAACC		II			NA	NA	NA	NA	NA	NA	chr19:6495192-6496225	S_Shore	CCACCTGGAGGGCCTCTAGTAGTTGAATACTAGTAACTATCAAAAATAATAACAAATAGC[CG]GGTGCGGTGGCTCACACCTGTAATCCCAGCACTTTGGGAGGCCGAGGTGGGCGGATCACG	CCTCTAGTAGTTGAATACTAGTAACTATCAAAAATAATAACAAATAGCCG	TUBB4	NM_006087	Body
cg19025525	1.07774	-3.4754	5.19255	0.000814218	1	-3.85642	chr1	228566824	+	cg19025525	55705296	53723834	ACAACTAACCCAACAACAAAAAAAACAAACTACAAAACTACAAATCAACA	ACGACTAACCCGACGACGAAAAAAACGAACTACGAAACTACAAATCAACG	I	T	Red	NA	NA	NA	NA	NA	NA	chr1:228565949-228567121	Island	TCCGTCCTCACACCCATGCGCGTTTATTCCACCCGCCGTGCGCCTTCCTCTCTTCCATCA[CG]CTGACCTGCAGCCCCGCAGCCCGCTTTCTCCGCCGTCGGGCCAGCCGCTTGTTTCCACAA	CGCTGACCTGCAGCCCCGCAGCCCGCTTTCTCCGCCGTCGGGCCAGCCGC								1:226632573-226633680	1:228565819-228566900	Unclassified							chr1:228566785-228567190	3
cg24167726	1.13153	1.74942	5.19226	0.000814515	1	-3.85644	chr5	122167811	+	cg24167726	77631200		TTTACTACCTTAATCTTTAACTTTTAATCTCATTAAAAAAACAAACAAAC		II			NA	NA	NA	NA	NA	NA		OpenSea	AAACAAGAACATTAATAGTGCTAATAATATAATCTTTTCATTGGATAGGTCTGAGTTTAG[CG]TTTGTTTGTTTTCTTAATGAGATCAAAAGTTAAAGACCAAGGCAGCAAAATATTGTGAAA	TTGCTGCCTTGGTCTTTAACTTTTGATCTCATTAAGAAAACAAACAAACG	SNX2;SNX2	NM_003100;NM_001278199	3'UTR;3'UTR								CTB-36H16.2	ENST00000565823.1	TSS1500	CTB-36H16.2	ENST00000565823.1	TSS1500
cg08828848	-0.797196	1.47156	-5.19212	0.000814651	1	-3.85645	chr18	53132359	+	cg08828848	9740299		TAATTTCACACTTCCTCCTCCACTTCTATCAAAAAATATTTATAATAACC		II			NA	NA	NA	NA	NA	NA		OpenSea	GGCCTTCATAAGTATAAAAAGTTTCACTGTTATATTATTTTGATCACGGCTGATAACAGA[CG]GCCATCACAAACACCCTCTGACAGAAGTGGAGGAGGAAGTGTGAAACTAAGGTTCAGGAG	CGGCCATCACAAACACCCTCTGACAGAAGTGGAGGAGGAAGTGTGAAACT	TCF4;TCF4;TCF4;TCF4;TCF4;TCF4;TCF4;TCF4	NM_001243231;NM_001306207;NM_001243227;NM_001243228;NM_001083962;NM_003199;NM_001243230;NM_001243226	Body;Body;Body;Body;Body;Body;Body;Body											TCF4;TCF4;TCF4	ENST00000563686.1;ENST00000565580.1;ENST00000562847.1	TSS1500;5'UTR;5'UTR			chr18:53122474-53133579	6	chr18:53132239-53132941	3
cg03525527	1.15535	-4.79281	5.19184	0.000814929	1	-3.85648	chr8	25316492	+	cg03525527	54682193	15702126	CCTACCACTACCTTATAACCTCAAAAACTACTTTTCAAAAAAATCTCACA	CCTACCACTACCTTATAACCTCGAAAACTACTTTTCAAAAAAATCTCGCG	I	A	Red	NA	NA	NA	NA	NA	NA	chr8:25315286-25317028	Island	TTTGCAGCATCCAATAGAAAGGTGGGAGGCGGAGTTAAAGCGCTAAGAGAAGCGTTACTC[CG]CGAGACTCTCCTGAAAAGTAGTCCCCGAGGTCACAAGGCAGTGGCAGGTGTCTGTAGTCC	CGCGAGACTCTCCTGAAAAGTAGTCCCCGAGGTCACAAGGCAGTGGCAGG	CDCA2;KCTD9	NM_152562;NM_017634	TSS200;TSS1500					8:25371037-25373115	8:25315943-25316772	NonGene_Associated	CDCA2;CDCA2;KCTD9;KCTD9;CDCA2	ENST00000380665.3;ENST00000435898.1;ENST00000221200.4;ENST00000519665.1;ENST00000330560.3	TSS1500;TSS1500;TSS1500;TSS1500;TSS200	CDCA2;CDCA2;KCTD9;KCTD9;KCTD9;KCTD9;KCTD9;KCTD9;KCTD9;KCTD9;KCTD9;CDCA2	ENST00000518225.1;ENST00000435898.1;ENST00000517914.1;ENST00000524217.1;ENST00000522493.1;ENST00000523140.1;ENST00000518067.1;ENST00000518997.1;ENST00000521458.1;ENST00000221200.4;ENST00000519665.1;ENST00000330560.3	TSS1500;TSS1500;TSS1500;TSS1500;TSS1500;TSS1500;TSS1500;TSS1500;TSS1500;TSS1500;TSS1500;TSS200	chr8:25315865-25316835	3
cg18336885	-0.819399	2.26229	-5.19049	0.00081628	1	-3.85659	chr10	115905333	-	cg18336885	30702163		TATTTCAAATAACACAAATTATACCTTAATTTCATACAACTAATACAACC		II			NA	NA	NA	NA	NA	NA		OpenSea	TAAGGTCAACATATTTCAAATGGCACAAGTTATACCTTAGTTTCATACAGCTGGTGCAAC[CG]TCCTTTCTCCTGAGAAAGCTGCTTAATTTTGTTAGTGTTTTTCTCAAGTTCCTTATTTGC	CGGTTGCACCAGCTGTATGAAACTAAGGTATAACTTGTGCCATTTGAAAT	CCDC186	NM_018017	Body								C10orf118	ENST00000543782.1	TSS1500	C10orf118	ENST00000543782.1	TSS1500
cg25306442	0.911342	-2.24912	5.18423	0.000822587	1	-3.85712	chr1	45769308	-	cg25306442	29698833	91701114	TATCCAAAAAAACAAAAACTTCCAAAACCACTTAAAACTAAAAAAACTCA	TATCCAAAAAAACGAAAACTTCCGAAACCGCTTAAAACTAAAAAAACTCG	I	A	Red	NA	NA	NA	NA	NA	NA	chr1:45769213-45769917	Island	GAGGCAGGGGCGTGTCCAGAAAGGCGGGAGCTTCCGGAACCGCTTAGAGCTAAGGGAGCT[CG]GAGCGGGGGCCGGGGCCGAGGGCGGAGCAGGGTGGGGAAGGGGCGGGTCCAGAAAGACGG	TGTCCAGAAAGGCGGGAGCTTCCGGAACCGCTTAGAGCTAAGGGAGCTCG	LOC400752	NR_024270	TSS1500					1:45541782-45542504	1:45768929-45770685	Promoter_Associated	ZSWIM5	ENST00000464588.1	3'UTR	ZSWIM5	ENST00000464588.1	3'UTR	chr1:45769160-45769615	3
cg14409024	0.902231	1.42802	5.18313	0.000823698	1	-3.85721	chr9	134881994	+	cg14409024	35760965		TTTTTTTTTCCTCTACCATACAAATATAAAACTCCAAATTTCTACAATTC		II			NA	NA	NA	NA	NA	NA		OpenSea	TGCAAGGACACATGCTCACAGTCACTATGTAAATGGTGTCTATAGCCAGGTTTTTGTAAT[CG]AACTGCAGAAACCTGGAGTTTTATACCTGTATGGCAGAGGAAAAAAAAAAACAACAACCT	CGAACTGCAGAAACCTGGAGTTTTATACCTGTATGGCAGAGGAAAAAAAA	MED27	NM_004269	Body				TRUE												chr9:134881887-134882920	6
cg09284026	0.964598	-2.4811	5.17929	0.000827598	1	-3.85754	chr14	70040899	-	cg09284026	98740461	98601286	ATTTATAATTAATTTCCCCTACCAAAAAAAACTCAATCACAAAACCCCCA	ATTTATAATTAATTTCCCCTACCAAAAAAAACTCGATCGCAAAACCCCCG	I	A	Red	NA	NA	NA	NA	NA	NA	chr14:70041213-70041662	N_Shore	CTAAGGGAAGAAGTTTATGGTTGATTTCCCCTGCCAAAGGAGACTCGGTCGCAAGGCCCC[CG]GGTGATTAAAGGGCTGGGAGAAGTCCCCAAAGGCCTCTCCGGGAGGGGTGATGGATTCTT	CGGGGGCCTTGCGACCGAGTCTCCTTTGGCAGGGGAAATCAACCATAAAC						DMR		14:69107873-69111386	14:70040441-70042418	Unclassified							chr14:70040385-70041475	3
cg13400864	0.924483	2.54348	5.17834	0.00082856	1	-3.85762	chr4	140306674	-	cg13400864	4766435		ATTTCTTTTTTCATCATTAAACTCTTAAAATTCACTCAAATAAAACCATC		II			NA	NA	NA	NA	NA	NA		OpenSea	AGCTTTCTTTTATTTCTTTTTTCATCATTGGGCTCTTAAAATTCACTCAGATAGGACCAT[CG]TCTTCCATTTCTCATTCTTATGTAGGTATCAGAGTTGACAGTGCTAAACACCTGAAATTA	TTTCTTTTTTCATCATTGGGCTCTTAAAATTCACTCAGATAGGACCATCG	NAA15	NM_057175	Body								NAA15	ENST00000515576.1	TSS1500	NAA15;NAA15	ENST00000515576.1;ENST00000485905.2	TSS1500;5'UTR
cg01291592	0.708296	2.01159	5.17663	0.000830309	1	-3.85777	chr17	30929330	-	cg01291592	76723139		AAAATAATTCTCCCCCTCATAATAAACTATATTTTCCTATTTACATACCC		II			NA	NA	NA	NA	NA	NA		OpenSea	TTGGTTTCAAAGGGATGATTCTCCCCCTCATAATGGACTGTATTTTCCTATTTGCATGCC[CG]TAATCTTTGACTGGATGTCAGACATTGTGAATTTTACCTGTTGGGTATGGATATTTTTGT	CGGGCATGCAAATAGGAAAATACAGTCCATTATGAGGGGGAGAATCATCC	MYO1D;MYO1D	NM_015194;NM_001303279	Body;Body
cg15365367	1.39508	-4.47087	5.16913	0.000838004	1	-3.85841	chr14	20811805	-	cg15365367	52808128	58738187	CACAATTCCTTAAAACAAATTAATAACATCAACATTCAAATTCCATAACA	CGCGATTCCTTAAAACGAATTAATAACGTCAACGTTCGAATTCCATAACG	I	A	Red	NA	NA	NA	NA	NA	NA		OpenSea	TGACACTGGGCCCGCGATTCCTTGGAGCGGGTTGATGACGTCAGCGTTCGAATTCCATGG[CG]GCGCGGCGGCGACGGAGCACCGGCGGCGGCAGGGCGAGAGGTTCGGAGCTCAATATCGCG	CGCGATTCCTTGGAGCGGGTTGATGACGTCAGCGTTCGAATTCCATGGCG	PARP2;PARP2;RPPH1	NM_005484;NM_001042618;NR_002312	1stExon;1stExon;TSS1500	high-CpG:19881552-19881648				14:19881517-19881711	14:20811064-20812372	Promoter_Associated	RPPH1;PARP2;RPPH1;PARP2;PARP2	ENST00000554988.1;ENST00000429687.3;ENST00000516869.1;ENST00000250416.5;ENST00000527915.1	1stExon;1stExon;TSS1500;1stExon;1stExon	RPPH1;PARP2;RPPH1;PARP2;PARP2;PARP2	ENST00000554988.1;ENST00000429687.3;ENST00000516869.1;ENST00000250416.5;ENST00000529465.2;ENST00000527915.1	1stExon;1stExon;TSS1500;1stExon;1stExon;1stExon	chr14:20811245-20811950	3
cg20750244	-1.14364	-4.65533	-5.16655	0.000840671	1	-3.85863	chr1	38273864	+	cg20750244	35681211	72674283	AATCTCCTAAACCAAAAACTAACTAAAAACATCACTTCCTCCCAAAAACA	AATCTCCTAAACCGAAAACTAACTAAAAACGTCACTTCCTCCCGAAAACG	I	A	Red	NA	NA	NA	NA	NA	NA	chr1:38273374-38274402	Island	TGGCAGCCACCGCGGCCCTCATCCCCCTGCACCGACGCGCCGGAGACATCCGCCCAGGCC[CG]CTTCCGGGAGGAAGTGACGCTCCCAGCCAGCTTCCGGTCCAGGAGACTCGGCCCCGCCTC	AGTCTCCTGGACCGGAAGCTGGCTGGGAGCGTCACTTCCTCCCGGAAGCG	YRDC;C1orf122;C1orf122;C1orf122;C1orf122;YRDC	NM_024640;NM_001142726;NM_198446;NM_198446;NM_001142726;NM_024640	1stExon;1stExon;5'UTR;1stExon;5'UTR;5'UTR	high-CpG:38046050-38046558;high-CpG:38046347-38046478				1:38045824-38046973	1:38272955-38274948	Promoter_Associated	C1orf122;C1orf122;C1orf122;C1orf122;C1orf122;YRDC;C1orf122;C1orf122;C1orf122	ENST00000468084.1;ENST00000468084.1;ENST00000525096.1;ENST00000373042.4;ENST00000373042.4;ENST00000373044.2;ENST00000446260.2;ENST00000373043.1;ENST00000373043.1	1stExon;5'UTR;TSS200;5'UTR;1stExon;TSS200;TSS1500;5'UTR;1stExon	C1orf122;C1orf122;C1orf122;C1orf122;C1orf122;C1orf122;YRDC;C1orf122;C1orf122;C1orf122	ENST00000419397.3;ENST00000468084.1;ENST00000468084.1;ENST00000525096.1;ENST00000373042.4;ENST00000373042.4;ENST00000373044.2;ENST00000446260.2;ENST00000373043.1;ENST00000373043.1	5'UTR;1stExon;5'UTR;TSS200;5'UTR;1stExon;TSS200;TSS1500;5'UTR;1stExon	chr1:38273800-38274010	3
cg00824413	-0.836304	-2.01132	-5.16461	0.000842683	1	-3.85879	chr9	95858409	-	cg00824413	99810398	8728186	AAAACAAAATTTAAAACCCTAAAAAAACCATAACAAACACAAAAAAAACA	AAAACGAAATTTAAAACCCTAAAAAAACCGTAACGAACGCGAAAAAAACG	I	A	Red	rs142145607	0.0293	NA	NA	NA	NA	chr9:95857703-95859132	Island	ACTCGAGTGAGAGGGGCGGAGTTTAGAGCCCTGGGGGAGCCGTAGCGGGCGCGGAAGGGG[CG]GGGCCTAACGGTAGGGGGCGGGGCTCGTCAAAGGGCGGGGTTTAGAGTCCCCGAGGCTAC	GGGGCGGAGTTTAGAGCCCTGGGGGAGCCGTAGCGGGCGCGGAAGGGGCG	C9orf89	NM_032310	TSS200					9:94897525-94898953	9:95857308-95859259	Promoter_Associated	RP11-274J16.5;C9orf89	ENST00000428958.1;ENST00000375464.2	TSS1500;TSS200	RP11-274J16.5;C9orf89;C9orf89;C9orf89;C9orf89;C9orf89;C9orf89	ENST00000428958.1;ENST00000466409.1;ENST00000495641.1;ENST00000466929.1;ENST00000468781.1;ENST00000490488.1;ENST00000498243.1	TSS1500;TSS200;TSS200;TSS200;TSS200;TSS200;TSS200	chr9:95857705-95858595	3
cg04124129	-1.10925	-3.88672	-5.16401	0.000843301	1	-3.85884	chr12	39836866	-	cg04124129	90625466	41734173	AACTAAAACACCACTAAAACCACAAAACTCAAACACAATAAACTAAAACA	AACTAAAACGCCACTAAAACCGCGAAACTCGAACGCAATAAACTAAAACG	I	T	Red	NA	NA	NA	NA	NA	NA	chr12:39836211-39837499	Island	TCGGCACCGCAGAGCTGAGGCGCCACTGGGGCCGCGGGACTCGGGCGCAGTAGGCTGGGG[CG]TCTGCGGGCGGGCGGCCGGCTCACCTCCGCCGCGCTCCAGCCATGTTGGGCGACTGAATG	CGCCCCAGCCTACTGCGCCCGAGTCCCGCGGCCCCAGTGGCGCCTCAGCT	KIF21A;KIF21A;KIF21A;KIF21A;KIF21A;KIF21A;KIF21A;KIF21A	NM_001173464;NM_001173465;NM_017641;NM_001173463;NM_001173464;NM_001173465;NM_017641;NM_001173463	1stExon;1stExon;1stExon;1stExon;5'UTR;5'UTR;5'UTR;5'UTR					12:38122415-38123751	12:39836810-39837306	Promoter_Associated	KIF21A;KIF21A;KIF21A;KIF21A;AC121334.1;KIF21A;KIF21A	ENST00000545778.1;ENST00000541463.2;ENST00000361961.3;ENST00000361418.5;ENST00000517165.1;ENST00000544797.2;ENST00000545778.1	1stExon;TSS200;5'UTR;TSS200;1stExon;TSS200;5'UTR	KIF21A;KIF21A;KIF21A;KIF21A;AC121334.1;KIF21A;KIF21A	ENST00000545778.1;ENST00000541463.2;ENST00000395670.3;ENST00000361418.5;ENST00000517165.1;ENST00000544797.2;ENST00000545778.1	1stExon;TSS200;5'UTR;TSS200;1stExon;TSS200;5'UTR			chr12:39835585-39837956	6	chr12:39835495-39838596	6
cg10723635	-0.885672	-3.88773	-5.16215	0.00084524	1	-3.859	chr1	42846100	+	cg10723635	3729422	78631365	AAAAATTTCCAAACTAACAAACCAAAAATACACAATAAACAACAAATACA	AAAAATTTCCGAACTAACGAACCAAAAATACGCAATAAACGACGAATACG	I	T	Red	NA	NA	NA	NA	NA	NA	chr1:42845978-42846988	Island	GGGGCTCAGCAGGCGTCCGCCCGTGTCCCAGCCCCCGAGCGCCCGGGATCGCCTGGGAGA[CG]CATCCGCCGCCCACTGCGCATCTCTGGCCCGTCAGCTCGGAAACCCTCCGAGCCTCACAG	CGCATCCGCCGCCCACTGCGCATCTCTGGCCCGTCAGCTCGGAAACCCTC	RIMKLA	NM_173642	TSS1500				TRUE	1:42618610-42619575	1:42846075-42847054	Unclassified	RIMKLA	ENST00000431473.2	TSS1500	RIMKLA;RIMKLA	ENST00000410070.2;ENST00000431473.2	TSS1500;TSS1500	chr1:42845825-42846790	3
cg18656577	-1.43774	-4.01316	-5.16187	0.000845528	1	-3.85903	chr17	8286464	+	cg18656577	37655842	44717165	TTCTCTTCCCTTTTACAACCATCACCAAAACAAAAACAAATAAAAATTCA	TTCTCTTCCCTTTTACGACCATCACCGAAACGAAAACGAATAAAAATTCG	I	A	Red	NA	NA	NA	NA	NA	NA	chr17:8286376-8287336	Island	CGCGGTCGGAAGCCACCATGCCCAAGAACGGATGGCTGCTGATTACACCCGCTTGCCCGC[CG]AATCCTTACCCGCTCCCGCTTCGGTGATGGCCGCAAAAGGGAAGAGAACTACACGCTGCT	TTCTCTTCCCTTTTGCGGCCATCACCGAAGCGGGAGCGGGTAAGGATTCG	RPL26	NM_000987	5'UTR	high-CpG:8227169-8227252				17:8226819-8228031	17:8285790-8287491	Promoter_Associated	RPL26	ENST00000293842.4	5'UTR	RPL26	ENST00000293842.4	5'UTR	chr17:8285760-8287490	3
cg05268909	-1.06406	2.75785	-5.16137	0.000846055	1	-3.85907	chr4	6173417	+	cg05268909	92654412		AATCCTACCTACACRATACTCCTAAATTCAATAACTTTTAAAAATAAACC		II			NA	NA	NA	NA	NA	NA		OpenSea	ATGAGTGCACAACAGTGATAGGTGTGGGAAGACAGAGTCTTCACATGTCTTGAAGGTTGG[CG]GTTCACCCTCAAAAGCTACTGAACCCAGGAGTACCGTGCAGGTAGGACTGTGCTTCTCTC	GTCCTACCTGCACGGTACTCCTGGGTTCAGTAGCTTTTGAGGGTGAACCG	JAKMIP1;JAKMIP1;JAKMIP1;JAKMIP1	NM_001306133;NM_001306134;NM_001099433;NM_144720	5'UTR;5'UTR;5'UTR;5'UTR								JAKMIP1;JAKMIP1;JAKMIP1;JAKMIP1;JAKMIP1	ENST00000409831.1;ENST00000410077.2;ENST00000429819.2;ENST00000409021.3;ENST00000418227.2	5'UTR;5'UTR;5'UTR;5'UTR;5'UTR	JAKMIP1;JAKMIP1;JAKMIP1;JAKMIP1;JAKMIP1	ENST00000409831.1;ENST00000410077.2;ENST00000429819.2;ENST00000409021.3;ENST00000418227.2	5'UTR;5'UTR;5'UTR;5'UTR;5'UTR					chr4:6171755-6174816	6
cg19453893	-0.847447	2.95102	-5.15943	0.000848074	1	-3.85924	chr5	16794840	-	cg19453893	32767190	10754822	AACAACAATAACACTCATTAACAATAACAAAAATATACAAAAACAACTCA	AACAACGATAACACTCGTTAACGATAACGAAAATATACGAAAACAACTCG	I	C	Grn	NA	NA	NA	NA	NA	NA		OpenSea	GGCGCTTCCACAGGCAGCGGTAGCACTCGTTGGCGATGGCGAAGATGTGCGGGGGCAGCT[CG]CCCAGGTGGCGCCGGCTGTACTGCTCCATGGTGGCAGGCTCGTACAGCCCGGCGATGGGC	GGCAGCGGTAGCACTCGTTGGCGATGGCGAAGATGTGCGGGGGCAGCTCG	MYO10	NM_012334	Body					5:16847777-16847895									chr5:16794480-16794915	3
cg08114257	-1.24194	-3.93925	-5.1583	0.000849261	1	-3.85933	chr1	204121500	+	cg08114257	78661897	84711841	ACTAAAAACACAAAACAAAAACACAAAAAAACAAACCCAAACTAACATCA	ACTAAAAACACGAAACAAAAACACAAAAAAACGAACCCAAACTAACGTCG	I	T	Red	NA	NA	NA	NA	NA	NA	chr1:204120398-204121109	S_Shore	GGGGGAGGGCTCGTCCTGCGCCCCCACCTCATCCTGGAATAGAGAGATCCGCTGCTCCCA[CG]ACGTCAGCTTGGGCTCGCCCCTCTGTGCCCCTGCTCCGTGCCCCCAGTCCCCGGACCCCG	ACTGGGGGCACGGAGCAGGGGCACAGAGGGGCGAGCCCAAGCTGACGTCG	ETNK2	NM_018208	TSS200					1:202387022-202388127			ETNK2;ETNK2;ETNK2	ENST00000367201.3;ENST00000367199.2;ENST00000367202.4	TSS1500;TSS200;TSS1500	ETNK2;ETNK2;ETNK2;ETNK2	ENST00000429525.1;ENST00000367201.3;ENST00000367199.2;ENST00000367202.4	TSS1500;TSS1500;TSS200;TSS1500	chr1:204121460-204121915	3
cg06201030	-0.699647	-2.89066	-5.15523	0.000852477	1	-3.8596	chr6	31774253	+	cg06201030	92632374	9655911	AAAAACAAAAAAATTAAACCTCAAAACACTTCTCTACCAAACAAACTTCA	AAAAACGAAAAAATTAAACCTCAAAACACTTCTCTACCAAACAAACTTCG	I	A	Red	NA	NA	NA	NA	NA	NA	chr6:31774475-31774862	N_Shore	TCTCGGGTACCTGCCCACTCCTTTCAATGAATTGTAGAAAATATCCCACCCGCACCCTGC[CG]AAGCTTGCCTGGCAGAGAAGTGCTCTGAGGTCTAACTTTTCCGTCTCCCGCTATCCTCAC	GGAGACGGAAAAGTTAGACCTCAGAGCACTTCTCTGCCAGGCAAGCTTCG	LSM2	NM_021177	Body						6:31773927-31775055	Promoter_Associated	LSM2	ENST00000491421.1	3'UTR	LSM2;LSM2;LSM2;LSM2;LSM2;LSM2	ENST00000475835.1;ENST00000491421.1;ENST00000493387.1;ENST00000470083.1;ENST00000470086.1;ENST00000477182.1	3'UTR;3'UTR;3'UTR;3'UTR;3'UTR;3'UTR	chr6:31774065-31774335	3
cg06176592	-0.710149	-3.88999	-5.15496	0.000852765	1	-3.85962	chr16	30076332	-	cg06176592	3692912	98634986	AAAAACATTTAACAAAAACTATAACCCCACATACCAAAAACCAAACAACA	AAAAACGTTTAACAAAAACTATAACCCCGCATACCAAAAACCGAACAACG	I	A	Red	NA	NA	NA	NA	NA	NA	chr16:30076310-30077872	Island	GTCAGGCTCAAGGAAGACGTTTGGCAGGAACTGTGACCCCGCATGCCAGAGGCCGAGCAG[CG]GCCGGTGCATAGCCGCGCATTCTGGTTTTCTGTGGCGCAGAGGACTACCAGCCTGGCTGC	GAAGACGTTTGGCAGGAACTGTGACCCCGCATGCCAGAGGCCGAGCAGCG	ALDOA;ALDOA;ALDOA;ALDOA;ALDOA	NM_001243177;NM_184041;NM_184043;NM_001127617;NM_000034	TSS1500;TSS1500;5'UTR;5'UTR;5'UTR					16:29983465-29985353	16:30076156-30077202	Promoter_Associated	ALDOA;ALDOA;ALDOA;ALDOA;ALDOA;ALDOA;ALDOA;ALDOA;ALDOA;ALDOA	ENST00000569545.1;ENST00000564595.2;ENST00000569798.1;ENST00000563060.2;ENST00000395240.3;ENST00000412304.2;ENST00000564546.1;ENST00000338110.5;ENST00000395248.1;ENST00000566897.1	5'UTR;TSS1500;TSS1500;5'UTR;TSS1500;5'UTR;TSS200;5'UTR;5'UTR;5'UTR	ALDOA;ALDOA;ALDOA;ALDOA;ALDOA;ALDOA;ALDOA;ALDOA;ALDOA;ALDOA;ALDOA;ALDOA;ALDOA;ALDOA;ALDOA;ALDOA;ALDOA;ALDOA	ENST00000562168.1;ENST00000569545.1;ENST00000564595.2;ENST00000567555.1;ENST00000569798.1;ENST00000563060.2;ENST00000395240.3;ENST00000566012.1;ENST00000566846.1;ENST00000412304.2;ENST00000562679.1;ENST00000563987.1;ENST00000564546.1;ENST00000338110.5;ENST00000395248.1;ENST00000566897.1;ENST00000568435.1;ENST00000564521.2	5'UTR;5'UTR;TSS1500;TSS1500;TSS1500;5'UTR;TSS1500;TSS1500;TSS1500;5'UTR;TSS1500;5'UTR;TSS200;5'UTR;5'UTR;5'UTR;5'UTR;5'UTR	chr16:30076325-30077095	3
cg22663872	-1.44094	-3.93343	-5.15479	0.000852936	1	-3.85963	chr7	149120266	-	cg22663872	39765855	75721208	TAATATTCATACCCAACCAAAAAAAACAAACAAACCTCAAATACCACACA	TAATATTCATACCCAACCAAAAAAAACGAACGAACCTCGAATACCACGCG	I	A	Red	NA	NA	NA	NA	NA	NA	chr7:149119398-149120307	Island	CGCGGGCGCGGCTGGTGTTCATACCCAGCCAGGAAGGGCGGGCGGGCCTCGGGTGCCACG[CG]GCGTGCCCGGCGCTTTCCCCGCAGTCCCGCTTGCTGCCCGTCCCTGGACTCCTTATCAGG	TGGTGTTCATACCCAGCCAGGAAGGGCGGGCGGGCCTCGGGTGCCACGCG							TRUE	7:148750838-148751333	7:149118982-149120716	Promoter_Associated	RP11-143I21.1	ENST00000568729.1	5'UTR	RP11-143I21.1	ENST00000568729.1	5'UTR	chr7:149119025-149120355	3
cg05444140	0.903985	2.74619	5.15034	0.000857632	1	-3.86002	chr13	97946739	+	cg05444140	13667914		TAAATAACATAAAAATCTATCTTCCCAATTAACTAAATTCTACCTAACCC		II			NA	NA	NA	NA	NA	NA		OpenSea	TAAGAATATGGAAGTGTTAGCTGCAAGAACAACCAAAAAATGTCATAGCAGAGAGCATTA[CG]GGCTAGGTAGAATTTAGCTAACTGGGAAGACAGACCTTCATGTTATTTACCCTATATCAG	CGGGCTAGGTAGAATTTAGCTAACTGGGAAGACAGACCTTCATGTTATTT	MBNL2;MBNL2;MBNL2	NM_144778;NM_001306070;NM_207304	Body;Body;Body								MBNL2	ENST00000376679.2	5'UTR	MBNL2	ENST00000376679.2	5'UTR			chr13:97946672-97948561	6	chr13:97946664-97948992	6
cg25586069	0.759454	-1.78874	5.15016	0.000857821	1	-3.86003	chr10	118765145	+	cg25586069	78617842		AAAATATACCACCCTAAACCCRCCCCTATAAACAACTAAATTTTACAACC		II			NA	NA	NA	NA	NA	NA	chr10:118764228-118765146	Island	CAATGAGCCATGAACGCCTGGGCTTCTTCCCTAGTTTTCCCGCAGTAGACTCTGGGGGCG[CG]GTTGCAAAACCTAGCTGCCCACAGGGGCGGGCCCAGGGTGGTACATTTTGCACCTTGAAG	AAATGTACCACCCTGGGCCCGCCCCTGTGGGCAGCTAGGTTTTGCAACCG	KIAA1598;KIAA1598	NM_001127211;NM_018330	TSS200;TSS200					10:118754183-118755165			KIAA1598;KIAA1598;KIAA1598	ENST00000260777.10;ENST00000392903.2;ENST00000392901.4	TSS1500;TSS200;5'UTR	KIAA1598;KIAA1598;KIAA1598;KIAA1598	ENST00000260777.10;ENST00000392903.2;ENST00000469231.1;ENST00000392901.4	TSS1500;TSS200;TSS200;5'UTR	chr10:118764940-118765675	3
cg20330021	0.897351	-3.5275	5.14936	0.000858676	1	-3.8601	chr1	155036303	+	cg20330021	36610597	1757385	AAACCAAAAAACACAACCCAAAAAACAATCCACAACAAAAACAACAACCA	AAACCGAAAAACGCGACCCAAAAAACAATCCGCAACAAAAACAACAACCG	I	C	Grn	NA	NA	NA	NA	NA	NA	chr1:155034925-155036578	Island	TCGACTGTGAAGCGGGCCGGGACCTGCCAGGCCAGACCAAACCGGACCTCGGGGGCGATG[CG]GCTGCTGCCCCTGCTGCGGACTGTCCTCTGGGCCGCGTTCCTCGGCTCCCCTCTGCGCGG	CGGCTGCTGCCCCTGCTGCGGACTGTCCTCTGGGCCGCGTTCCTCGGCTC	EFNA4;EFNA4;EFNA4	NM_182689;NM_182690;NM_005227	1stExon;1stExon;1stExon					1:153302643-153303202	1:155035147-155036448	Promoter_Associated	EFNA4;EFNA4;EFNA3;EFNA4	ENST00000368409.3;ENST00000359751.4;ENST00000556931.1;ENST00000427683.2	1stExon;1stExon;1stExon;1stExon	EFNA4;EFNA4;EFNA3;EFNA4	ENST00000368409.3;ENST00000359751.4;ENST00000556931.1;ENST00000427683.2	1stExon;1stExon;1stExon;1stExon	chr1:155036040-155037035	3
cg07556134	0.901686	-3.25515	5.14797	0.000860146	1	-3.86022	chr3	12330263	-	cg07556134	33709230	86774883	CTAACCCTACACCCAACAAAAAAACTAAAAACAAAAACTAAATACCTCCA	CTAACCCTACGCCCGACGAAAAAACTAAAAACGAAAACTAAATACCTCCG	I	T	Red	NA	NA	NA	NA	NA	NA	chr3:12329427-12330333	Island	TGACGCGTTGTGCTGGCCCTACGCCCGGCGGAGGGGCTGGGGACGGGGACTGGGTGCCTC[CG]TGCCTCCGCGGATGGAGCGCGCAGCCAGGACCCCCAGCCGCACCCCGGGGGGCTGGAAAG	CGGAGGCACCCAGTCCCCGTCCCCAGCCCCTCCGCCGGGCGTAGGGCCAG	PPARG;PPARG;PPARG	NM_005037;NM_138711;NM_138712	5'UTR;TSS200;5'UTR					3:12304004-12305333			PPARG;PPARG;PPARG;PPARG;PPARG	ENST00000397026.2;ENST00000397012.2;ENST00000397010.2;ENST00000309576.6;ENST00000397015.2	TSS1500;TSS200;5'UTR;5'UTR;5'UTR	PPARG;PPARG;PPARG;PPARG;PPARG;PPARG;PPARG	ENST00000397026.2;ENST00000497594.1;ENST00000455517.1;ENST00000397010.2;ENST00000397029.3;ENST00000309576.6;ENST00000397015.2	TSS1500;TSS1500;TSS200;5'UTR;5'UTR;5'UTR;5'UTR	chr3:12329965-12330695	3
cg20493960	-0.933796	-3.09295	-5.14772	0.000860411	1	-3.86024	chr11	94502524	-	cg20493960	29797214	79754101	AATAACAACCAAACAAAACAATAACCTAATACCAAAACAAAAACCAAACA	GATAACAACCGAACGAAACGATAACCTAATACCGAAACAAAAACCGAACG	I	T	Red	NA	NA	NA	NA	NA	NA	chr11:94501366-94502696	Island	GGTACGTTGGCCGATGACAGCCGAGCGGAACGGTGGCCTAGTGCCGGGACAGGGACCGAG[CG]TGCCCCATAGGCGGCCGGGCTGGAGGACGCGGCGGCAGAGCAGACGAGCCCTGGCGCGCA	CGCTCGGTCCCTGTCCCGGCACTAGGCCACCGTTCCGCTCGGCTGTCATC	AMOTL1	NM_130847	Body			DMR		11:94142116-94142344									chr11:94502445-94502675	3
cg08967837	-0.900695	-4.46031	-5.14712	0.000861044	1	-3.86029	chr4	186392746	-	cg08967837	30665113	82774403	ATACAACAAATACAAAAAAACAAACCCAAAATATCCCAAATTTTCAAACA	ATACGACGAATACAAAAAAACGAACCCGAAATATCCCGAATTTTCGAACG	I	A	Red	NA	NA	NA	NA	NA	NA	chr4:186392574-186393184	Island	CGAGCGGGAGATGTGCGGCGAGTGCAGAAGGGCGGACCCGGGATGTCCCGGGTTTTCGAG[CG]GGGAGCCGCCTGCTGAATGCCCTTCTGCTGCCCTCCGTTCCCGCGGCTCCCCTAGGAGCC	GTGCGGCGAGTGCAGAAGGGCGGACCCGGGATGTCCCGGGTTTTCGAGCG	CCDC110;CCDC110	NM_152775;NM_001145411	Body;Body					4:186628935-186630178	4:186392451-186392908	Unclassified	CCDC110;RP11-279O9.4	ENST00000507501.1;ENST00000512874.1	TSS1500;1stExon	CCDC110;CCDC110;RP11-279O9.4	ENST00000507501.1;ENST00000506962.1;ENST00000512874.1	TSS1500;TSS1500;1stExon	chr4:186392720-186393310	3
cg14962394	0.85325	-4.10597	5.14343	0.000864981	1	-3.86061	chr1	26249385	-	cg14962394	16671832	22708920	ATCTCTAACTAACAAAAAACCAAAACTACAAAAAACCACACAAAATCACA	ATCTCTAACTAACGAAAAACCAAAACTACGAAAAACCGCACGAAATCGCG	I	T	Red	NA	NA	NA	NA	NA	NA	chr1:26249205-26249613	Island	GGAGCGGGTGGGGTCTCTGGCTGGCGGGGAGCCAGGGCTGCGGGAAACCGCACGAGGTCG[CG]TTCGCGAGTGGCGGAGAAGCCCAGACCCCCGGGCGCACGCGGCCGCGCCCACCCAGGTCG	CGCGACCTCGTGCGGTTTCCCGCAGCCCTGGCTCCCCGCCAGCCAGAGAC							TRUE	1:26121632-26122574	1:26248937-26249734	Unclassified_Cell_type_specific							chr1:26249000-26250315	3
cg14696396	0.813101	-3.70057	5.14201	0.000866495	1	-3.86073	chr15	83776446	+	cg14696396	97618322	44741219	ATAAATAACCAAAATAACCAAAAAAAACAACACAAAAACCCCAATAACCA	ATAAATAACCGAAATAACCGAAAAAAACAACACGAAAACCCCGATAACCG	I	C	Grn	NA	NA	NA	NA	NA	NA	chr15:83775861-83776922	Island	GGGCGCCCAGCGGGATGCGGTGAAGGGCGAGCGGCGCGGCGGCTGCGATGAGTGCCTCTG[CG]GCCACCGGGGTCTTCGTGCTGTCCCTCTCGGCCATCCCGGTCACCTATGTCTTCAACCAC	CGGCCACCGGGGTCTTCGTGCTGTCCCTCTCGGCCATCCCGGTCACCTAT	TM6SF1;TM6SF1	NM_001144903;NM_023003	1stExon;1stExon					15:81566841-81567881	15:83775977-83776772	Unclassified_Cell_type_specific	TM6SF1;TM6SF1;TM6SF1;TM6SF1;TM6SF1	ENST00000322019.9;ENST00000379386.4;ENST00000565774.1;ENST00000564988.1;ENST00000564988.1	1stExon;1stExon;1stExon;1stExon;5'UTR	TM6SF1;TM6SF1;TM6SF1;TM6SF1;TM6SF1;TM6SF1;TM6SF1;TM6SF1	ENST00000322019.9;ENST00000565982.1;ENST00000379386.4;ENST00000379384.5;ENST00000258909.9;ENST00000565774.1;ENST00000564988.1;ENST00000564988.1	1stExon;TSS200;1stExon;1stExon;1stExon;1stExon;1stExon;5'UTR	chr15:83775300-83776675	3
cg02083794	-0.726544	2.41966	-5.14106	0.000867512	1	-3.86082	chr15	62177742	-	cg02083794	64630155		TCAAACTACTATATAATAACACAAATAAAAACATTCAACTTCTACTTCTC		II			NA	NA	NA	NA	NA	NA		OpenSea	CTGCTAACCCATCAAACTGCTGTGTGGTAACACAAGTAAGAACATTCAGCTTCTACTTCT[CG]TGAAAATTCACAGAACTGATGATAGTTAAGTCCACATGAATTAATGAAGTTAACTATTTG	CGAGAAGTAGAAGCTGAATGTTCTTACTTGTGTTACCACACAGCAGTTTG	VPS13C;VPS13C;VPS13C;VPS13C	NM_020821;NM_017684;NM_001018088;NM_018080	Body;Body;Body;Body
cg12183888	0.870232	-4.25902	5.13615	0.000872789	1	-3.86124	chr9	74383480	-	cg12183888	69748893	86801121	CAACCACAACCTCTACCTAAAAATAAAATACTCTCCTCCCAAAAATAACA	CAACCGCAACCTCTACCTAAAAATAAAATACTCTCCTCCCGAAAATAACG	I	C	Grn	NA	NA	NA	NA	NA	NA	chr9:74383077-74384702	Island	GTACTCAACTGGCAGCCGCAGCCTCTGCCTGGAGGTGAAATACTCTCCTCCCGAGAGTGA[CG]CGCACTTCCCTCCGCCTCCGCCTCCTCCTCCTCCTCCTCCTCCTGCCCCGAGCCTCGGGG	CAGCCGCAGCCTCTGCCTGGAGGTGAAATACTCTCCTCCCGAGAGTGACG	TMEM2;TMEM2;TMEM2;TMEM2	NM_001135820;NM_013390;NM_001135820;NM_013390	5'UTR;5'UTR;1stExon;1stExon	high-CpG:73573212-73573675				9:73572623-73574513	9:74383145-74385073	Promoter_Associated	TMEM2;TMEM2;TMEM2	ENST00000377044.4;ENST00000377044.4;ENST00000377066.5	5'UTR;1stExon;TSS200	TMEM2;TMEM2;TMEM2;TMEM2;TMEM2	ENST00000543165.1;ENST00000377044.4;ENST00000545719.1;ENST00000377044.4;ENST00000377066.5	TSS200;5'UTR;5'UTR;1stExon;TSS200	chr9:74383325-74384030	3
cg08017606	0.678518	-3.54415	5.13305	0.000876145	1	-3.86151	chr5	145316274	-	cg08017606	48683885		TAAACTAAACTCAACAAAAATTACATACACAAAATTAATAACCCCCACAC		II			NA	NA	NA	NA	NA	NA	chr5:145316145-145316354	Island	GAGGAGGGGGCTGAGCTGAACTCAGCAGAAGTTACATGCACAAGGTTAGTGGCCCCCACA[CG]CCTCCCCAGCCCGCTGCCGCGCTGACATCTTTGGAGAGGAGGCTTAGGAAGGCGAGGCGC	GAGCTGAACTCAGCAGAAGTTACATGCACAAGGTTAGTGGCCCCCACACG	SH3RF2	NM_152550	5'UTR					5:145296339-145296569			SH3RF2;SH3RF2	ENST00000511217.1;ENST00000359120.4	TSS1500;5'UTR	SH3RF2;SH3RF2;SH3RF2;SH3RF2	ENST00000511217.1;ENST00000359120.4;ENST00000506591.1;ENST00000506591.1	TSS1500;5'UTR;1stExon;5'UTR	chr5:145315760-145316755	3
cg24482389	0.817068	1.31317	5.12954	0.000879948	1	-3.86181	chr19	54026067	-	cg24482389	99631896		CCAAATAATCATTTATCCCACTAATTCCTCCCCAAAAAATATAACAAAAC		II			NA	NA	NA	NA	NA	NA	chr19:54023868-54024560	S_Shore	CCCATTTCTTCCCAAATAGTCATTTATCCCACTAATTCCTCCCCAAGGGATGTGACAGGG[CG]GTGCAGGTCATTCCTCCGTGTATACTCCATTGACCTACCCTCTTCTAAAATGTCTAAAAA	CGCCCTGTCACATCCCTTGGGGAGGAATTAGTGGGATAAATGACTATTTG	ZNF331	NM_018555	5'UTR								ZNF331;ZNF331;ZNF331	ENST00000513929.1;ENST00000253144.9;ENST00000511593.1	5'UTR;5'UTR;5'UTR	ZNF331;ZNF331;ZNF331;ZNF331	ENST00000513929.1;ENST00000253144.9;ENST00000511593.1;ENST00000502248.1	5'UTR;5'UTR;5'UTR;5'UTR
cg17784591	-0.725701	2.0854	-5.12848	0.000881112	1	-3.86191	chr6	30306659	+	cg17784591	1754315		CTCTAAAATAAAAAATATATTCCCTAATTTTACTAACACCATTCATTTAC		II			NA	NA	NA	NA	NA	NA		OpenSea	GCTTTTGATATGTATATATTAATAATACCTCTAAAGTGTTTGAAATATTTTGTTCTCTTA[CG]TAAATGAATGGTGTTAGCAAAACTAGGGAACATATTTTTTATCTTAGAGATTAGATTACC	TCTAAGATAAAAAATATGTTCCCTAGTTTTGCTAACACCATTCATTTACG	TRIM39;TRIM39	NM_172016;NM_021253	Body;Body
cg11056739	-0.872176	-3.70854	-5.12754	0.00088213	1	-3.86199	chr3	52280059	+	cg11056739	54715256	84729506	ATTCAAACCCAAACCTAAACTAAAAATCAAAAAAAAACACTCACTCAACA	ATTCAAACCCGAACCTAAACTAAAAATCGAAAAAAAACACTCACTCGACG	I	T	Red	NA	NA	NA	NA	NA	NA	chr3:52279601-52280140	Island	AGACTCCCGGCCCGTGCGCAGCCCCGCACGAGGACGCACGCTACCCTGGAATGCAGGCTA[CG]CCGAGTGAGTGCCCCTCCCCGACCCCCAGCTCAGGCCCGGGCCTGAACCCGCTTCGGGTC	CGCCGAGTGAGTGCCCCTCCCCGACCCCCAGCTCAGGCCCGGGCCTGAAC	PPM1M;PPM1M	NM_144641;NM_001122870	1stExon;TSS200				TRUE	3:52254087-52255180	3:52278847-52280705	Promoter_Associated	PPM1M;PPM1M;PPM1M	ENST00000457351.2;ENST00000296487.4;ENST00000323588.4	1stExon;TSS200;TSS200	PPM1M;PPM1M;PPM1M;PPM1M;PPM1M;PPM1M;PPM1M;PPM1M	ENST00000489606.1;ENST00000457351.2;ENST00000472955.1;ENST00000457454.1;ENST00000467471.1;ENST00000296487.4;ENST00000323588.4;ENST00000467471.1	TSS1500;1stExon;TSS1500;1stExon;1stExon;TSS200;TSS200;5'UTR	chr3:52278865-52280670	3
cg19886179	0.738225	-4.28735	5.12519	0.0008847	1	-3.86219	chr2	162164993	-	cg19886179	20705104	77697502	ACAACAAAAACCCAAACAACTCTTTTAAATAAAATCAAACTAATTCATCA	GCGACGAAAACCCGAACAACTCTTTTAAATAAAATCGAACTAATTCATCG	I	C	Grn	NA	NA	NA	NA	NA	NA	chr2:162164675-162165248	Island	CGGAAGTGCTTCGCGGCGGAGGCCCGGGCAACTCTTTTGAATGGAATCGGGCTGATTCAT[CG]CCGGTTTGCAGACAGAGCCGCGTCGGGTGTGCGCCGCTGCTGCTGTTGCCTCTGTCTTCG	GCGGCGGAGGCCCGGGCAACTCTTTTGAATGGAATCGGGCTGATTCATCG	PSMD14;PSMD14	NM_005805;NM_005805	1stExon;5'UTR	high-CpG:161873161-161873242				2:161872922-161873481	2:162164347-162165601	Promoter_Associated	PSMD14;PSMD14	ENST00000409682.3;ENST00000409682.3	1stExon;5'UTR	PSMD14;PSMD14;PSMD14;PSMD14;PSMD14	ENST00000409682.3;ENST00000437630.1;ENST00000478123.1;ENST00000409682.3;ENST00000478123.1	1stExon;TSS200;1stExon;5'UTR;5'UTR	chr2:162164765-162165335	3
cg00458209	-1.3387	2.55307	-5.12501	0.000884893	1	-3.86221	chr5	134037827	-	cg00458209	51733237		AACTTTTTTATTTTTATCACAATATCTTAAAAACCTTTCTATTTTTATAC		II			NA	NA	NA	NA	NA	NA		OpenSea	GAATTATACCTGGCTTTTTTATTTTTATCACAATATCTTGAAAACCTTTCTATTTTTATA[CG]TACAGACACACATTCTCCTTTTTCTTTCTTTCTTTATTAATGTTGTATATTTCTTTTTAA	GCTTTTTTATTTTTATCACAATATCTTGAAAACCTTTCTATTTTTATACG	SEC24A	NM_021982	Body								U6	ENST00000364428.1	TSS1500	U6	ENST00000364428.1	TSS1500
cg07251576	1.05308	-1.46682	5.12285	0.000887263	1	-3.86239	chr19	45349316	-	cg07251576	3807346	98645280	AAAACATAACAAAACCTTAACAAAACAACCAATAAACAAAAAACAAAACA	AAAACGTAACAAAACCTTAACGAAACGACCGATAAACAAAAAACGAAACG	I	T	Red	NA	NA	NA	NA	NA	NA	chr19:45347846-45348229	S_Shore	GAAGGGCCGAAAGGGGCGTGGCAAGACCTTGGCGAGGCGGCCGGTAGGCAGGGGGCGGGG[CG]TGGGAACTACTCGGGAGCAGAGGGGGCGTGGCTAGACCTTAGGGGGCGTGGTTTAACGCC	CGCCCCGCCCCCTGCCTACCGGCCGCCTCGCCAAGGTCTTGCCACGCCCC	PVRL2;PVRL2	NM_002856;NM_001042724	TSS200;TSS200					19:50040591-50042938	19:45347674-45349585	Promoter_Associated	PVRL2	ENST00000252485.3	TSS200	PVRL2	ENST00000252485.3	TSS200	chr19:45348860-45349915	3
cg22829671	-1.00535	-2.17164	-5.12058	0.000889764	1	-3.86259	chr4	74904714	-	cg22829671	25725267	14721861	AATCCACCTCACTAAAAATACAACCTATAAAAAAAAACCTTAAATCCCCA	AATCCACCTCGCTAAAAATACAACCTATAAAAAAAAACCTTAAATCCCCG	I	A	Red	NA	NA	NA	NA	NA	NA	chr4:74903953-74904589	S_Shore	GGAGAGGCAGTGAGTCCACCTCGCTGAAGATACAGCCTGTGAGGGGGGACCTTAGGTCCC[CG]ATGACCCCCCGCGTACGGGGTAGGGTTGGAGGAAAGAGCTGGGGGGACCCGTGAGAACCA	CGGGGACCTAAGGTCCCCCCTCACAGGCTGTATCTTCAGCGAGGTGGACT	CXCL3	NM_002090	TSS1500					4:75122818-75123722	4:74903863-74904912	Unclassified_Cell_type_specific	CXCL3;CXCL3	ENST00000511669.1;ENST00000296026.4	TSS200;TSS1500	CXCL3;CXCL3;CXCL3	ENST00000511669.1;ENST00000510390.1;ENST00000296026.4	TSS200;TSS1500;TSS1500	chr4:74903680-74905035	3
cg04324758	0.743812	-2.85246	5.12001	0.00089039	1	-3.86264	chr19	16436671	+	cg04324758	74658290	79793204	ACTTAACCTCCAACAACTCCAACAAAAACACAAACAACATAAAAAAACCA	ACTTAACCTCCAACAACTCCAACGAAAACGCAAACGACGTAAAAAAACCG	I	C	Grn	NA	NA	NA	NA	NA	NA	chr19:16435202-16438064	Island	TCTCTTCGACGACGCGGCCGCCGCCGCGGCAGCCCTGGGCCTGGCGCCCCCCGCCGCCCG[CG]GTCTCCTCACGCCGCCTGCGTCCCCGCTGGAGCTGCTGGAGGCCAAGCCAAAGCGCGGCC	GCTTGGCCTCCAGCAGCTCCAGCGGGGACGCAGGCGGCGTGAGGAGACCG	KLF2	NM_016270	Body					19:16296270-16299051									chr19:16436425-16437850	3
cg03410436	0.784818	-2.1246	5.11863	0.000891916	1	-3.86276	chr10	1779904	-	cg03410436	1664965	46756933	TTTAAACAATAAAACTCCCAAAACCAACAACTAAAAAAAAACTACTCCCA	TTTAAACGATAAAACTCCCAAAACCGACGACTAAAAAAAAACTACTCCCG	I	A	Red	NA	NA	NA	NA	NA	NA	chr10:1778784-1780018	Island	ACTCAGCTCCCGTTTGGACGGTGAAGCTCCCAGGACCGGCGGCTGGAGGGAGGCTGCTCC[CG]GGGAACAAGGACGCGGCGCGGGTGCGTCTGGGAGAGACCGGGGGAGCCTCCAGGAGGGAC	TTTGGACGGTGAAGCTCCCAGGACCGGCGGCTGGAGGGAGGCTGCTCCCG	ADARB2	NM_018702	TSS200			DMR		10:1768785-1770018	10:1779639-1780070	Unclassified	ADARB2	ENST00000381312.1	TSS1500	ADARB2	ENST00000381312.1	TSS1500	chr10:1779105-1779975	3
cg03308706	-1.10474	-4.16952	-5.11862	0.000891926	1	-3.86276	chr7	91763433	+	cg03308706	64660569	19794166	ATACATTCTTTAAAATCTAAATAAAACACACACCACAACTAAAACAACCA	GTACATTCTTTAAAATCTAAATAAAACGCGCGCCGCAACTAAAACGACCG	I	A	Red	NA	NA	NA	NA	NA	NA	chr7:91763095-91764367	Island	CCCCCGCCCTTGCCATCCACTGAGCCGGTCGGGGCCACGGAGCCGCCCACGCCAGCCCTT[CG]GCCGCCTCAGCTGCGGCGCGCGCCCCACTCAGACCCTAAAGAATGTACGTACCACCCCTG	CGGCCGCCTCAGCTGCGGCGCGCGCCCCACTCAGACCCTAAAGAATGTAC	CYP51A1;CYP51A1	NM_001146152;NM_000786	5'UTR;Body					7:91601075-91602303	7:91762807-91764628	Promoter_Associated	CYP51A1;CTB-161K23.1;LRRD1	ENST00000450723.1;ENST00000453068.1;ENST00000422722.1	5'UTR;TSS1500;3'UTR	CYP51A1;CTB-161K23.1;LRRD1	ENST00000450723.1;ENST00000453068.1;ENST00000422722.1	5'UTR;TSS1500;3'UTR	chr7:91762845-91764695	3
cg19350812	-1.08775	-3.40757	-5.11805	0.00089255	1	-3.86281	chr19	10676864	+	cg19350812	92770829	15679548	CAACTAAATACCCAAAACACAAAAAATAAAACAAATAAACAATAACCACA	CAACTAAATACCCGAAACACAAAAAATAAAACGAATAAACGATAACCGCG	I	A	Red	NA	NA	NA	NA	NA	NA	chr19:10676267-10677064	Island	GGATCCCTTTCGCCTCATCACCGCAGTCACCGCCCACGGCTACGCCCCTGCGGGGAAGGC[CG]CGGCCACCGCCCACCCGCCCCACCCCCTGTGCTCCGGGCACCCAGCTGACATCTGGGGGC	CGCGGCCACCGCCCACCCGCCCCACCCCCTGTGCTCCGGGCACCCAGCTG	KRI1	NM_023008	TSS200					19:10537318-10538064	19:10675907-10677109	Promoter_Associated	KRI1;KRI1;KRI1;KRI1	ENST00000537964.1;ENST00000361821.5;ENST00000541101.1;ENST00000312962.6	TSS200;TSS200;TSS200;TSS200	KRI1;KRI1;KRI1;KRI1;KRI1;KRI1;KRI1;KRI1	ENST00000539027.1;ENST00000536689.1;ENST00000546063.1;ENST00000543682.1;ENST00000361821.5;ENST00000541101.1;ENST00000312962.6;ENST00000478863.1	TSS200;TSS200;TSS200;TSS200;TSS200;TSS200;TSS200;TSS1500	chr19:10676425-10676935	3
cg25435446	-0.748725	-3.74096	-5.11783	0.000892794	1	-3.86283	chr7	44530556	-	cg25435446	78776482	60767882	AAAAATTATAAAACATACAATATCACATAACTACTCAAATTTTTATCACA	AAAAATTATAAAACGTACAATATCACGTAACTACTCGAATTTTTATCACG	I	T	Red	NA	NA	NA	NA	NA	NA	chr7:44529710-44530557	Island	AAGCGGGCGGAAAAAAATTATGGGGCGTGCAGTGTCACGTGACTGCTCGGATTTTTGTCA[CG]TTGTCTGTGGATCCTTTCTTATTTCTGTGTTGAATTCCAGCCTGGGTATTTGGAACCTAT	CGTGACAAAAATCCGAGCAGTCACGTGACACTGCACGCCCCATAATTTTT	NUDCD3	NM_015332	TSS200						7:44529929-44530664	Promoter_Associated	NUDCD3	ENST00000355451.6	TSS200	NUDCD3;NUDCD3;NUDCD3	ENST00000497978.1;ENST00000464812.1;ENST00000355451.6	TSS1500;TSS1500;TSS200	chr7:44530400-44530890	3
cg02166725	1.08776	2.59065	5.11712	0.000893582	1	-3.86289	chr7	77126994	+	cg02166725	11697586		AAATACTCTAATTCTTACACAATAACTTCTATACCTAAAACCCTTCTAAC		II			NA	NA	NA	NA	NA	NA		OpenSea	ACACCCCAGTGATCACTTTATTGGAGCATTCTCCTCGACTCAGCCTTAGTGACATGCATG[CG]TCAGAAGGGCTTTAGGTACAGAAGCCACTGTGTAAGAACTAGAGCACCTGTGCACTCACA	GGTGCTCTAGTTCTTACACAGTGGCTTCTGTACCTAAAGCCCTTCTGACG
cg16599577	1.50995	2.20004	5.11524	0.000895667	1	-3.86306	chr12	92817029	+	cg16599577	3743456		TTCAATAATAATCCTATAATAATCAATAATAATTATACTTTTCTTAATTC		II			NA	NA	NA	NA	NA	NA		OpenSea	CATCACTGAAATTACAGCTTTCTTCTTTTTAAAACTGGTATTTGTTATAAAACTAAAGAG[CG]AATCAAGAAAAGCATAATTATTACTGATTATTACAGGATTATTACTGAAAAAGAAATGTA	TCAGTAATAATCCTGTAATAATCAGTAATAATTATGCTTTTCTTGATTCG	CLLU1;CLLU1OS;CLLU1;CLLU1	NM_001025233;NM_001025232;NR_027932;NR_027933	TSS1500;Body;Body;Body								CLLU1;CLLU1;CLLU1	ENST00000378485.1;ENST00000472839.2;ENST00000508671.1	TSS1500;5'UTR;5'UTR	CLLU1;CLLU1;CLLU1;CLLU1	ENST00000378485.1;ENST00000472839.2;ENST00000512817.1;ENST00000508671.1	TSS1500;5'UTR;5'UTR;5'UTR
cg19010223	0.872457	1.97218	5.11206	0.000899203	1	-3.86333	chr14	20798111	+	cg19010223	99709278		AACTCCATACCAACTACAATACAAAATATATTTATTACCTCAATCTTCAC		II			NA	NA	NA	NA	NA	NA		OpenSea	TAAACTTCAGCTGTCCCCTCTGTAAAATGAGGACAAATACTACATACCTCTTAAAACTTC[CG]TGAAGACTGAGGTAATAAATACATTTTGCACTGTAGCTGGCATGGAGTTAAATGTTTAAT	ACTCCATGCCAGCTACAGTGCAAAATGTATTTATTACCTCAGTCTTCACG	CCNB1IP1;CCNB1IP1;CCNB1IP1;CCNB1IP1	NM_182851;NM_021178;NM_182852;NM_182849	TSS1500;5'UTR;TSS1500;5'UTR								CCNB1IP1;CCNB1IP1;CCNB1IP1;CCNB1IP1;CCNB1IP1;CCNB1IP1;CCNB1IP1	ENST00000557114.1;ENST00000437553.2;ENST00000398163.2;ENST00000398169.3;ENST00000398160.2;ENST00000358932.4;ENST00000353689.4	3'UTR;TSS1500;TSS1500;TSS1500;5'UTR;5'UTR;5'UTR	CCNB1IP1;CCNB1IP1;CCNB1IP1;CCNB1IP1;CCNB1IP1;CCNB1IP1;CCNB1IP1;CCNB1IP1;CCNB1IP1;CCNB1IP1;CCNB1IP1;CCNB1IP1;CCNB1IP1	ENST00000557114.1;ENST00000555963.1;ENST00000553516.1;ENST00000553291.1;ENST00000437553.2;ENST00000398163.2;ENST00000398169.3;ENST00000398160.2;ENST00000557665.1;ENST00000358932.4;ENST00000353689.4;ENST00000556854.1;ENST00000555348.1	3'UTR;3'UTR;TSS1500;TSS1500;TSS1500;TSS1500;TSS1500;5'UTR;5'UTR;5'UTR;5'UTR;5'UTR;3'UTR					chr14:20794542-20798752	6
cg20254483	-0.846268	-3.56859	-5.10731	0.000904513	1	-3.86375	chr10	72972204	+	cg20254483	76789986	12748128	AAACAACCAAAAACAAAACCAACAAAAAAACCTTAAAAAAAAATCCAACA	AAACGACCGAAAACGAAACCGACAAAAAAACCTTAAAAAAAAATCCGACG	I	A	Red	NA	NA	NA	NA	NA	NA	chr10:72972075-72973895	Island	CGTCTCGCGAGGACCCTCCCCCCGGGTCCCCCAGCTCTGCCGCGGCCGCGCCCAGATGGC[CG]TCGGATCCCCCCTCAAGGTCCCCCTGTCGGCTCCGCCCTCGGTCGCCCAGGCCCCGCCCC	GGGCGACCGAGGGCGGAGCCGACAGGGGGACCTTGAGGGGGGATCCGACG	UNC5B	NM_170744	TSS200					10:72642082-72643410	10:72972059-72973456	Unclassified_Cell_type_specific	UNC5B;UNC5B	ENST00000373192.4;ENST00000335350.6	TSS1500;TSS200	UNC5B;UNC5B	ENST00000373192.4;ENST00000335350.6	TSS1500;TSS200	chr10:72971905-72972495	3
cg14398946	-0.715766	-2.38295	-5.10675	0.00090514	1	-3.8638	chr9	132258775	+	cg14398946	65781225	75667591	ATCACATAAAAAACATAACTAAACCAATAAAACTCTCTCCCCATAACCCA	ATCACATAAAAAACGTAACTAAACCGATAAAACTCTCTCCCCGTAACCCG	I	A	Red	NA	NA	NA	NA	NA	NA	chr9:132258213-132259153	Island	AACGGTCCCAGCCCCGGCTTCCCCTCAGGCGGTGCCCAGTGCCAGGACCTAGGAGTCCCT[CG]GGCCACGGGGAGAGAGCCTCACCGGCCCAGCCACGCCCTCCATGTGACCCCGACCCATCC	CGGGCCACGGGGAGAGAGCCTCACCGGCCCAGCCACGCCCTCCATGTGAC								9:131297889-131298974			RP11-492E3.1	ENST00000542697.1	5'UTR	RP11-492E3.1;RP11-492E3.1;RP11-492E3.1;RP11-492E3.1;RP11-492E3.1;RP11-492E3.1;RP11-492E3.1	ENST00000454635.1;ENST00000458346.1;ENST00000542697.1;ENST00000454968.1;ENST00000444184.1;ENST00000419300.1;ENST00000423918.1	5'UTR;5'UTR;5'UTR;5'UTR;5'UTR;5'UTR;5'UTR	chr9:132258625-132258895	3
cg04072421	-1.16256	-3.82983	-5.1042	0.000908009	1	-3.86402	chr2	192542626	-	cg04072421	28702197	72755236	ACCAAACAAAACTACTACTACACAACAACAACTAAAATAAATAAAAAACA	ACCGAACAAAACTACTACTACGCGACGACAACTAAAATAAATAAAAAACG	I	A	Red	NA	NA	NA	NA	NA	NA	chr2:192542573-192543329	Island	CAGGAAGGCGAAACCGAACAGAACTGCTGCTGCGCGGCGACAGCTGAAGTGGGTGGAGAA[CG]GGAGGGCGGGGGAGGCGGGGCCGAGAGCGATTGGAAGGACGAGGGGGCGGAGCCCGCGCT	ACCGAACAGAACTGCTGCTGCGCGGCGACAGCTGAAGTGGGTGGAGAACG	OBFC2A;OBFC2A	NM_001031716;NR_024415	TSS1500;TSS200					2:192250659-192251324	2:192542350-192543663	Promoter_Associated	OBFC2A;OBFC2A;OBFC2A	ENST00000410026.1;ENST00000409510.1;ENST00000425611.2	TSS1500;TSS1500;TSS1500	OBFC2A;OBFC2A;OBFC2A;OBFC2A;OBFC2A;OBFC2A;OBFC2A	ENST00000307834.5;ENST00000462712.1;ENST00000451500.1;ENST00000409510.1;ENST00000425611.2;ENST00000435931.1;ENST00000491331.1	TSS1500;TSS1500;TSS1500;TSS1500;TSS1500;TSS1500;TSS200	chr2:192542540-192542910	3
cg22764289	-0.687662	2.0668	-5.1038	0.000908457	1	-3.86406	chr8	110586775	+	cg22764289	96767488		AAACAACTTCTCTAAAACTAACATATTATCTCCTTACTTTACTTTTTACC		II			NA	NA	NA	NA	NA	NA		OpenSea	TTACAGTCCCCTGCTATGCACAAGACCATTGGAATGCTGGAACAATTACACATTTTAAAA[CG]GCAAAAAGCAAAGCAAGGAGATAACATGCCAGCCTTAGAGAAGCTGTCTTGAAAGTGCAA	CGGCAAAAAGCAAAGCAAGGAGATAACATGCCAGCCTTAGAGAAGCTGTC	GOLSYN;GOLSYN;GOLSYN;GOLSYN;GOLSYN;GOLSYN;GOLSYN;GOLSYN;GOLSYN;GOLSYN;GOLSYN;GOLSYN;GOLSYN;GOLSYN;GOLSYN	NM_017786;NM_001099755;NM_001099745;NM_001099748;NM_001099744;NM_001099753;NM_001099746;NM_001099747;NM_001099756;NM_001099752;NM_001099750;NM_001099749;NM_001099754;NM_001099751;NM_001099743	3'UTR;3'UTR;3'UTR;3'UTR;3'UTR;3'UTR;3'UTR;3'UTR;3'UTR;3'UTR;3'UTR;3'UTR;3'UTR;3'UTR;3'UTR								SYBU;SYBU;SYBU;SYBU;SYBU;SYBU	ENST00000533895.1;ENST00000424158.2;ENST00000399066.3;ENST00000529175.1;ENST00000440310.1;ENST00000533065.1	3'UTR;3'UTR;3'UTR;3'UTR;3'UTR;3'UTR	SYBU;SYBU;SYBU;SYBU;SYBU;SYBU	ENST00000533895.1;ENST00000424158.2;ENST00000399066.3;ENST00000529175.1;ENST00000440310.1;ENST00000533065.1	3'UTR;3'UTR;3'UTR;3'UTR;3'UTR;3'UTR	chr8:110586620-110587035	3
cg01964720	-1.21971	-4.41627	-5.10243	0.000909997	1	-3.86418	chr5	126366472	-	cg01964720	92787956	80807202	AACTAACAAAACACACCAACAACAAAAAAATTAATTATTACAAAATACCA	AACTAACGAAACGCGCCGACGACGAAAAAATTAATTATTACGAAATACCG	I	T	Red	NA	NA	NA	NA	NA	NA	chr5:126365623-126367250	Island	CGGCCGAGGGCAGGCTGGCGGGACGCGCCGGCGGCGGGGAAGTTGGTTATTGCGAAGTGC[CG]TGGCTGCCGGCGGGCGCTGCGGGACTCTCTGCAATGGGACCCGAGCAGCTCTAGAGGGAG	CGGCACTTCGCAATAACCAACTTCCCCGCCGCCGGCGCGTCCCGCCAGCC	2020-03-03	NM_178450	TSS200					5:126393467-126395149	5:126365932-126367353	Promoter_Associated	MARCH3;MARCH3;MARCH3	ENST00000308660.5;ENST00000502289.1;ENST00000308660.5	1stExon;TSS1500;5'UTR	MARCH3;MARCH3;MARCH3	ENST00000308660.5;ENST00000502289.1;ENST00000308660.5	1stExon;TSS1500;5'UTR	chr5:126366220-126366715	3
cg23796213	1.1301	-4.76638	5.10208	0.000910392	1	-3.86421	chr16	89723973	+	cg23796213	75752287	48798268	CAAATACTACTCCTATCATTATAACCATAAACAATAAAAAATCACAACCA	CGAATACTACTCCTATCATTATAACCATAAACGATAAAAAATCGCGACCG	I	T	Red	NA	NA	NA	NA	NA	NA	chr16:89723192-89724636	Island	TGGGCGGAGCCCACGCCAGTGGGAGAAGCGGCCCCGCCCCGCGCGCGAGTCCCCGGAGGA[CG]GCCGCGACCTCTTACCGTCCATGGCCACAATGACAGGAGCAGCACTCGGAGAGGGAGAAG	CGGCCGCGACCTCTTACCGTCCATGGCCACAATGACAGGAGCAGCACTCG	SPATA33;SPATA33;SPATA33;SPATA33;SPATA33;SPATA33;SPATA33;CHMP1A;CHMP1A;CHMP1A	NM_001271910;NM_001271908;NM_001271907;NR_073515;NM_001271909;NR_073516;NM_153025;NR_046418;NM_001083314;NM_002768	TSS1500;TSS1500;TSS1500;TSS1500;TSS1500;TSS1500;TSS200;Body;Body;Body					16:88250709-88252137	16:89723324-89725242	Promoter_Associated	C16orf55;C16orf55;CHMP1A;CHMP1A	ENST00000301031.4;ENST00000564238.1;ENST00000547614.1;ENST00000535997.2	TSS1500;TSS1500;3'UTR;5'UTR	C16orf55;C16orf55;C16orf55;C16orf55;C16orf55;C16orf55;C16orf55;CHMP1A;CHMP1A;CHMP1A;CHMP1A	ENST00000301031.4;ENST00000566204.1;ENST00000565890.1;ENST00000457689.2;ENST00000567827.1;ENST00000564238.1;ENST00000568929.1;ENST00000551981.1;ENST00000547614.1;ENST00000550872.1;ENST00000535997.2	TSS1500;TSS1500;TSS1500;TSS1500;TSS1500;TSS1500;TSS1500;3'UTR;3'UTR;3'UTR;5'UTR	chr16:89723585-89724275	3
cg24098326	-0.743135	-3.48177	-5.09971	0.000913078	1	-3.86441	chr10	123923050	+	cg24098326	84699944	98673953	AACTCCTATATATAACACAATAATATCATCATCACCAAACAACCCCAACA	GACTCCTATATATAACACGATAATATCATCATCGCCGAACAACCCCAACG	I	C	Grn	NA	NA	NA	NA	NA	NA	chr10:123922850-123923542	Island	CGCCTCCCCACCCCCAGCCCCGTTTCCGGAGCCCGCGATGGAGCTTTGTGAAGATGCAGG[CG]TTGGGGCTGCTCGGCGATGATGACATCATCGTGTCACACACAGGAGCCGGCTGCCGGGGG	GGCTCCTGTGTGTGACACGATGATGTCATCATCGCCGAGCAGCCCCAACG	TACC2;TACC2;TACC2;TACC2	NM_206862;NM_206860;NM_006997;NM_206861	Body;TSS200;TSS200;Body	high-CpG:123912997-123913135			TRUE	10:123912674-123913569			TACC2;TACC2;TACC2;TACC2;TACC2;TACC2;TACC2;TACC2	ENST00000369004.3;ENST00000260733.3;ENST00000368999.1;ENST00000360561.3;ENST00000360561.3;ENST00000493951.1;ENST00000369001.1;ENST00000369000.1	TSS1500;TSS1500;TSS200;5'UTR;1stExon;5'UTR;5'UTR;5'UTR	TACC2;TACC2;TACC2;TACC2;TACC2;TACC2;TACC2;TACC2;TACC2	ENST00000369004.3;ENST00000260733.3;ENST00000368999.1;ENST00000360561.3;ENST00000360561.3;ENST00000493951.1;ENST00000369001.1;ENST00000492237.1;ENST00000369000.1	TSS1500;TSS1500;TSS200;5'UTR;1stExon;5'UTR;5'UTR;5'UTR;5'UTR	chr10:123922765-123923435	3
cg05344021	-1.25019	-2.55455	-5.09931	0.000913523	1	-3.86445	chr12	65218019	+	cg05344021	49609136	91705882	CTTCAACCCAAATTACATTAAATTATTTCCTAACAAATTAAAAAAACACA	CTTCAACCCGAATTACGTTAAATTATTTCCTAACAAATTAAAAAAACGCG	I	A	Red	NA	NA	NA	NA	NA	NA	chr12:65218245-65219143	N_Shore	TTTTTTCTGGAAGCCCATTTTTCTAAAAGAAACAATAATTTTTTTTTCCTTCATTTTCTC[CG]CGCCTCTCTAATCTGCCAGGAAATAATTCAACGCAATTCGGGCTGAAGCGTGTGCCTCGC	CGCGCCTCTCTAATCTGCCAGGAAATAATTCAACGCAATTCGGGCTGAAG	TBC1D30	NM_015279	TSS1500						12:65217782-65218264	Unclassified_Cell_type_specific	TBC1D30;TBC1D30;TBC1D30;TBC1D30	ENST00000539867.1;ENST00000455166.1;ENST00000411580.2;ENST00000542120.1	TSS1500;TSS1500;TSS1500;5'UTR	TBC1D30;TBC1D30;TBC1D30;TBC1D30;TBC1D30	ENST00000539867.1;ENST00000455166.1;ENST00000544457.1;ENST00000539120.1;ENST00000542120.1	TSS1500;TSS1500;TSS1500;TSS1500;5'UTR			chr12:65217994-65220613	6	chr12:65217808-65220779	6
cg24276988	0.781914	1.85967	5.09797	0.00091505	1	-3.86457	chr20	57463106	-	cg24276988	41623986		ACTAACTTAAAATAATACAAATTTACTCAAAACCTCTAATAATATCAACC		II			NA	NA	NA	NA	NA	NA	chr20:57463652-57467739	N_Shore	TTATTTTCAAAGCTAACTTAAAATGATACAAGTTTGCTCAAGGCCTCTGGTGGTATCAGC[CG]CCCCATACCCCTGGGGACTGTTAAATGTGTTTCCATTTATAGGTAGACTTTTCTTTTTTC	CTAACTTAAAATGATACAAGTTTGCTCAAGGCCTCTGGTGGTATCAGCCG	GNAS;GNAS;GNAS;GNAS	NM_001077490;NM_016592;NR_003259;NM_080425	3'UTR;3'UTR;TSS1500;Body								GNAS;GNAS;GNAS;RP1-309F20.3;RP1-309F20.3	ENST00000371098.2;ENST00000313949.7;ENST00000464624.1;ENST00000441270.1;ENST00000424434.1	3'UTR;3'UTR;5'UTR;3'UTR;3'UTR	GNAS;GNAS;GNAS;GNAS;GNAS;GNAS;GNAS;GNAS;GNAS;GNAS;GNAS;GNAS;GNAS;GNAS;GNAS;GNAS;GNAS;GNAS;GNAS;GNAS;GNAS;GNAS;GNAS;GNAS;GNAS;GNAS;GNAS;GNAS;RP1-309F20.3;RP1-309F20.3	ENST00000464960.1;ENST00000488546.1;ENST00000481039.1;ENST00000468895.1;ENST00000467321.1;ENST00000477931.1;ENST00000485673.1;ENST00000470512.1;ENST00000464788.1;ENST00000469431.1;ENST00000478585.1;ENST00000474497.1;ENST00000480975.1;ENST00000480232.1;ENST00000484504.1;ENST00000371098.2;ENST00000453292.1;ENST00000419558.1;ENST00000313949.7;ENST00000491348.1;ENST00000472183.1;ENST00000462499.1;ENS…	TSS1500;TSS1500;TSS1500;TSS1500;TSS1500;TSS1500;TSS1500;TSS1500;TSS1500;TSS1500;TSS1500;TSS1500;TSS1500;TSS1500;TSS1500;3'UTR;3'UTR;3'UTR;3'UTR;5'UTR;5'UTR;5'UTR;5'UTR;5'UTR;5'UTR;5'UTR;5'UTR;5'UTR;3'UTR;3'UTR					chr20:57462860-57479769	6
cg04587260	0.936739	2.31055	5.09385	0.000919734	1	-3.86493	chr6	117834986	-	cg04587260	39732574		AACACTACCTAAACCCAAAAATATAACCACAATCAAAATTAAAAATCACC		II			NA	NA	NA	NA	NA	NA		OpenSea	GCCAATCTAAGAACACTGCCTGAGCCCAAGAATATAACCACAATCAAAGTTAGAAGTCAC[CG]CGCTCTCATGTGGGTTTCCAGTGAAATTGTCTTTGTAAACATTTAAATATAGGTGTAGAT	ACACTGCCTGAGCCCAAGAATATAACCACAATCAAAGTTAGAAGTCACCG	DCBLD1	NM_173674	Body				TRUE				GOPC;DCBLD1	ENST00000467125.1;ENST00000392504.2	3'UTR;5'UTR	GOPC;DCBLD1;DCBLD1	ENST00000467125.1;ENST00000392504.2;ENST00000533453.1	3'UTR;5'UTR;5'UTR					chr6:117834912-117835348	3
cg11761622	1.02386	2.66432	5.09287	0.000920864	1	-3.86501	chr6	25726956	-	cg11761622	62775283	66683201	TTCACACCACTTCCCATTATCCAATCAAATTTTAAATACCAAACACAACA	TTCACGCCACTTCCCATTATCCAATCAAATTTTAAATACCGAACGCGACG	I	T	Red	NA	NA	NA	NA	NA	NA	chr6:25726454-25726722	S_Shore	GCCTCATTTGCATTCACGCCACTTCCCATTGTCCAATCAGATTTTGGATACCGAACGCGG[CG]TTTGAGGGCCGTGCCTATAAATACCGCATCTTTCATCCTCCAGTTCTGTTTGTTTACTTG	CGCCGCGTTCGGTATCCAAAATCTGATTGGACAATGGGAAGTGGCGTGAA	HIST1H2AA;HIST1H2BA	NM_170745;NM_170610	TSS200;TSS200					6:25834416-25835176			HIST1H2AA;HIST1H2BA	ENST00000297012.3;ENST00000274764.2	TSS200;TSS200	HIST1H2AA;HIST1H2BA	ENST00000297012.3;ENST00000274764.2	TSS200;TSS200					chr6:25725363-25728760	6
cg20354430	0.823618	-3.33554	5.09278	0.000920961	1	-3.86502	chr17	6735116	-	cg20354430	55702966	55757959	TCTCCATAACAACAAATAACACATTACCAAAACAAAAAAAACTAATTCCA	TCTCCATAACAACAAATAACGCGTTACCAAAACAAAAAAAACTAATTCCG	I	C	Grn	NA	NA	NA	NA	NA	NA		OpenSea	TAAACAACGCGGTCTCCATGACAACAAGTGACGCGTTGCCAGGGCAAAGAGGGCTGGTTC[CG]CCACTGAGCAGCCTGGCCAAAGGCTTAGCGCAGGCGCAAATTCTGCGGACCCCAGAGCCA	TCTCCATGACAACAAGTGACGCGTTGCCAGGGCAAAGAGGGCTGGTTCCG	TEKT1	NM_053285	TSS200			DMR		17:6675787-6676156	17:6734912-6735297	Unclassified_Cell_type_specific	TEKT1;TEKT1	ENST00000535086.1;ENST00000338694.2	TSS200;TSS200	TEKT1;TEKT1;TEKT1	ENST00000535086.1;ENST00000573966.1;ENST00000338694.2	TSS200;TSS200;TSS200	chr17:6734845-6735535	3
cg08384648	1.10482	-2.99112	5.09252	0.000921264	1	-3.86505	chr10	115803620	-	cg08384648	66714570	28793951	AAAAACAAAATAAAATAAATACTAAATACCAAAACTACAAACCCAACACA	AAAAACGAAATAAAATAAATACTAAATACCGAAACTACGAACCCGACGCG	I	C	Grn	rs17875444	0.011628	NA	NA	NA	NA	chr10:115803358-115805468	Island	GGCTTGGGGAGTGGGAGCGGGGTGGGGTGGGTGCTGGGTGCCGGAGCTGCGGGCCCGGCG[CG]CTCAGAAACATGCTGAAGTCCCGGCGGCTCTTCCAGCAGCGGCAGCGGCTCCAGCAGCAG	CGCGCCGGGCCCGCAGCTCCGGCACCCAGCACCCACCCCACCCCGCTCCC	ADRB1	NM_000684	TSS200	high-CpG:115793570-115793627				10:115792700-115795458	10:115803407-115803689	Unclassified	ADRB1	ENST00000369295.2	TSS200	ADRB1	ENST00000369295.2	TSS200	chr10:115803345-115804815	3
cg04103418	0.774153	1.35349	5.08997	0.000924178	1	-3.86527	chr11	130076148	-	cg04103418	45629249		TTTCATAACTAAATTAAAAAACAATACRCRAACRATACTATACCCTACTC		II			rs55876414	0.035682	NA	NA	NA	NA	chr11:130078173-130078667	N_Shelf	CCCGACTGTGTTTTCATGGCTGAGTTAGGAAGCAGTGCGCGGGCGGTGCTGTACCCTACT[CG]GGGAGAGCAGGATCCCCCGTGAAGGGGGCTGGTCGGGAGAGGAGGCTGAGCACCTGGCTC	TTCATGGCTGAGTTAGGAAGCAGTGCGCGGGCGGTGCTGTACCCTACTCG	ST14	NM_021978	Body					11:129581335-129581549									chr11:130076025-130076275	3
cg15392326	2.27369	1.31199	5.08958	0.000924626	1	-3.8653	chr8	68180062	+	cg15392326	27644820		TATCAATTACATTTAAATCTACRAACAATTAAACCTCTCAATACTAAAAC		II			NA	NA	NA	NA	NA	NA		OpenSea	TTTAATCCCCCTCCAAAAGCGTAATTTATACTTCTGTTCATCAGTTATATTTTTCAGAGA[CG]TTCTAGTACTGAGAGGCCTAACTGTTCGTAGATTTAAATGTAACTGATACTCTAATCAAC	ATCAGTTACATTTAAATCTACGAACAGTTAGGCCTCTCAGTACTAGAACG	ARFGEF1	NM_006421	Body								ARFGEF1	ENST00000520381.1	TSS1500	ARFGEF1	ENST00000520381.1	TSS1500
cg00537225	-1.9133	2.81497	-5.08929	0.000924966	1	-3.86533	chr2	191335428	+	cg00537225	95644857		ACTAAAATTCTCAATCTTTCATCATAACAATTAATCACATTAATTACACC		II			NA	NA	NA	NA	NA	NA		OpenSea	CGATTTCATTAGCTTTATAGATTGCCATTATCATTTTCCCTTACCCTAAGGAGACAAATG[CG]GTGTAATCAATGTGATTAATTGTCATGATGAAAGATTGAGAATTTCAGTCTTTTAAAATG	CGGTGTAATCAATGTGATTAATTGTCATGATGAAAGATTGAGAATTTCAG	MFSD6	NM_017694	Body														chr2:191335060-191335535	3
cg20532390	-0.724458	1.54859	-5.08764	0.000926857	1	-3.86547	chr10	74952880	-	cg20532390	26654175		ACTACAATAATACCACTTATTACACATACTCAAAATTTACAAAACTTCAC		II			NA	NA	NA	NA	NA	NA		OpenSea	TTCCTTCAGAAACTGCAGTAGTACCACTTATTGCACATACTCAAAATTTACAAAGCTTCA[CG]TTTTTAAGAATATAATTCGTAGTTTTTACTAATTTGGCTGGGCCTCCATCCCATTTTGAC	CGTGAAGCTTTGTAAATTTTGAGTATGTGCAATAAGTGGTACTACTGCAG	FAM149B1	NM_173348	Body								Y_RNA;FAM149B1;DNAJC9	ENST00000362331.1;ENST00000429173.2;ENST00000469143.1	TSS1500;5'UTR;3'UTR	Y_RNA;FAM149B1;DNAJC9	ENST00000362331.1;ENST00000429173.2;ENST00000469143.1	TSS1500;5'UTR;3'UTR
cg17184952	-1.67459	-3.7149	-5.08488	0.000930048	1	-3.86572	chr6	31763373	-	cg17184952	74626199	35715940	AAAAAAAATAATCAAACTAAACCAAAAATCCACCTCACAACCAAACACCA	AAAAAAAATAATCAAACTAAACCGAAAATCCACCTCACAACCAAACGCCG	I	A	Red	NA	NA	NA	NA	NA	NA	chr6:31763240-31763905	Island	GTGTACGTACTGGAGGGAGATGGTCAGACTGGGCCGGGAATCCACCTCACAGCCAGGCGC[CG]GCCGCGGCTGGACCGGCCGAGCGGCCCGGGCGGAGGAGTCGAGCGGGCAGAGACGGTGGG	GAGGGAGATGGTCAGACTGGGCCGGGAATCCACCTCACAGCCAGGCGCCG	VARS;VARS	NM_006295;NM_006295	1stExon;5'UTR	high-CpG:31870809-31871819				6:31870836-31871839	6:31763289-31764009	Promoter_Associated	VARS;VARS;VARS;VARS	ENST00000444930.2;ENST00000375663.3;ENST00000444930.2;ENST00000375663.3	5'UTR;5'UTR;1stExon;1stExon	VARS;VARS;VARS;VARS;VARS	ENST00000444930.2;ENST00000375663.3;ENST00000440048.1;ENST00000444930.2;ENST00000375663.3	5'UTR;5'UTR;TSS200;1stExon;1stExon	chr6:31762300-31763650	3
cg13696940	-0.860983	-3.15066	-5.08416	0.000930874	1	-3.86578	chr22	29711941	+	cg13696940	53694187	65671550	AACAACCTAACTCCAAAAACCAAAACTTATCAAAAACCAACATAAAAACA	AACGACCTAACTCCGAAAACCGAAACTTATCGAAAACCAACGTAAAAACG	I	A	Red	NA	NA	NA	NA	NA	NA	chr22:29709281-29712013	Island	CCGCTCCAAAATAGAAGCCCCTTCCCACCCACTGCCGCGGCCGCTCTTCCAAACACTGCT[CG]CCCCCACGCTGGCTCCCGACAAGCCCCGGCCCCCGGAGTCAGGCCGCCCGGGGTCCGAAT	CGCCCCCACGCTGGCTCCCGACAAGCCCCGGCCCCCGGAGTCAGGCCGCC	RASL10A;RASL10A	NM_006477;NM_001007279	TSS200;TSS200					22:28039282-28042062			RASL10A;RASL10A	ENST00000216101.6;ENST00000401450.3	TSS200;TSS1500	RASL10A;RASL10A	ENST00000216101.6;ENST00000401450.3	TSS200;TSS1500	chr22:29708945-29711955	3
cg09925823	0.870035	-3.70523	5.08402	0.000931039	1	-3.86579	chr12	6643870	-	cg09925823	28612189	63618843	TACAAAATAAACCCAAACAACCTCCACATTACAAAAACAAACAAAAAACA	TACGAAATAAACCCGAACGACCTCCGCATTACAAAAACGAACGAAAAACG	I	T	Red	NA	NA	NA	NA	NA	NA	chr12:6643261-6644607	Island	TGTTCGCGCCGCTGCGGGGTGGGCCCGGGCGGCCTCCGCATTGCAGGGGCGGGCGGAGGA[CG]TGATGCGGCGCGGGCTGGGCATGGAGGCCTGGTGGGGGAGGGGAGGGGAGGCGTGTGTGT	CGTCCTCCGCCCGCCCCTGCAATGCGGAGGCCGCCCGGGCCCACCCCGCA	GAPDH;GAPDH;GAPDH;GAPDH;GAPDH	NM_001256799;NM_002046;NM_001289745;NM_001289746;NM_001289746	TSS1500;5'UTR;5'UTR;5'UTR;1stExon	high-CpG:6513865-6514726				12:6513481-6515105			RP5-940J5.3;GAPDH;GAPDH;GAPDH;GAPDH;GAPDH;GAPDH;GAPDH	ENST00000537921.1;ENST00000396858.1;ENST00000229239.5;ENST00000450282.2;ENST00000396856.1;ENST00000396861.1;ENST00000396859.1;ENST00000460556.1	TSS1500;TSS1500;5'UTR;5'UTR;5'UTR;5'UTR;TSS200;TSS200	RP5-940J5.3;GAPDH;GAPDH;GAPDH;GAPDH;GAPDH;GAPDH;GAPDH;GAPDH;GAPDH;GAPDH;GAPDH	ENST00000537921.1;ENST00000396858.1;ENST00000229239.5;ENST00000496049.1;ENST00000450282.2;ENST00000396856.1;ENST00000492719.1;ENST00000396861.1;ENST00000474249.1;ENST00000466588.1;ENST00000466525.1;ENST00000460556.1	TSS1500;TSS1500;5'UTR;5'UTR;5'UTR;5'UTR;5'UTR;5'UTR;5'UTR;TSS200;TSS200;TSS200	chr12:6643765-6644155	3
cg26071072	0.784141	2.3142	5.07792	0.00093813	1	-3.86633	chr13	32598918	+	cg26071072	59778933		TCATATAACATTTAATACCCAAAATAAACTTCCATTTAATTAAAAATTCC		II			NA	NA	NA	NA	NA	NA		OpenSea	ACTTTGAGAGGTTGATGAGAAGACTAAATTAGGTAAATTTTGAGATGATACTAACCTAAC[CG]GAACCTCTAATCAAATGGAAGTTTACCCTGGGCACCAAATGTTATATGACTTAATATTAC	CGGAACCTCTAATCAAATGGAAGTTTACCCTGGGCACCAAATGTTATATG	FRY-AS1	NR_103839	Body																		chr13:32598897-32599289	4
cg07705315	-0.718137	-4.75389	-5.07669	0.000939566	1	-3.86644	chr13	31736638	+	cg07705315	37674117		AAATAAATACAAAACAAACRAACAAAATAACRCTTATTACCAAAAAACCC		II			NA	NA	NA	NA	NA	NA	chr13:31735109-31736670	Island	GGCTTTGTCTTCTGGGACTCGCGAGAGAGGCTGGGTAGGGTTTTGTCTGGCGCTTTTGCG[CG]GGTTCCCTGGCAATAAGCGTCATTTTGTTCGTTTGTTTTGTATTCACTTCTATTATTGTC	AGTGAATACAAAACAAACGAACAAAATGACGCTTATTGCCAGGGAACCCG	HSPH1	NM_006644	TSS1500					13:30633036-30634639			HSPH1;HSPH1;HSPH1;HSPH1;HSPH1	ENST00000380363.5;ENST00000380405.4;ENST00000429785.2;ENST00000438061.2;ENST00000445273.2	TSS1500;TSS1500;TSS1500;TSS200;TSS200	HSPH1;HSPH1;HSPH1;HSPH1;HSPH1	ENST00000380363.5;ENST00000380406.4;ENST00000429785.2;ENST00000438061.2;ENST00000445273.2	TSS1500;TSS1500;TSS1500;TSS200;TSS200	chr13:31736420-31736655	3
cg02295205	1.20735	-4.39773	5.07496	0.000941595	1	-3.86659	chr2	99758104	+	cg02295205	85744255	50795975	ACATTCCATCCAAATACAACAACCTCAAACAAAAATTAAAAAATAAATCA	GCGTTCCATCCAAATACGACAACCTCAAACAAAAATTAAAAAATAAATCG	I	T	Red	NA	NA	NA	NA	NA	NA	chr2:99757355-99758220	Island	CCTAGACGCCCGAGCCGAGCGTCCCGTCTCCTAGTAACCAGCCGCTAGCCCCCTTTTCCA[CG]ACTCATTTCTTAATCTCTGCCTGAGGCTGCCGCACCTGGATGGAACGCGCATGCGCAAGG	GCGTTCCATCCAGGTGCGGCAGCCTCAGGCAGAGATTAAGAAATGAGTCG	C2orf15;TSGA10;TSGA10	NM_144706;NM_182911;NM_025244	TSS200;TSS200;5'UTR					2:99123603-99124817	2:99757027-99758496	Promoter_Associated	TSGA10;C2orf15;C2orf15;TSGA10;TSGA10;C2orf15;TSGA10	ENST00000542655.1;ENST00000302513.2;ENST00000409684.1;ENST00000355053.4;ENST00000539964.1;ENST00000302513.2;ENST00000393483.3	TSS1500;1stExon;TSS200;TSS200;TSS1500;5'UTR;5'UTR	C2orf15;TSGA10;TSGA10;C2orf15;C2orf15;TSGA10;TSGA10;TSGA10;C2orf15;TSGA10;TSGA10;TSGA10	ENST00000496794.1;ENST00000542655.1;ENST00000497915.1;ENST00000302513.2;ENST00000409684.1;ENST00000355053.4;ENST00000539964.1;ENST00000494483.1;ENST00000302513.2;ENST00000393483.3;ENST00000471174.1;ENST00000476849.1	TSS1500;TSS1500;TSS1500;1stExon;TSS200;TSS200;TSS1500;TSS1500;5'UTR;5'UTR;3'UTR;3'UTR	chr2:99757560-99758575	3
cg08397339	-1.15503	-3.73311	-5.07339	0.000943433	1	-3.86673	chr19	3700613	+	cg08397339	27762591	79655485	TAATACAATAAAATAACAAACCTAACTCTATACTCCCACCCCTAAACACA	TAATACGATAAAATAACGAACCTAACTCTATACTCCCACCCCTAAACGCG	I	A	Red	NA	NA	NA	NA	NA	NA	chr19:3699950-3700616	Island	CGGGGCTCGGGGGCGGGGCCTGCTTGCGACCCGCAGCCAGGAGCGCCTCGAGTGCCCCCT[CG]CGCCCAGGGGTGGGAGTACAGAGCCAGGCTCGCCATTCCATCGTATTAGGTCAGTAAGAT	CGCGCCCAGGGGTGGGAGTACAGAGCCAGGCTCGCCATTCCATCGTATTA	PIP5K1C	NM_012398	TSS200					19:3650295-3651646	19:3700336-3700909	Promoter_Associated	PIP5K1C;PIP5K1C;PIP5K1C	ENST00000335312.2;ENST00000539785.1;ENST00000537021.1	TSS200;TSS200;TSS1500	PIP5K1C;PIP5K1C;PIP5K1C	ENST00000335312.2;ENST00000539785.1;ENST00000537021.1	TSS200;TSS200;TSS1500	chr19:3700440-3700935	3
cg05131545	-0.790296	-4.21796	-5.07066	0.000946641	1	-3.86698	chr17	73892664	+	cg05131545	83781922	63654194	AAAACTCTTCTACCAAACCAAAAACCACTATATATACAACATATACACCA	AAAACTCTTCTACCGAACCGAAAACCGCTATATATACAACGTATACACCG	I	T	Red	NA	NA	NA	NA	NA	NA	chr17:73892496-73893448	Island	CCTCGCGCTTGAGGCGCTCGGCATCCAGCAGCGCCCGCTCGTGGAGGCGACACTCGCGCA[CG]GTGCACACGCTGCACACACAGCGGCCCTCGGTCCGGCAGAAGAGCTCCAGCGGCCGCCCG	CGGTGCACACGCTGCACACACAGCGGCCCTCGGTCCGGCAGAAGAGCTCC	TRIM65;TRIM65	NM_173547;NM_001256124	1stExon;1stExon					17:71404098-71405119	17:73892351-73894047	Promoter_Associated	TRIM65	ENST00000269383.3	1stExon	TRIM65;TRIM65;TRIM65;TRIM65;TRIM65	ENST00000540812.1;ENST00000540128.1;ENST00000269383.3;ENST00000543309.1;ENST00000540812.1	1stExon;1stExon;1stExon;TSS200;3'UTR	chr17:73892465-73892730	3
cg16716993	-1.26593	-5.06105	-5.07063	0.000946677	1	-3.86698	chr18	21977874	+	cg16716993	76616551	79703878	ACAAAAACAAAAAATAAACAAAAAACAAACATATCCCCACTACAATCACA	ACAAAAACGAAAAATAAACGAAAAACGAACGTATCCCCGCTACGATCACG	I	T	Red	NA	NA	NA	NA	NA	NA	chr18:21977275-21978110	Island	CTCCCCGCAGCCCGCCCCTGGAACGCGCATCCTCCTGGCGAGCTGGCATCCCTCCCGACA[CG]TGACCGCAGCGGGGACACGCCCGTTCCCCGCCCACTCCCCGCCCCTGCCTGGCCTGCCCA	CGTGACCGCAGCGGGGACACGCCCGTTCCCCGCCCACTCCCCGCCCCTGC	OSBPL1A	NM_080597	TSS200	high-CpG:20231709-20231875				18:20231274-20232108	18:21976649-21978228	NonGene_Associated	OSBPL1A;OSBPL1A	ENST00000399441.3;ENST00000319481.3	TSS200;TSS200	OSBPL1A;OSBPL1A	ENST00000399441.3;ENST00000319481.3	TSS200;TSS200	chr18:21977045-21978130	3
cg20980055	0.83629	-3.26368	5.06769	0.000950155	1	-3.86724	chr6	133562258	+	cg20980055	75667109	45708859	ACCTCAAATAACTACCTATTATCATAATTTACAATCTCACATAAAAACCA	ACCTCGAATAACTACCTATTATCATAATTTACGATCTCGCGTAAAAACCG	I	C	Grn	rs116193778	0.053866	NA	NA	NA	NA	chr6:133562086-133563586	Island	CGGAGGGCACGGAGATTACGGCGGCGCCACCCGGGACATCCAGGGCCCCGAGGCCCTGGG[CG]GTCCCCACGCGAGATCGCAAACCATGACAATAGGCAGTCACCCGAGGTCAAATAAAAACG	ACCTCGGGTGACTGCCTATTGTCATGGTTTGCGATCTCGCGTGGGGACCG	EYA4;EYA4;EYA4	NM_172105;NM_172103;NM_004100	TSS1500;TSS1500;TSS1500			DMR		6:133603342-133605921			EYA4;EYA4;EYA4;EYA4;EYA4;EYA4;EYA4	ENST00000430974.2;ENST00000355167.3;ENST00000441015.1;ENST00000355286.6;ENST00000531901.1;ENST00000525849.1;ENST00000452339.2	TSS1500;TSS1500;TSS1500;TSS1500;TSS1500;TSS1500;5'UTR	EYA4;EYA4;EYA4;EYA4;EYA4;EYA4;EYA4	ENST00000430974.2;ENST00000355167.3;ENST00000441015.1;ENST00000355286.6;ENST00000531901.1;ENST00000525849.1;ENST00000452339.2	TSS1500;TSS1500;TSS1500;TSS1500;TSS1500;TSS1500;5'UTR			chr6:133561582-133564700	6	chr6:133561345-133565135	6
cg08119480	-0.92856	-4.03717	-5.06767	0.000950169	1	-3.86724	chr6	150067491	+	cg08119480	65750900	68665871	CATTCACTACAAAATCTTAAAACAATAAAATATCACCACTAATAAAAACA	CGTTCGCTACAAAATCTTAAAACAATAAAATATCGCCGCTAATAAAAACG	I	A	Red	NA	NA	NA	NA	NA	NA	chr6:150067323-150067766	Island	GAGTTGGCGCGCGGAAGGCCAGGGGTCAGCTCAACCGGAGAGAGGGAGGAGGTAGGGGCT[CG]TCCCTATCAGCGGCGATACCTCATTGTCCCAAGATCCTGTAGCGAACGTCTCCGCGGTCT	CGTTCGCTACAGGATCTTGGGACAATGAGGTATCGCCGCTGATAGGGACG	NUP43	NM_198887	Body			RDMR		6:150109024-150109432	6:150067007-150068092	Promoter_Associated	NUP43	ENST00000463048.2	3'UTR	NUP43	ENST00000463048.2	3'UTR	chr6:150067305-150067535	3
cg01920373	1.05665	-3.91395	5.0667	0.000951316	1	-3.86733	chr16	66968627	+	cg01920373	1745116	24623212	AAACACTAAAATCCCTACCAAACCAAAAACAACCAACCATCCTAAATACA	AAACACTAAAATCCCTACCAAACCAAAAACGACCAACCGTCCTAAATACG	I	A	Red	NA	NA	NA	NA	NA	NA	chr16:66968029-66968924	Island	GGCGGTCGGAGGTAATCCCCACACCGCTTCCTCCTGGAAGTCAGGCTGGCCGGGAGCTCC[CG]TATCCAGGACGGTTGGTCGCCTCTGGCCTGGCAGGGATCCTAGTGTCTCGGGACCTCCCG	AGACACTAGGATCCCTGCCAGGCCAGAGGCGACCAACCGTCCTGGATACG	FAM96B;CES2;FAM96B;CES2;CES2;CES2	NR_024525;NM_003869;NM_016062;NM_198061;NM_198061;NM_003869	TSS1500;1stExon;TSS1500;1stExon;5'UTR;5'UTR					16:65525398-65527339	16:66967533-66969421	Promoter_Associated	CES2;CES2;FAM96B;CES2;CES2;CES2;CES2;FAM96B	ENST00000417689.1;ENST00000417689.1;ENST00000568572.1;ENST00000561697.1;ENST00000561697.1;ENST00000317091.4;ENST00000317091.4;ENST00000422424.2	5'UTR;1stExon;TSS1500;1stExon;5'UTR;5'UTR;1stExon;TSS1500	CES2;CES2;CES2;CES2;FAM96B;CES2;CES2;CES2;CES2;CES2;CES2;CES2;FAM96B;FAM96B;FAM96B;FAM96B;FAM96B	ENST00000570032.1;ENST00000566359.1;ENST00000417689.1;ENST00000417689.1;ENST00000568572.1;ENST00000561697.1;ENST00000561697.1;ENST00000317091.4;ENST00000317091.4;ENST00000568470.1;ENST00000568470.1;ENST00000566182.1;ENST00000567511.1;ENST00000562362.1;ENST00000422424.2;ENST00000563490.1;ENST00000569299.1	TSS1500;TSS1500;5'UTR;1stExon;TSS1500;1stExon;5'UTR;5'UTR;1stExon;5'UTR;1stExon;5'UTR;TSS1500;TSS1500;TSS1500;TSS1500;TSS1500	chr16:66968460-66968855	3
[truncated: 25,105 more rows]
[truncated: 3 more columns]
