# Supplementary material for: Low-dose decitabine priming endows CAR T cells with enhanced and persistent antitumour potential via epigenetic reprogramming
Source: Nat Commun. 2021 Jan 18;12:409. doi: 10.1038/s41467-020-20696-x (PMC7814040; doi:10.1038/s41467-020-20696-x)
Supplement: Supplementary file 9 — Source Data file [file 41467_2020_20696_MOESM9_ESM.xlsx]

## Sheet: Fig. 1b
days	NT			CAR T			dCAR T(10)			dCAR T(30)			dCAR T(100)			dCAR T(200)			dCAR T(1000)			NT-1			CAR T1			D-CAR T(10)1			D-CAR T(30)1			D-CAR T(100)1			D-CAR T(200)1			D-CAR T(1000)1
0	1	1	1	1	1	1	1	1	1	1	1	1	1	1	1	1	1	1	1	1	1	97	97	97	97	97	97	97	97	97	97	97	97	97	97	97	97	97	97	97	97	97
3	1.9	1.5	1.8	2	2.1	1.9	2.1	2.1	2.6	2.4	2.1	2.3	2	1.9	2	1.6	1.9	1.8	1.4	1.6	1.3	98	98.7	97.6	99	98.1	98.4	98.4	98.7	99	98.1	97.7	98.3	97.3	95	98.6	96.7	97.3	97.5	76	68.7	75.4
7	7.2	5.4	6.9	8	8.6	7.9	9.7	9.9	11	10	10.1	9.5	9.1	9.4	8.8	5.4	5.7	5.1	2.5	0.9	3.2	98	98.4	97.7	97.1	98.6	97.7	96.2	97.1	97.3	95.5	96.1	96.3	92.2	93.3	96.5	89.1	90.1	88.2	29.5	31.2	35.6
10	11	12.8	9.9	13	15	12.8	14.6	16.9	14.1	15	13.8	17	14.3	14.1	14.9	8.2	8.1	7.9	1.1	0.2	1.5	97	99.2	97.4	95.5	96.9	96.1	94.3	96.6	95.8	92	94.2	92.8	90.2	92.2	91.3	84.9	87.4	83.3	32.6	15.4	23
14	19	21	18	21	24	19.8	25	24.2	25.2	24.6	26.9	23.8	23.6	22.5	23.1	13.8	14.9	11.8	1.3	0.4	1.3	96.5	95.3	94.9	92.8	93.5	96.2	93.2	94.2	93.8	88.9	91	90.8	86.5	89.5	88.8	75.8	80.1	77.9	16.4	16	18.5

## Sheet: Fig. 1c
No.		1	2	3	4	5
CAR T/MFI	CAR T	844000	2040000	82612	85752	465000
dCAR T/MFI	dCAR T	461000	1030000	68556	107529	1392500

## Sheet: Fig. 1d
Ratio CD4/CD8	NT	CAR T	dCAR T
1	0.5	0.67	1.1
2	0.54	0.558164	0.581282
3	0.4	0.39	1.2
4	0.3	0.67	0.78
5	0.3	0.25	0.63
Tcm
	NT	CAR T	dCAR T
1	39.4	38.18	48.18
2	49.3	47.77	63.74
3	42.8	45.09	46.56
4	31.8	34.6	46.7
5	44	41.2	59.8
CD3CD25
	NT	CAR T	dCAR T
1	0.3	0.3	2.59
2	0.6	0.79	2.18
3	0.2	0.33	1.18
4	0.6	0.8	1.9
5	0.5	0.78	1.9

## Sheet: Fig. 1e
	NT				CAR T				dCAR T
IFN	485.696	435.345	488.76	498.214	1399.81	1287.43	1022.33	1401.6	1667.51	1543.42	1245.22	1443.58
TNF	18.1554	21.3444	20.298	22.2757	269.011	198.497	232.759	315.257	198.519	240.922	307.918	208.765
IL-2	213.424	299.98	102.324	222.898	1678.5	1534.22	1456.32	1634.68	1929	1897.54	1843	1788

## Sheet: Fig. 1f
Donor1	Donor2	Donor3	Donor4
0.701071	0.496354	0.131946	0.199097
Donor5(0)	Donor5(3)	Donor5(5)	Donor5(7)	Donor6(0)	Donor6(3)	Donor6(5)	Donor6(7)
1.11391	0.318126	0.230993	0.266305	1.29753	0.276588	0.423577	0.471408

## Sheet: Fig. 2b
X.NO	logFC	AveExpr	t	P.Value	adj.P.Val	B	chr	pos	strand	Name	AddressA	AddressB	ProbeSeqA	ProbeSeqB	Type	NextBase	Color	Probe_rs	Probe_maf	CpG_rs	CpG_maf	SBE_rs	SBE_maf	Islands_Name	Relation_to_Island	Forward_Sequence	SourceSeq	UCSC_RefGene_Name	UCSC_RefGene_Accession	UCSC_RefGene_Group	Phantom4_Enhancers	Phantom5_Enhancers	DMR	X450k_Enhancer	HMM_Island	Regulatory_Feature_Name	Regulatory_Feature_Group	GencodeBasicV12_NAME	GencodeBasicV12_Accession	GencodeBasicV12_Group	GencodeCompV12_NAME	GencodeCompV12_Accession	GencodeCompV12_Group	DNase_Hypersensitivity_NAME	DNase_Hypersensitivity_Evidence_Count	OpenChromatin_NAME	OpenChromatin_Evidence_Count	TFBS_NAME	TFBS_Evidence_Count
cg02579140	1.91499	3.16333	11.7757	2.35448e-06	0.999999	-3.63381	chr10	3160982	-	cg02579140	87608947	93781894	TTAAAATATCTAACATCATTCTCCACATAACTATTTTCAACATTCTCCCA	TTAAAATATCTAACATCGTTCTCCACGTAACTATTTTCAACGTTCTCCCG	I	A	Red	NA	NA	NA	NA	NA	NA	chr10:3160888-3161107	Island	ACCGCGTGGAGTTTGGGGTGTCTGACATCGTTCTCCACGTGGCTATTTTCAGCGTTCTCC[CG]GGGAAGTACTTGGAAGAGATCGCCACACAGATGCGCACGCACAGCATCAACGCGCTGCTG	TTGGGGTGTCTGACATCGTTCTCCACGTGGCTATTTTCAGCGTTCTCCCG	PFKP	NM_002627	Body					10:3150889-3151158			PFKP	ENST00000381125.4	ExonBnd	PFKP	ENST00000381125.4	ExonBnd			chr10:3160771-3161439	5
cg16413428	1.75946	3.23447	8.5179	2.6733e-05	0.999999	-3.69209	chr4	6114627	+	cg16413428	84710135	70805264	AACTAATTAACACAATAAAACTAATAACCACACCTACTAACTAACATACA	GACTAATTAACACGATAAAACTAATAACCACGCCTACTAACTAACGTACG	I	T	Red	NA	NA	NA	NA	NA	NA	chr4:6114497-6114700	Island	TTCTTCGACATGCTTCCCCTTGGGTCAGAGTGCTGAGATCCTGCGGTCCACACCTGTTCA[CG]CACGCCAGCCAGCAGGCGTGGCTACCAGCTCCACCGTGCTAACCAGTCGCGCAGGACTCA	CGCACGCCAGCCAGCAGGCGTGGCTACCAGCTCCACCGTGCTAACCAGTC	JAKMIP1;JAKMIP1	NM_001099433;NM_144720	5'UTR;5'UTR					4:6165425-6165565			JAKMIP1;JAKMIP1;JAKMIP1;JAKMIP1;JAKMIP1;JAKMIP1	ENST00000457227.2;ENST00000409831.1;ENST00000410077.2;ENST00000429819.2;ENST00000409021.3;ENST00000418227.2	3'UTR;5'UTR;5'UTR;5'UTR;5'UTR;5'UTR	JAKMIP1;JAKMIP1;JAKMIP1;JAKMIP1;JAKMIP1;JAKMIP1	ENST00000457227.2;ENST00000409831.1;ENST00000410077.2;ENST00000429819.2;ENST00000409021.3;ENST00000418227.2	3'UTR;5'UTR;5'UTR;5'UTR;5'UTR;5'UTR	chr4:6114205-6114650	3
cg05635218	-1.81361	-4.3131	-8.4504	2.83357e-05	0.999999	-3.69395	chr8	22022996	+	cg05635218	2724490	46800823	AATTAAAAAACTCCAAATCATCCTCCTCCACCAAATCATAAATATAATCA	AATTAAAAAACTCCGAATCGTCCTCCTCCGCCAAATCATAAATATAATCG	I	A	Red	NA	NA	NA	NA	NA	NA		OpenSea	CCTGCCGCTGCTGCTCGGGCTGCTGCTGCTCCCGCGTCCCGGCCGGCCGCTGGACTTGGC[CG]ACTACACCTATGACCTGGCGGAGGAGGACGACTCGGAGCCCCTCAACTACAAAGACCCCT	AGTTGAGGGGCTCCGAGTCGTCCTCCTCCGCCAGGTCATAGGTGTAGTCG	BMP1;BMP1;BMP1	NM_006128;NM_001199;NM_006129	1stExon;1stExon;1stExon					8:22077475-22079281	8:22022634-22023064	Promoter_Associated	BMP1;BMP1;BMP1;BMP1;BMP1	ENST00000306385.5;ENST00000354870.5;ENST00000397816.3;ENST00000306349.8;ENST00000397814.3	1stExon;1stExon;1stExon;1stExon;1stExon	BMP1;BMP1;BMP1;BMP1;BMP1;BMP1;BMP1;BMP1;BMP1	ENST00000306385.5;ENST00000354870.5;ENST00000397816.3;ENST00000518913.1;ENST00000397814.3;ENST00000520626.1;ENST00000520982.1;ENST00000518656.1;ENST00000471755.1	1stExon;1stExon;1stExon;1stExon;1stExon;1stExon;1stExon;1stExon;1stExon			chr8:22018906-22026580	6	chr8:22021645-22023702	6
cg12439527	-1.20791	3.9385	-8.01005	4.18264e-05	0.999999	-3.70701	chr15	75649017	-	cg12439527	96774201	39615178	AATAAACTCATAACACCCCATATCAACAATAACATCCAAAACTTTAAACA	AATAAACTCGTAACGCCCCGTATCAACAATAACGTCCGAAACTTTAAACG	I	C	Grn	NA	NA	NA	NA	NA	NA	chr15:75648404-75648709	S_Shore	CATCAGTGCATAGGTGAACTCGTGGCGCCCCGTGTCAGCAGTAGCGTCCGGGGCTTTAGG[CG]CCCGCAAGCTGGGGTGAGGAGGGCGCGTAGGGGCCACGCTGAAGCTGTTGGAGTTGTGGT	GGTGAACTCGTGGCGCCCCGTGTCAGCAGTAGCGTCCGGGGCTTTAGGCG	MAN2C1	NM_006715	Body					15:73436030-73436133			RP11-817O13.6;MAN2C1	ENST00000563660.1;ENST00000569482.1	TSS1500;ExonBnd	MAN2C1;MAN2C1;MAN2C1;MAN2C1;RP11-817O13.6;MAN2C1;MAN2C1;MAN2C1;MAN2C1;MAN2C1;MAN2C1;MAN2C1;MAN2C1	ENST00000562067.1;ENST00000564929.1;ENST00000561693.1;ENST00000566099.1;ENST00000563660.1;ENST00000566569.1;ENST00000563528.1;ENST00000567163.1;ENST00000566569.1;ENST00000562067.1;ENST00000564929.1;ENST00000564570.1;ENST00000569482.1	3'UTR;3'UTR;3'UTR;3'UTR;TSS1500;3'UTR;3'UTR;3'UTR;1stExon;1stExon;1stExon;3'UTR;ExonBnd	chr15:75648805-75649475	3
cg12422930	-1.20191	-4.45943	-7.74526	5.33054e-05	0.999999	-3.71576	chr6	31763285	-	cg12422930	77625488	5606509	CCATCACAAAACTTCAAAAAATATAAAAAACTCTCAAAAACAAATCAACA	CCATCGCGAAACTTCGAAAAATATAAAAAACTCTCAAAAACGAATCGACG	I	T	Red	NA	NA	NA	NA	NA	NA	chr6:31763240-31763905	Island	AGGAACTATCCACCATCGCGGGGCTTCGGGGAGTGTGGAAGGCTCTCAGGAGCGGGTCGG[CG]TCTGGTTGGATGCGGGTTCGAGCCGCGTGTACGTACTGGAGGGAGATGGTCAGACTGGGC	CGCCGACCCGCTCCTGAGAGCCTTCCACACTCCCCGAAGCCCCGCGATGG	VARS	NM_006295	5'UTR	high-CpG:31870809-31871819				6:31870836-31871839			VARS;VARS	ENST00000444930.2;ENST00000375663.3	5'UTR;5'UTR	VARS;VARS;VARS	ENST00000444930.2;ENST00000375663.3;ENST00000440048.1	5'UTR;5'UTR;TSS200	chr6:31762300-31763650	3
cg03299782	1.38331	3.47432	7.50512	6.67996e-05	0.999999	-3.72437	chr2	3471071	+	cg03299782	98736829	67663872	CAAAAAATACAAATCAAAACACTTATATAAAACATCAATAAATCCAATCA	CAAAAAATACAAATCGAAACACTTATATAAAACGTCGATAAATCCAATCG	I	A	Red	NA	NA	NA	NA	NA	NA		OpenSea	GCGCTGTGGGCAAGAGCTTTTGCCAAAGGAGAATGGAGAAAAAGACGGAAGCACCCAGGC[CG]ACTGGACTCACCGACGCCCCACACAAGTGCCTCGATCTGCATCTCTTGCAAATTATTTAT	CAAGAGATGCAGATCGAGGCACTTGTGTGGGGCGTCGGTGAGTCCAGTCG	TTC15	NM_016030	Body					2:3450002-3450113			TRAPPC12	ENST00000469147.1	5'UTR	TRAPPC12;TRAPPC12;TRAPPC12;TRAPPC12;TRAPPC12;TRAPPC12	ENST00000469147.1;ENST00000497597.1;ENST00000473348.1;ENST00000461577.1;ENST00000489032.1;ENST00000437733.1	5'UTR;5'UTR;5'UTR;5'UTR;5'UTR;3'UTR	chr2:3470825-3471395	3
cg12045531	1.577	-5.04469	7.49806	6.72502e-05	0.999999	-3.72464	chr12	49259487	+	cg12045531	22746577	21805167	AACCCCCCAACCAATCATAACCAAATATAAACTCATTCTAATCAAAAACA	AACCCCCCAACCAATCGTAACCAAATATAAACTCGTTCTAATCGAAAACG	I	T	Red	NA	NA	NA	NA	NA	NA		OpenSea	TCACCTCTGGATAGCAATCCTTCGCTAACACTTGCAACATCGCGGTCTTCCCACACTGCA[CG]TCCCCGACCAGAACGAGCTTACATCTGGCCACGACTGGCTGGGGGGCCCGTCTCTCCTTC	CGTCCCCGACCAGAACGAGCTTACATCTGGCCACGACTGGCTGGGGGGCC	RND1	NM_014470	1stExon					12:47545716-47545867	12:49258988-49260132	Promoter_Associated	RND1	ENST00000309739.5	1stExon	RND1;RND1	ENST00000551243.1;ENST00000309739.5	1stExon;1stExon	chr12:49259125-49259555	3
cg22691102	1.21105	3.12927	7.2677	8.39637e-05	0.999999	-3.73357	chr1	61554031	+	cg22691102	58804960		TATAACTATAAAAACAAAATCCTCTCRATATTCRAATCRAATATCTTTCC		II			NA	NA	NA	NA	NA	NA		OpenSea	TTGCTAAGTGAAAAACCAGAGGTCAAGCAGAAGTGGGCATCTCGACTTCTGGCAAAGTTG[CG]GAAAGATATCCGACCCGAATATCGAGAGGATTTTGTTCTTACAGTTACAGGGAAAAAACC	GTAACTGTAAGAACAAAATCCTCTCGATATTCGGGTCGGATATCTTTCCG	NFIA;NFIA;NFIA;NFIA	NM_001145511;NM_001145512;NM_001134673;NM_005595	Body;Body;Body;Body											NFIA;NFIA;NFIA	ENST00000496712.1;ENST00000476646.1;ENST00000479364.1	TSS200;5'UTR;5'UTR
cg23898827	1.3356	3.40404	7.24854	8.55495e-05	0.999999	-3.73434	chr2	122096183	-	cg23898827	4802522	81614446	AATCTAAAAAACAACAATAAACTCAACACCCTCCCAATAAAATAATAACA	AATCTAAAAAACGACGATAAACTCGACGCCCTCCCAATAAAATAATAACG	I	A	Red	rs76901620	0.012587	NA	NA	NA	NA		OpenSea	TGCAGCTGTCAGGGTCTAGGGGGCGACGGTGGGCTCGGCGCCCTCCCAGTGAGGTGGTGG[CG]GCATGCGAGTCTCCTCGGCGCGGCGGCAGCAGTTTTCAGATTGAGGCCAAGAGACCTGTG	CGCCACCACCTCACTGGGAGGGCGCCGAGCCCACCGTCGCCCCCTAGACC	CLASP1;CLASP1;CLASP1	NM_015282;NM_001142274;NM_001142273	3'UTR;3'UTR;3'UTR					2:121812573-121812679			CLASP1	ENST00000541859.1	3'UTR	CLASP1	ENST00000541859.1	3'UTR	chr2:122096005-122096270	3
cg06311613	1.20928	-4.49231	7.17782	9.16943e-05	0.999999	-3.73724	chr17	80023480	-	cg06311613	21623826	52716992	AACAAACAACATTTACTATATAAAATAACAAAAACCCACACACCTCCACA	GACGAACAACGTTTACTATATAAAATAACAAAAACCCACACGCCTCCGCG	I	T	Red	NA	NA	NA	NA	NA	NA	chr17:80022655-80024178	Island	CCGGAGCCACGCGGCGGGCAGCGTTTGCTGTGTGAAGTGACAGGAGCCCACACGCCTCCG[CG]TCCTCACCGCGCGAGGGCCCCGCCGTGTCCGCCGCGCGCCTTTGGCTCCGAGGGCGCCGG	CGCGGAGGCGTGTGGGCTCCTGTCACTTCACACAGCAAACGCTGCCCGCC	DUS1L	NM_022156	5'UTR					17:77615957-77617467	17:80022705-80024446	Promoter_Associated	DUS1L;DUS1L;DUS1L	ENST00000306796.4;ENST00000542088.1;ENST00000354321.6	5'UTR;TSS1500;TSS200	DUS1L;DUS1L;DUS1L	ENST00000306796.4;ENST00000542088.1;ENST00000354321.6	5'UTR;TSS1500;TSS200	chr17:80023065-80023535	3
cg03124214	1.25557	1.87942	7.1668	9.2695e-05	0.999999	-3.7377	chr16	14622500	+	cg03124214	51757913	75748523	AAAATTATAAAAATAAAATTCTCAACATAATACCTAACATTAACTACTCA	AAAATTATAAAAATAAAATTCTCGACATAATACCTAACATTAACTACTCG	I	A	Red	NA	NA	NA	NA	NA	NA		OpenSea	TGATATTTTATTGTCTGGATTTCTGAATAGACTGATGTGGGGGGGAAAGTGGACATTTAC[CG]AGCAGCTAATGCCAGGCACTATGTCGAGAACTTTACCTTCATAACCTCACTGAATTCTCC	GAGGTTATGAAGGTAAAGTTCTCGACATAGTGCCTGGCATTAGCTGCTCG	PARN;PARN	NM_001134477;NM_002582	Body;Body				TRUE							PARN	ENST00000564904.1	3'UTR	chr16:14622245-14622575	3
cg23608297	1.31854	2.62045	6.97321	0.000112405	0.999999	-3.74603	chr13	74570103	+	cg23608297	28750916		AAAAAACCAAACCCAATACTACRACCCATAAACATTAACACAAAATAAAC		II			NA	NA	NA	NA	NA	NA		OpenSea	GACTTTATTTTTCATTTGGAATTACACTCAAGAGGGGACACACCCTGGAGTTCTCAGCAG[CG]CCCATTCTGTGCCAATGTCTATGGGCCGTAGCACTGGGCCTGGTTTCCTGTGTATGTTTC	CGCCCATTCTGTGCCAATGTCTATGGGCCGTAGCACTGGGCCTGGTTTCC	KLF12	NM_007249	5'UTR								KLF12;KLF12;KLF12	ENST00000377669.2;ENST00000472022.1;ENST00000377666.4	TSS1500;TSS1500;5'UTR	KLF12;KLF12;KLF12	ENST00000377669.2;ENST00000472022.1;ENST00000377666.4	TSS1500;TSS1500;5'UTR	chr13:74569960-74570150	3
cg21725374	0.956205	2.77319	6.84179	0.000128416	0.999999	-3.752	chr8	145171334	-	cg21725374	18658113	5714316	CTTTCTACAAAATACCACCTACTTTAAAAAACCCCAAAATACACACAACA	CTTTCTACAAAATACCGCCTACTTTAAAAAACCCCGAAATACGCACGACG	I	T	Red	NA	NA	NA	NA	NA	NA	chr8:145170253-145171437	Island	TCCAGAGAATTTCTTTCTGCAGGATGCCGCCTGCTTTGGAGGGCCCCGGGGTGCGCACGG[CG]TGTGGGCGTGCGGCCTGAACCCACAGTGGCGGCGGAAGGCAGGAGCCGGAGGCCTGGCGG	CGCCGTGCGCACCCCGGGGCCCTCCAAAGCAGGCGGCATCCTGCAGAAAG	KIAA1875	NR_024207	Body					8:145242274-145243531			KIAA1875	ENST00000323662.8	3'UTR	KIAA1875;KIAA1875	ENST00000534167.1;ENST00000323662.8	3'UTR;3'UTR	chr8:145170985-145171335	3
cg26723185	1.65278	3.82744	6.81779	0.000131605	0.999999	-3.75312	chr17	78704421	+	cg26723185	80773107	26686294	AAAAAACTTAACAATCAAACCAACATTAAAACAATCATAAACAAAAATCA	AAAAAACTTAACGATCAAACCAACATTAAAACAATCGTAAACGAAAATCG	I	A	Red	NA	NA	NA	NA	NA	NA	chr17:78700827-78701124	S_Shelf	ACTACACGCAGTACATCCCTCTGTCCATATATGACCTGCAGACGTGGATGGGCAGCCCGT[CG]ATCTTCGTCTACGACTGCTCCAATGCTGGCTTGATCGTCAAGTCCTTCAAGCAGTTCGCA	GAAGGACTTGACGATCAAGCCAGCATTGGAGCAGTCGTAGACGAAGATCG	RPTOR;RPTOR	NM_001163034;NM_020761	Body;Body					17:76318930-76319030						RPTOR;RPTOR;RPTOR	ENST00000572733.1;ENST00000574767.1;ENST00000577161.1	5'UTR;3'UTR;5'UTR
cg20516763	1.19775	1.85931	6.81647	0.000131783	0.999999	-3.75318	chr18	42643936	+	cg20516763	73810827		AACRTAAAATCAAAAAAATACCACCAACCTACTCCTCCTAAAAACCTTCC		II			NA	NA	NA	NA	NA	NA	chr18:42643705-42643937	Island	AGCTTCACCGCAGCTCCCACCACGCGGCGCTTCAGTACGGCTGGATCCTCCGCAGGCGAG[CG]GAAGGCCCCCAGGAGGAGCAGGCTGGTGGCACTCTCCTGACCTCACGCTGCCAAGGTGCG	GCGTGAGGTCAGGAGAGTGCCACCAGCCTGCTCCTCCTGGGGGCCTTCCG	SETBP1	NM_015559	3'UTR					18:40897071-40898034			SETBP1	ENST00000282030.5	3'UTR	SETBP1	ENST00000282030.5	3'UTR	chr18:42643325-42644035	3
cg05586466	-1.1646	1.95219	-6.7981	0.000134286	0.999999	-3.75405	chr3	18387801	-	cg05586466	21603869		AATAAAAAAAATCCATAACAAATTCAAATACACAAAATTAAATATTACCC		II			NA	NA	NA	NA	NA	NA		OpenSea	GCAAAGTGCTGAGTGAAGGGAATCCATGACAGATTCAGATGCACAAGGTTGAATATTACC[CG]TAAACTACCTGACTCTGCTAAGGTCTTAACAGCACAAAACGCTATGTCATGCCCAGCTTT	CGGGTAATATTCAACCTTGTGCATCTGAATCTGTCATGGATTCCCTTCAC							TRUE				SATB1;TBC1D5	ENST00000338745.5;ENST00000414318.2	3'UTR;3'UTR	SATB1;TBC1D5	ENST00000338745.5;ENST00000414318.2	3'UTR;3'UTR
cg07706279	-1.11807	-3.71716	-6.72757	0.000144397	0.999999	-3.75742	chr3	39149020	+	cg07706279	94693372	29700926	ACAAAACTAAACCTAAATACCAAACAAAACCACTACCATAAACCTAAACA	ACGAAACTAAACCTAAATACCGAACGAAACCGCTACCATAAACCTAAACG	I	T	Red	NA	NA	NA	NA	NA	NA	chr3:39148377-39149400	Island	GGCAACTCACCCCGTGGAGGTGGAAGCCCTCGGCGCCGCCTGCGGGCTGCTCAGCGCTGA[CG]CCCAGGCCCATGGCAGCGGCTCCGCTCGGCACCCAGGTCCAGTCCCGCTGCGCCTACCCG	CGCCCAGGCCCATGGCAGCGGCTCCGCTCGGCACCCAGGTCCAGTCCCGC	GORASP1;TTC21A;TTC21A	NM_031899;NM_001105513;NM_145755	1stExon;TSS200;TSS200					3:39123283-39124404			TTC21A;TTC21A;GORASP1;GORASP1;GORASP1;TTC21A	ENST00000440121.1;ENST00000301819.6;ENST00000422110.2;ENST00000479927.1;ENST00000319283.3;ENST00000431162.2	TSS1500;TSS200;1stExon;1stExon;1stExon;TSS200	GORASP1;GORASP1;GORASP1;GORASP1;GORASP1;GORASP1;GORASP1;GORASP1;TTC21A;TTC21A;TTC21A;TTC21A;GORASP1;GORASP1;GORASP1;TTC21A;GORASP1;GORASP1;GORASP1;GORASP1;GORASP1;GORASP1;GORASP1;GORASP1;GORASP1;GORASP1;GORASP1;GORASP1;GORASP1;GORASP1;GORASP1;TTC21A;TTC21A;TTC21A;TTC21A;GORASP1;GORASP1	ENST00000466443.1;ENST00000488479.1;ENST00000473827.1;ENST00000493851.1;ENST00000492064.1;ENST00000493938.1;ENST00000493751.1;ENST00000469471.1;ENST00000490036.1;ENST00000459702.1;ENST00000425163.1;ENST00000440121.1;ENST00000431601.1;ENST00000416741.1;ENST00000437458.1;ENST00000301819.6;ENST00000453680.1;ENST00000470910.1;ENST00000493851.1;ENST00000427459.1;ENST00000473827.1;ENST00000488479.1;ENS…	3'UTR;3'UTR;3'UTR;3'UTR;3'UTR;3'UTR;3'UTR;3'UTR;TSS1500;TSS1500;TSS1500;TSS1500;TSS200;TSS1500;TSS1500;TSS200;1stExon;1stExon;1stExon;1stExon;1stExon;1stExon;1stExon;1stExon;1stExon;1stExon;1stExon;1stExon;1stExon;1stExon;1stExon;TSS200;TSS200;TSS200;TSS200;3'UTR;3'UTR	chr3:39148225-39149270	3
cg02554626	-1.24939	1.90481	-6.72041	0.000145469	0.999999	-3.75776	chr15	83991577	-	cg02554626	2687400		AATAAAAATACCTCTATAATAATAAAAACCAAAACAATAAAAACCTTTAC		II			NA	NA	NA	NA	NA	NA		OpenSea	TAAGACCCCAAAATAAAAATGCCTCTATGGTGATAGAGACCAGAACAGTGAGAACCTTTG[CG]GGTAGGCTGTCCACCGTGAAGGGAGGGGAATAAGGGAGTCTCTGGAGTGCTGGGAGTGTC	ATAAAAATGCCTCTATGGTGATAGAGACCAGAACAGTGAGAACCTTTGCG							TRUE		15:83991523-83991676	Unclassified_Cell_type_specific	RP11-382A20.4	ENST00000565495.1	5'UTR	RP11-382A20.4	ENST00000565495.1	5'UTR	chr15:83991265-83991610	3
cg22714290	-1.11115	3.44881	-6.71594	0.000146143	0.999999	-3.75798	chr1	207992548	+	cg22714290	56722107	8662154	TTCAAAAACCACAAAACAAAATATAACAACAACCAATAAATCATCAATCA	TTCGAAAACCGCGAAACAAAATATAACGACAACCAATAAATCGTCAATCG	I	A	Red	NA	NA	NA	NA	NA	NA		OpenSea	TCATCTTCCAAAGAGGAAAAAAAACAACAAAGCAGCCGTCACCAGGGTCCCCATTGCCGT[CG]ACTGACGACTCACTGGCTGTCGTCACACTCTGCTCCGCGGCCCCCGAATTGGTAACGAGG	TTCGGGGGCCGCGGAGCAGAGTGTGACGACAGCCAGTGAGTCGTCAGTCG	LOC148696	NR_026817	Body					1:206059026-206059218			C1orf132	ENST00000487977.1	3'UTR	C1orf132	ENST00000487977.1	3'UTR	chr1:207992025-207992835	3
cg05607137	0.997073	2.34597	6.69218	0.000149785	0.999999	-3.75914	chr7	26399010	-	cg05607137	52759209		ATTTAATTATCTACATAATTCAATAAAAATACTTTATCCAAAAAACCCCC		II			rs73068481	0.013266	NA	NA	NA	NA		OpenSea	TGAAGAGTCTCATTTAATTATCTGCATGATTCAATGGAGGTGCTTTGTCCAGAAAGCCCC[CG]ATCTCTCTTTTTCTTCTGCTCTCAAGCGTTCATAGCCTGCCTCTCAGATGTGCCCCAACA	CGGGGGCTTTCTGGACAAAGCACCTCCATTGAATCATGCAGATAATTAAA	SNX10;SNX10;SNX10;SNX10	NM_001199837;NM_001199835;NM_013322;NR_037670	TSS1500;Body;Body;Body								SNX10	ENST00000409367.1	5'UTR	SNX10	ENST00000409367.1	5'UTR
cg22305639	-1.18666	1.96985	-6.659	0.000155039	0.999999	-3.76077	chr1	93310373	+	cg22305639	45775533		TTTTCACTCAAATTTTTTATTTAACCATTTTACATATATTTCAAACTAAC		II			NA	NA	NA	NA	NA	NA		OpenSea	TCACAATAATTATTTTGTTCAAATAGTAGTATTACAATAATGAAGATTAAAAAGTATTTC[CG]TTAGTCTGAAATACATGTAAAATGGCCAAATAAAAAATTTGAGTGAAAATAAAAGAGCAA	TTTCACTCAAATTTTTTATTTGGCCATTTTACATGTATTTCAGACTAACG	FAM69A;FAM69A;FAM69A;FAM69A;FAM69A	NM_001252273;NM_001252271;NM_001252269;NM_001252270;NM_001006605	Body;Body;Body;Body;Body								SNORA51	ENST00000384295.1	TSS1500	SNORA51	ENST00000384295.1	TSS1500					chr1:93296818-93310499	6
cg19571937	1.18263	2.66179	6.65296	0.000156016	0.999999	-3.76107	chr20	44043737	+	cg19571937	89673254		TAAAAATCATCCATATTCTTACATATATCCACAATTCTTTTTATTACTAC		II			NA	NA	NA	NA	NA	NA	chr20:44044652-44045147	N_Shore	TAATAACCAAAAACTTTAAAAGTGCCCATCAAGAGTTGAATGGATAAATTAATAATACTA[CG]CAGTAATAAAAAGAATTGTGGATACATGCAAGAACATGGATGATTCTCAAAAACATTCTT	CGCAGTAATAAAAAGAATTGTGGATACATGCAAGAACATGGATGATTCTC	PIGT;PIGT;PIGT;PIGT;PIGT;PIGT;PIGT;PIGT;PIGT	NM_015937;NM_001184730;NM_001184728;NM_001184729;NR_047695;NR_047694;NR_047693;NR_047692;NR_047691	TSS1500;TSS1500;TSS1500;TSS1500;TSS1500;TSS1500;TSS1500;TSS1500;TSS1500								PIGT;PIGT;PIGT;PIGT	ENST00000372689.4;ENST00000279036.6;ENST00000545755.1;ENST00000535404.1	TSS1500;TSS1500;TSS1500;TSS1500	PIGT;PIGT;PIGT;PIGT;PIGT;PIGT	ENST00000543458.1;ENST00000279036.6;ENST00000455050.1;ENST00000545755.1;ENST00000535404.1;ENST00000432270.1	TSS1500;TSS1500;TSS1500;TSS1500;TSS1500;TSS1500
cg16258062	0.983336	2.66045	6.63741	0.000158566	0.999999	-3.76184	chr2	234384148	+	cg16258062	74800167		AAAAATAAACCATTTTTTAAAATTATAACCCTTAACTACTTTTAATTACC		II			NA	NA	NA	NA	NA	NA	chr2:234385358-234385730	N_Shore	GCGTGAGCCACCGCGCCCGGCCAAAAGTTCCTCTCTTAAGCAAGCTGGGCACGAAGTAGC[CG]GCAACCAAAAGCAGCTAAGGGCTACAACTTTAAAAAATGGTTTATTTTTTTCTTTAACAA	CGGCAACCAAAAGCAGCTAAGGGCTACAACTTTAAAAAATGGTTTATTTT																	chr2:234384105-234384395	3
cg05596149	0.996509	-4.6413	6.52091	0.000179201	0.999999	-3.76777	chr1	169337205	-	cg05596149	62650168	2740132	ACCTAAAACTACAAAACACCATTATTCTATTTCCAACAATTTTACTTCCA	GCCTAAAACTACGAAACGCCATTATTCTATTTCCGACAATTTTACTTCCG	I	T	Red	NA	NA	NA	NA	NA	NA		OpenSea	CTCCACGCTGTCGCCTGGGGCTACGAGACGCCATTATTCTGTTTCCGGCAGTTTTACTTC[CG]TTTGTTTAACAGCTGGCCCGGAAGTTTAAGTGAATATGCGGCTTGGGCTCCAAAAGTTGC	CGGAAGTAAAACTGCCGGAAACAGAATAATGGCGTCTCGTAGCCCCAGGC	BLZF1;BLZF1;NME7;NME7	NM_003666;NM_003666;NM_013330;NM_197972	1stExon;5'UTR;TSS200;TSS200						1:169336643-169337956	Promoter_Associated	BLZF1;NME7;NME7	ENST00000367807.3;ENST00000472647.1;ENST00000367811.3	TSS200;TSS200;TSS200	BLZF1;BLZF1;BLZF1;NME7;NME7;NME7;NME7;NME7;NME7;NME7	ENST00000426663.1;ENST00000367807.3;ENST00000420531.1;ENST00000524967.1;ENST00000527460.1;ENST00000480478.1;ENST00000528517.1;ENST00000472647.1;ENST00000485609.1;ENST00000367811.3	TSS1500;TSS200;TSS200;TSS200;TSS200;TSS200;TSS1500;TSS200;TSS200;TSS200	chr1:169336965-169337575	3
cg19911257	1.5203	3.11772	6.50502	0.000182238	0.999999	-3.7686	chr2	54084393	+	cg19911257	8775114	54611224	ATTAACAACTTTTAAAAACAATAAAAAATTATCTTTCTCAACCAAACACA	ATTAACAACTTTTAAAAACAATAAAAAATTATCTTTCTCGACCGAACGCG	I	A	Red	NA	NA	NA	NA	NA	NA	chr2:54086776-54087266	N_Shelf	TGACCTCATGATCCACCCGCCTCGGCCTCCCAAAGTGCTGGGATTACAGGCGTGAGCCAC[CG]CGCCCGGCCGAGAAAGACAATTTTTTACTGTTTTTAAAAGTTGCTAACAGGAGTATTACA	CGCGCCCGGCCGAGAAAGACAATTTTTTACTGTTTTTAAAAGTTGCTAAC	GPR75;LOC100302652	NM_006794;NM_001164165	5'UTR;Body								GPR75	ENST00000394705.2	5'UTR	GPR75;ASB3;ASB3	ENST00000394705.2;ENST00000498475.2;ENST00000459916.1	5'UTR;3'UTR;3'UTR
cg06758591	-1.7797	-3.27369	-6.44213	0.00019483	0.999999	-3.77192	chr1	177140203	+	cg06758591	59679971	74796196	CAAACAAATCCTAATAAAATCCTCCAAACTCAACATAAACACTACCAACA	CGAACAAATCCTAATAAAATCCTCCGAACTCAACGTAAACGCTACCAACG	I	C	Grn	NA	NA	NA	NA	NA	NA	chr1:177140120-177140323	Island	GACGCGCCGGGCTGCAGCTCTGGGATGCAATCCGCCTGCCTCGCAAGCTGCTCGCCGCTG[CG]CTGGCAGCGCTTACGCTGAGCTCGGAGGATCCCATTAGGACTTGCCCGGGGATGTGCACC	CGGGCAAGTCCTAATGGGATCCTCCGAGCTCAGCGTAAGCGCTGCCAGCG	FAM5B	NM_021165	TSS1500			DMR	TRUE	1:175406751-175407259			FAM5B;FAM5B;FAM5B	ENST00000361539.4;ENST00000536589.1;ENST00000536589.1	TSS1500;1stExon;5'UTR	FAM5B;FAM5B;FAM5B	ENST00000361539.4;ENST00000536589.1;ENST00000536589.1	TSS1500;1stExon;5'UTR	chr1:177139860-177140375	3
cg03370752	-1.22436	2.19398	-6.41611	0.000200318	0.999999	-3.77332	chr11	61136373	-	cg03370752	13619939		AAAAATCCTCCCTCTTACACAATTAAAATATCCCCATCRATCTCCAATAC		II			NA	NA	NA	NA	NA	NA		OpenSea	CATTCAAGAAGGAAGATCCTCCCTCTTGCACAATTAGAGTGTCCCCATCGGTCTCCAGTG[CG]GCATCCCTTCCTTGCCTTCTACCTCTGTTCCACCCCCTTTCCTTCCTTTCCTCTCTGTAC	AAGATCCTCCCTCTTGCACAATTAGAGTGTCCCCATCGGTCTCCAGTGCG	TMEM138;TMEM138	NM_016464;NR_028473	3'UTR;Body				TRUE				TMEM138	ENST00000278826.5	3'UTR	TMEM138;TMEM138;TMEM138	ENST00000539776.1;ENST00000543833.1;ENST00000278826.5	5'UTR;5'UTR;3'UTR					chr11:61136017-61138538	6
cg01383546	0.985824	-5.03561	6.41264	0.000201063	0.999999	-3.77351	chr16	69364541	+	cg01383546	24629117	81719554	AAACAAAAAAACAAAAATCCAATCACAACTTCACTATATACTAACCAACA	AAACAAAAAAACGAAAATCCAATCGCGACTTCGCTATATACTAACCGACG	I	A	Red	rs112744495	0.012357	NA	NA	NA	NA	chr16:69363597-69364835	Island	CCCTTAACAGTGACCCGGCCCGCCCCTTCCGGCCGCAGCGCGGGGCACGCCGGGAAGCGC[CG]TCGGCCAGCACACAGCGAAGCCGCGACTGGATCCCCGCCTTCCTGCTTAGACTGGCAGTG	AAGCAGGAAGGCGGGGATCCAGTCGCGGCTTCGCTGTGTGCTGGCCGACG	COG8;PDF	NM_032382;NM_022341	3'UTR;TSS200	high-CpG:67921937-67922050				16:67920764-67922447	16:69363623-69365091	Promoter_Associated	COG8;PDF	ENST00000306875.4;ENST00000288022.1	3'UTR;TSS200	COG8;PDF	ENST00000306875.4;ENST00000288022.1	3'UTR;TSS200	chr16:69364445-69364695	3
cg16804020	-1.08573	-4.33776	-6.3824	0.000207683	0.999999	-3.77515	chr10	3827624	+	cg16804020	51771972	85767351	AAACAAAATTCAAATTAAACCAATAATACAAACCATAATAAAAAATCTCA	GAACAAAATTCGAATTAAACCAATAATACGAACCGTAATAAAAAATCTCG	I	A	Red	NA	NA	NA	NA	NA	NA	chr10:3826853-3828126	Island	GATGATGTCAGCTCCGGCCAATCGCAGGCGGCGACACACAGCGGCCCCGCCTGGCGTGAC[CG]AGACTCTCCATCACGGCCCGCACCATTGGCTCAATTCGAACTCTGCTCGTTCTGATTGGA	GAGCAGAGTTCGAATTGAGCCAATGGTGCGGGCCGTGATGGAGAGTCTCG	KLF6;KLF6;KLF6;KLF6	NM_001160124;NR_027653;NM_001300;NM_001160125	TSS200;TSS200;TSS200;TSS200					10:3816854-3818335	10:3827236-3828232	Promoter_Associated	KLF6;KLF6;KLF6;KLF6	ENST00000497571.1;ENST00000542957.1;ENST00000469435.1;ENST00000322510.4	TSS200;TSS200;TSS1500;TSS1500	KLF6;KLF6;KLF6;KLF6;KLF6	ENST00000497571.1;ENST00000542957.1;ENST00000380946.3;ENST00000469435.1;ENST00000322510.4	TSS200;TSS200;TSS1500;TSS1500;TSS1500	chr10:3826740-3827795	3
cg06201226	-1.25077	-4.21047	-6.36513	0.000211573	0.999999	-3.77609	chr1	110752797	-	cg06201226	7670196	66783552	ACTAAACTAAACACTAACAACAAAAAAATAACACACTTAATTAAAACTCA	GCTAAACTAAACACTAACGACGAAAAAATAACGCGCTTAATTAAAACTCG	I	A	Red	NA	NA	NA	NA	NA	NA	chr1:110752256-110754794	Island	CAGGGGCGGCGCGCTGGGCTGGGCACTGGCGGCGAGGAGGTGACGCGCTTGGTTGGGGCT[CG]GCTCCGGGGAGGAAGACTGCGCTCGGTCGCCAGGGCCTGCAGTGAGTCGGATCGGCCCCG	GCTGGGCTGGGCACTGGCGGCGAGGAGGTGACGCGCTTGGTTGGGGCTCG	KCNC4;KCNC4;KCNC4;KCNC4-AS1	NM_004978;NM_001039574;NR_036437;NR_046546	TSS1500;TSS1500;TSS1500;TSS200	high-CpG:110554249-110554899				1:110553818-110556317	1:110752436-110753013	Promoter_Associated	KCNC4;KCNC4-AS1;KCNC4;KCNC4	ENST00000369787.3;ENST00000455967.1;ENST00000413138.3;ENST00000438661.2	TSS1500;TSS200;TSS1500;TSS1500	KCNC4;KCNC4;KCNC4-AS1;KCNC4;KCNC4	ENST00000489935.1;ENST00000369787.3;ENST00000455967.1;ENST00000413138.3;ENST00000438661.2	TSS1500;TSS1500;TSS200;TSS1500;TSS1500	chr1:110752305-110752975	3
cg13688257	1.00068	2.41503	6.35194	0.000214595	0.999999	-3.77682	chr3	98215025	-	cg13688257	60657839		TCCCAATTTAACATTTTATTCATAATTTTTTAATACRTAATTAAACAACC		II			NA	NA	NA	NA	NA	NA		OpenSea	TGCAGATAATCTCCCAGTTTGACATTTTATTCATAATTTTTTGATACGTAGTTAGACAAC[CG]AATATATTTTTAACTCAGGATTTCTCCAATTGCTTTTAATAACATTAATTTCTTTATGCA	CGGTTGTCTAACTACGTATCAAAAAATTATGAATAAAATGTCAAACTGGG	OR5K2	NM_001004737	TSS1500								OR5K2	ENST00000427338.1	TSS1500	OR5K2	ENST00000427338.1	TSS1500
cg00597055	0.966268	-4.71313	6.32107	0.00022186	0.999999	-3.77853	chr15	41523239	-	cg00597055	47673280	36652103	AATTTATTATAAAACTATTAATCAATAACATTACCCTTTTAATTACATCA	AATTTATTATAAAACTATTAATCAATAACGTTACCCTTTTAATTACGTCG	I	T	Red	NA	NA	NA	NA	NA	NA	chr15:41522828-41523732	Island	CTGTCGCAGGTTAGTTTGTTGTAAAACTGTTGGTCAATGACGTTGCCCTTTTAATTGCGT[CG]TTAGCGACCGAGTGGCATCGCCCCTTTAAGGCCGGTGGCAGCTGCGGTTCCGGGGGCGGG	CGACGCAATTAAAAGGGCAACGTCATTGACCAACAGTTTTACAACAAACT	CHP;EXD1	NM_007236;NM_152596	TSS200;TSS1500					15:39310061-39311249	15:41522579-41524299	Promoter_Associated	AC012652.1;EXD1;EXD1;EXD1;AC012652.1;AC012652.1	ENST00000560397.1;ENST00000559743.1;ENST00000458580.2;ENST00000314992.5;ENST00000334660.5;ENST00000558351.1	TSS1500;TSS1500;TSS1500;TSS1500;TSS200;5'UTR	AC012652.1;EXD1;EXD1;EXD1;AC012652.1;AC012652.1;EXD1;AC012652.1;AC012652.1;AC012652.1	ENST00000560397.1;ENST00000559743.1;ENST00000458580.2;ENST00000314992.5;ENST00000560411.1;ENST00000334660.5;ENST00000558396.1;ENST00000560784.1;ENST00000561280.1;ENST00000558351.1	TSS1500;TSS1500;TSS1500;TSS1500;TSS200;TSS200;TSS1500;TSS200;TSS200;5'UTR	chr15:41522820-41523475	3
cg00746864	-1.01865	-4.11773	-6.31179	0.000224099	0.999999	-3.77905	chr17	65373877	-	cg00746864	60655554	78761552	TTCCCATCTACTTTCAAAAACAAATCAAACAAATAACTTTTATACATTCA	TTCCCGTCTACTTTCGAAAACGAATCGAACGAATAACTTTTATACATTCG	I	T	Red	NA	NA	NA	NA	NA	NA	chr17:65373224-65375131	Island	GGGGTCGCCAGGTTCCCGTCTGCTTTCGGAGGCGGATCGAGCGGGTGACTTTTGTGCATT[CG]TTTTAATTTTTGGAAATCTCTCTTTTTTCCTCCCTCGCTCGCTGCCGGGCATGTCCTGAT	CGAATGCACAAAAGTCACCCGCTCGATCCGCCTCCGAAAGCAGACGGGAA	PITPNC1;PITPNC1	NM_181671;NM_012417	TSS200;TSS200						17:65373830-65375542	Promoter_Associated	PITPNC1	ENST00000299954.9	TSS200	PITPNC1	ENST00000299954.9	TSS200	chr17:65372600-65374235	3
cg06869938	1.01907	2.54315	6.30835	0.000224933	0.999999	-3.77924	chr10	95270460	+	cg06869938	15769113		AATTTATTAAAATTACTATCTATACTATAATTATAAACAAAAATATCCTC		II			NA	NA	NA	NA	NA	NA		OpenSea	CCAAGATCAGGCGCGTTCAGGGTGGTATGGCCGTAGACTTCAATGTGTATTTCTTAAGAA[CG]AGGATACTCTTGCCCACAACTATAGCACAGATAGCAACTTTAATAAATTTAACATGGATA	CGAGGATACTCTTGCCCACAACTATAGCACAGATAGCAACTTTAATAAAT	CEP55;CEP55	NM_018131;NM_001127182	Body;Body								RN5S323	ENST00000391094.1	TSS200	RN5S323	ENST00000391094.1	TSS200
cg25474703	-0.977856	1.77189	-6.29289	0.000228731	0.999999	-3.78011	chr19	50789973	+	cg25474703	11734131		ATATAAAAACATACATACATATACRTATCTCCCCTCACCCAATATATCCC		II			NA	NA	NA	NA	NA	NA	chr19:50789768-50789974	Island	GAGGCACTGCTGAGCAGCAAGGATGACGTCGGCAAGAGCGTGAGCAGGGCCCCCGCTCCC[CG]GGACACACTGGGTGAGGGGAGACACGTACATGCATGTATGCTTTCACACATAGAACATGA	TGTGAAAGCATACATGCATGTACGTGTCTCCCCTCACCCAGTGTGTCCCG	MYH14;MYH14;MYH14	NM_001145809;NM_001077186;NM_024729	Body;Body;Body
cg22223182	-1.27863	2.11214	-6.2775	0.000232582	0.999999	-3.78098	chr17	56494544	+	cg22223182	48634585		TTTCTACCTTTAACCTACATAAATTATTTTTTCAAACTACRAAATTTCTC		II			NA	NA	NA	NA	NA	NA		OpenSea	TCATTCTTCCACCTTCTTACTCTGCAACCAAACCAAGTGCCCCATACTACAGGTAGGTGC[CG]AGAAATTCCGCAGCCTGAAAAAATAATCCATGCAGGTCAAAGGCAGAAATTTACTCCGGG	TTCTGCCTTTGACCTGCATGGATTATTTTTTCAGGCTGCGGAATTTCTCG	RNF43;RNF43;RNF43;RNF43	NM_017763;NM_001305544;NM_017763;NM_001305544	5'UTR;5'UTR;1stExon;1stExon						17:56494468-56495640	Unclassified	RNF43	ENST00000500597.2	TSS200	RNF43	ENST00000500597.2	TSS200	chr17:56494340-56494630	3
cg07584910	-1.19113	2.81199	-6.26644	0.000235393	0.999999	-3.7816	chr12	121766667	-	cg07584910	55639943		CAACTTCCTCATCTATAAAATAAACATCAAACCTATCATAAAAAATTATC		II			NA	NA	NA	NA	NA	NA		OpenSea	TAGCTAAGCCTCAGCTTCCTCATCTGTAAAATGGGCATCAAACCTATCATAAAGAATTAT[CG]TAAGGATTACAATGAAATAATAGATGTCAAACAGTGCTGCGCACATATGTAATAGGAGAT	AGCTTCCTCATCTGTAAAATGGGCATCAAACCTATCATAAAGAATTATCG	ANAPC5;ANAPC5	NM_001137559;NM_016237	Body;Body								ANAPC5;ANAPC5	ENST00000544314.1;ENST00000543649.1	5'UTR;3'UTR	ANAPC5;ANAPC5;ANAPC5;ANAPC5;ANAPC5;ANAPC5;ANAPC5;ANAPC5	ENST00000544314.1;ENST00000535463.1;ENST00000535641.1;ENST00000534976.1;ENST00000543649.1;ENST00000545218.1;ENST00000535472.1;ENST00000538334.1	5'UTR;TSS200;3'UTR;3'UTR;3'UTR;3'UTR;3'UTR;3'UTR
cg21446343	1.11738	-1.40883	6.25993	0.000237066	0.999999	-3.78197	chr22	19974866	-	cg21446343	45691962	67803237	CAAACAAAAAACAAACAATATAAAATCCCACCCCCCAAAAACAAAAAACA	CGAACGAAAAACGAACAATATAAAATCCCGCCCCCCAAAAACAAAAAACG	I	A	Red	NA	NA	NA	NA	NA	NA	chr22:19974274-19974756	S_Shore	GGGTGGGCGTGGCGGGCGGGGGGCGGGCAATGTGAGGTCCCGCCCCCCAGAGACAGGGGG[CG]GGGCCCTGCAGCCCCGGGTCGCCCCCTGTCCCCCCACTTCCCACCACCTCCCCCCACCCA	CGGGCGGGGGGCGGGCAATGTGAGGTCCCGCCCCCCAGAGACAGGGGGCG	ARVCF	NM_001670	Body					22:18354289-18355020	22:19973688-19975514	Unclassified	ARVCF;ARVCF	ENST00000487793.1;ENST00000344269.3	TSS200;TSS1500	ARVCF;ARVCF;ARVCF;ARVCF;ARVCF	ENST00000492625.1;ENST00000487793.1;ENST00000344269.3;ENST00000473551.1;ENST00000467828.1	TSS200;TSS200;TSS1500;3'UTR;3'UTR			chr22:19972993-19981188	6	chr22:19973077-19975346	6
cg18898218	0.903127	0.838218	6.1998	0.000253144	0.999999	-3.78544	chr8	63954996	+	cg18898218	16784256		TTAAAAAATCCCAACATCCTTTTATAATAAAACTCTTAACAAAACCAAAC		II			NA	NA	NA	NA	NA	NA	chr8:63951122-63952104	S_Shelf	ACCTCGCCATCTGCCCGTCTTGGCCTCCCAAAGTGCTGGGACTACAGGTGTGAGCCACCG[CG]CCTGGCCTTGTTAAGAGTTTTATTATAAAAGGATGTTGGGATTTTTCAAATGTTTTTTCT	TGAAAAATCCCAACATCCTTTTATAATAAAACTCTTAACAAGGCCAGGCG
cg00496914	-1.12634	-4.24434	-6.16715	0.000262377	0.999999	-3.78735	chr19	44259188	-	cg00496914	21756282	7800220	AATAAAAACAATCAACTTCAACACACATACAAATTCCAAAACAAAAAACA	AATAAAAACGATCGACTTCAACACGCATACGAATTCCGAAACGAAAAACG	I	A	Red	NA	NA	NA	NA	NA	NA	chr19:44258613-44259343	Island	TGAGCGTGCGTGGATGGAGGCGGTCGGCTTCAGCACGCATGCGGGTTCCGGAGCGGGAGG[CG]GGAGGACGCCGCGGCTCTGACTCAATGCGCGTGCGCGCGGTTGGGGGGTTGAGGGTGGGG	CGCCTCCCGCTCCGGAACCCGCATGCGTGCTGAAGCCGACCGCCTCCATC	C19orf61	NM_019108	TSS200					19:48950282-48951412	19:44258417-44259372	Promoter_Associated	SMG9	ENST00000270066.6	TSS200	SMG9	ENST00000270066.6	TSS200	chr19:44259000-44259450	3
cg14083502	-0.851796	1.37666	-6.1656	0.000262824	0.999999	-3.78744	chr20	14613969	+	cg14083502	2640291		AAACTAAATAATAACCCCCAAAAATACCCCTACAACCTATAAATATTACC		II			NA	NA	NA	NA	NA	NA		OpenSea	AGAATAATTTCCCCATCTCAGAATTCTTAATCTCATTTGCTAAGACCCTTTTTCCACAGA[CG]GTAACATTTACAGGTTGCAGGGGTATCTTTGGGGGCCATCATTCAGCCTACTCTGGTAAT	CGGTAACATTTACAGGTTGCAGGGGTATCTTTGGGGGCCATCATTCAGCC	MACROD2	NM_080676	Body								MACROD2	ENST00000464883.1	5'UTR	MACROD2;MACROD2;MACROD2;MACROD2	ENST00000490428.1;ENST00000463861.1;ENST00000464883.1;ENST00000497992.1	5'UTR;5'UTR;5'UTR;5'UTR					chr20:14613546-14613980	6
cg24575067	-1.05666	-1.99922	-6.15353	0.000266337	0.999999	-3.78815	chr20	44746902	-	cg24575067	82776953	43602122	AATAAATAAACCACAATTAATCTTTAAAAACCCCACCCCTTTCCTAAACA	GATAAATAAACCGCGATTAATCTTTAAAAACCCCGCCCCTTTCCTAAACG	I	A	Red	NA	NA	NA	NA	NA	NA	chr20:44746822-44747060	Island	CTCCGCCCCCCCGATAGGTGGACCGCGATTGGTCTTTGAAGACCCCGCCCCTTTCCTGGG[CG]GGGCCAAGGCTGGGGCAGGGGAGTCAGCAGAGGCCTCGCTCGGGCGCCCAGTGGTCCTGC	GATAGGTGGACCGCGATTGGTCTTTGAAGACCCCGCCCCTTTCCTGGGCG	CD40;CD40	NM_152854;NM_001250	TSS200;TSS200	high-CpG:44180296-44180370				20:44179796-44180414	20:44746499-44747540	Unclassified	CD40;CD40;CD40;CD40	ENST00000372285.3;ENST00000372276.3;ENST00000372278.2;ENST00000489304.1	TSS200;TSS200;TSS200;TSS200	CD40;CD40;CD40;CD40;CD40;CD40	ENST00000372285.3;ENST00000372276.3;ENST00000372278.2;ENST00000466205.1;ENST00000489304.1;ENST00000477696.1	TSS200;TSS200;TSS200;TSS200;TSS200;TSS200	chr20:44746405-44746995	3
cg17333501	-1.65869	-3.31388	-6.10842	0.000279931	0.999999	-3.79085	chr2	171508416	+	cg17333501	45798993		ATAAAACATACATCTTACTCRTCTTTAATAAACCACATCAATTATTCACC		II			NA	NA	NA	NA	NA	NA		OpenSea	GTCTTGAACATGTGCTTAGGCTCTTTATCTGTTGCTTTCATGTCAGGATGTCTGCCTTCA[CG]GTGAATAATTGATGTGGTTTATCAAAGACGAGCAAGATGCATGCTTCATCAGGCTCACTT	CGGTGAATAATTGATGTGGTTTATCAAAGACGAGCAAGATGCATGCTTCA	MYO3B;MYO3B;MYO3B;MYO3B;MYO3B	NR_045684;NR_045683;NR_045682;NM_138995;NM_001083615	Body;Body;Body;Body;Body				TRUE		2:171508209-171508700	Unclassified_Cell_type_specific	MYO3B;AC007277.3	ENST00000317915.8;ENST00000428156.1	3'UTR;3'UTR	MYO3B;MYO3B;AC007277.3	ENST00000317935.6;ENST00000317915.8;ENST00000428156.1	3'UTR;3'UTR;3'UTR	chr2:171508205-171508470	3
cg01924320	-1.16267	2.26029	-6.10545	0.000280854	0.999999	-3.79102	chr4	147364608	-	cg01924320	26640248		AAATATTTAACTCTCTACTTACCTAAATATCCATAAAATACATAACAAAC		II			NA	NA	NA	NA	NA	NA		OpenSea	ATTCAAAGAAAAAATATTTGACTCTCTGCTTACCTAAATATCCATGGAATACATAGCAGA[CG]TAATATAGCTCTTAATTTTAATTGAATCACTATATTCAATGAAGCTATACCAGAGTCCTG	CGTCTGCTATGTATTCCATGGATATTTAGGTAAGCAGAGAGTCAAATATT	SLC10A7;SLC10A7	NM_001029998;NM_032128	Body;Body				TRUE				SLC10A7;SLC10A7;SLC10A7	ENST00000511315.1;ENST00000511374.1;ENST00000264986.3	3'UTR;3'UTR;3'UTR	SLC10A7;SLC10A7;SLC10A7;SLC10A7	ENST00000511315.1;ENST00000511374.1;ENST00000264986.3;ENST00000507560.1	3'UTR;3'UTR;3'UTR;3'UTR
cg06516331	-1.7349	3.48059	-6.09998	0.000282559	0.999999	-3.79135	chr1	38010337	+	cg06516331	60655534	91656391	CAAAAAAAACACACAATCATCATAATAATAACCACAATAACTATACAACA	CGAAAAAAACGCGCAATCGTCATAATAATAACCACGATAACTATACGACG	I	A	Red	NA	NA	NA	NA	NA	NA		OpenSea	TTCACTGGGCCCTCTGACTGTCCCAAGGCCCCCGCCGCCACTCCAGCGCCGTGCAGCCAC[CG]CCGCACAGCCACCGTGGCCACCACCATGACGACTGCGCGTCCCCCTCGCAGGTGCGCCAG	CGCCGCACAGCCACCGTGGCCACCACCATGACGACTGCGCGTCCCCCTCG	SNIP1	NM_024700	Body		chr1:38009784-38009784			1:37782817-37782993			SNIP1	ENST00000468040.1	3'UTR	SNIP1	ENST00000468040.1	3'UTR					chr1:38010088-38011001	4
cg12050713	-0.915998	-4.39522	-6.08453	0.000287439	0.999999	-3.79229	chr6	53412803	+	cg12050713	97658188	16637932	TTTTCCAAACAACTCTAAAAACAAAACCTATATTAATCCACAAAACTACA	TTTTCCGAACGACTCTAAAAACGAAACCTATATTAATCCGCGAAACTACG	I	A	Red	NA	NA	NA	NA	NA	NA	chr6:53412728-53413077	Island	AGACCCGCTCTCCAGGAACCCATCTCTGCCCAGCGGCGCCCTGGCACCGCAACCTCGCCT[CG]CAGCCCCGCGGACCAACACAGGCCCCGCCCCCAGAGCCGTCCGGAAAACCTGGACCGTGG	CGCAGCCCCGCGGACCAACACAGGCCCCGCCCCCAGAGCCGTCCGGAAAA					chr6:53412768-53412768			6:53520668-53521149	6:53412157-53413400	Promoter_Associated				GCLC	ENST00000505197.1	5'UTR	chr6:53412785-53413355	3
cg02565050	-0.871645	-2.77854	-6.06704	0.000293077	0.999999	-3.79335	chr7	156686055	-	cg02565050	21716979	98784490	CTACTAAACCAAAAAACACTAAAAAAACAAAACCTTAAAATCACAAAACA	CTACTAAACCGAAAAACGCTAAAAAAACGAAACCTTAAAATCGCGAAACG	I	A	Red	NA	NA	NA	NA	NA	NA	chr7:156685008-156686179	Island	CGGTCTTCCGAGCTGCTGGGCCGGGAGGCGCTGAGGGGGCGGGGCCTTGAGGTCGCGGGG[CG]GGGCTCCGCCCACGCTCTCAGGGGCTACCCCAGTTAAGGAGGCGCTGTCCTGGCGTCGGA	CGCCCCGCGACCTCAAGGCCCCGCCCCCTCAGCGCCTCCCGGCCCAGCAG	LMBR1	NM_022458	TSS200	high-CpG:156377986-156378832				7:156377777-156379262	7:156685947-156686696	Promoter_Associated	LMBR1;LMBR1;LMBR1;LMBR1	ENST00000540390.1;ENST00000316198.7;ENST00000353442.4;ENST00000354505.4	TSS200;TSS1500;TSS200;TSS1500	LMBR1;LMBR1;LMBR1;LMBR1;LMBR1;LMBR1;LMBR1;LMBR1;LMBR1;LMBR1;LMBR1;LMBR1;LMBR1	ENST00000461469.1;ENST00000498034.1;ENST00000540390.1;ENST00000434278.1;ENST00000430278.1;ENST00000415428.1;ENST00000434503.1;ENST00000434453.1;ENST00000316198.7;ENST00000353442.4;ENST00000354505.4;ENST00000444719.1;ENST00000454132.1	TSS1500;TSS1500;TSS200;TSS200;TSS200;TSS1500;TSS200;TSS200;TSS1500;TSS200;TSS1500;TSS1500;TSS1500	chr7:156684700-156686615	3
cg26704282	1.01041	-5.24546	6.03882	0.000302429	0.999999	-3.79509	chr12	132379031	+	cg26704282	51750155	55602126	AATAAAACAAAACCTATCAAAAAAATAAACAACTAAACCAAACCATTACA	AATAAAACGAAACCTATCGAAAAAATAAACGACTAAACCGAACCATTACG	I	A	Red	NA	NA	NA	NA	NA	NA	chr12:132380629-132380942	N_Shore	CTCTGCTCTCACCGGGGCGGGTCCGCTGTTGGCCCCACCCACTCCCAGCCCACCCGGCCC[CG]CAATGGCCCGGCCCAGCCGCCCACCCCCCCGACAGGCCCCGCCCCATTCCCCGCCCCCCG	AATGGGGCGGGGCCTGTCGGGGGGGTGGGCGGCTGGGCCGGGCCATTGCG	ULK1	NM_003565	TSS1500					12:130944831-130946161	12:132378784-132379330	Promoter_Associated	ULK1	ENST00000321867.3	TSS200	ULK1	ENST00000321867.3	TSS200	chr12:132378805-132379290	3
cg02358676	-2.76583	-2.66353	-6.03425	0.000303977	0.999999	-3.79537	chr3	185649437	-	cg02358676	52648579		AAATTACTTCTTATCTTAACTTCATTTTTATTTCTTTTCTTCATTCTTCC		II			NA	NA	NA	NA	NA	NA		OpenSea	TTTCTGATTCCAGATTACTTCTTATCTTAACTTCATTTTTATTTCTTTTCTTCATTCTTC[CG]TTTCAAATTCTGACTTCTTTCATCTTCCCCACTTCACACAAATTGCTCAATATTCTACAA	CGGAAGAATGAAGAAAAGAAATAAAAATGAAGTTAAGATAAGAAGTAATC	TRA2B;TRA2B	NM_004593;NM_001243879	Body;5'UTR								TRA2B;TRA2B	ENST00000382191.4;ENST00000471134.1	5'UTR;3'UTR	TRA2B;TRA2B;TRA2B;TRA2B;TRA2B;TRA2B;TRA2B;TRA2B	ENST00000480461.1;ENST00000477939.1;ENST00000487615.1;ENST00000456380.1;ENST00000465245.1;ENST00000485530.1;ENST00000382191.4;ENST00000471134.1	3'UTR;TSS200;3'UTR;3'UTR;3'UTR;3'UTR;5'UTR;3'UTR	chr3:185649420-185649710	3
cg21223629	1.33596	0.0646413	6.02607	0.000306763	0.999999	-3.79588	chr12	90500348	+	cg21223629	8780439		TAACCTAACRCTACATCACAATACCTATATCATTCACTTCACTTCACTTC		II			NA	NA	NA	NA	NA	NA		OpenSea	TTGTACTGTACTCATCCTTCTTGTGGTGATGTGAAATGATGAAATGTCTCCATGATGATA[CG]AAGTGAAGTGAAGTGAATGACATAGGCATTGTGATGCAGCGTTAGGCTACTACAGTATTG	CGAAGTGAAGTGAAGTGAATGACATAGGCATTGTGATGCAGCGTTAGGCT											RP11-567C2.1	ENST00000548722.1	TSS1500	RP11-567C2.1	ENST00000548722.1	TSS1500	chr12:90500320-90500650	3
cg11276198	1.0851	-4.24911	6.02202	0.000308153	0.999999	-3.79613	chr12	25404189	+	cg11276198	75699577	99719944	AAAATTAACAACTACAAAAACAACCTTACAACTAAACAAAAAACAAACCA	AAAATTAACGACTACGAAAACAACCTTACGACTAAACAAAAAACGAACCG	I	C	Grn	rs61759615	0.01087	NA	NA	NA	NA		OpenSea	GGCTGGAGAGCGGGTCTGGGCGGCGCCTTGGCGGGAGGAGGGACTGCCGGACCCACGCGG[CG]GCCCGCCCCCTGCCTAGCCGCAAGGCTGTCCCCGCAGCCGCCAATTCTGACCCGGAGCGG	CGGCCCGCCCCCTGCCTAGCCGCAAGGCTGTCCCCGCAGCCGCCAATTCT	KRAS;KRAS	NM_004985;NM_033360	TSS1500;TSS1500					12:25294434-25295836	12:25403772-25404304	Promoter_Associated	KRAS;KRAS;KRAS;KRAS	ENST00000256078.4;ENST00000556131.1;ENST00000311936.3;ENST00000557334.1	TSS1500;TSS1500;TSS1500;TSS1500	KRAS;KRAS;KRAS;KRAS	ENST00000256078.4;ENST00000556131.1;ENST00000311936.3;ENST00000557334.1	TSS1500;TSS1500;TSS1500;TSS1500	chr12:25403840-25404555	3
cg19418924	-0.836404	-3.89423	-5.94239	0.000336957	0.999999	-3.80114	chr11	2951659	-	cg19418924	58794874	98738154	AACAATTTTATTTACCCTCTTCCTTTAAAAAATTTAATAAACAAAAAACA	AACGATTTTATTTACCCTCTTCCTTTAAAAAATTTAATAAACAAAAAACG	I	A	Red	NA	NA	NA	NA	NA	NA	chr11:2949788-2951756	Island	GCTGGGCAGACGGGCGGTTTTATTTACCCTCTTCCTTTAAAGGGTTTAATAGACAGGAAG[CG]AAAGCCGGCTCTTCCCGGGTTCCCAGGGGTGGGGGTGGAGCCGGCCGAGAGGACCCCAGA	CGCTTCCTGTCTATTAAACCCTTTAAAGGAAGAGGGTAAATAAAACCGCC	PHLDA2	NM_003311	TSS1500					11:2906369-2908332	11:2951655-2952296	Promoter_Associated	PHLDA2	ENST00000314222.4	TSS1500	PHLDA2	ENST00000314222.4	TSS1500	chr11:2950225-2952355	3
cg06863972	-1.12101	2.63554	-5.91717	0.000346687	0.999999	-3.80276	chr11	93915396	+	cg06863972	54728222		TCTACTTTTCTAAATATTCCAAAAAACAAACAACAACTTATATAATTTCC		II			NA	NA	NA	NA	NA	NA		OpenSea	GTTTACTTTTAGCTCTTACGGACAGTTGTTTACATAATCTAATTACTGTTTTCTGAAGAA[CG]GAAATTATATAAGCTGCTGTCTGCCTTTTGGAATATTCAGAAAAGCAGATTTTATTTGTA	CGGAAATTATATAAGCTGCTGTCTGCCTTTTGGAATATTCAGAAAAGCAG																	chr11:93915180-93915410	3
cg05280537	-0.804463	2.71181	-5.90993	0.000349538	0.999999	-3.80323	chr14	103932007	-	cg05280537	94658969		AATTTACTATTAACRATAAACTCRACACRTTTTATAACAATCCTCCATAC		II			NA	NA	NA	NA	NA	NA		OpenSea	TTTTAGCAATGAATTTACTGTTGGCGGTAAACTCGACACGTTTTGTGGCAGTCCTCCATA[CG]CAGCACCTGAGCTCTTCCAGGGCAAGAAATATGACGGGCCAGAAGTGGATGTGTGGAGTC	ATTTACTGTTGGCGGTAAACTCGACACGTTTTGTGGCAGTCCTCCATACG	MARK3;MARK3;MARK3;MARK3;MARK3	NM_001128919;NM_002376;NM_001128921;NM_001128920;NM_001128918	Body;Body;Body;Body;Body								MARK3;MARK3	ENST00000411530.1;ENST00000561071.1	5'UTR;5'UTR	MARK3;MARK3;MARK3;MARK3;MARK3;MARK3;MARK3;MARK3	ENST00000558953.1;ENST00000558611.1;ENST00000554627.1;ENST00000411530.1;ENST00000558223.1;ENST00000558698.1;ENST00000561164.1;ENST00000561071.1	TSS1500;TSS1500;TSS200;5'UTR;5'UTR;5'UTR;5'UTR;5'UTR
cg14087768	1.16539	3.02881	5.89806	0.000354266	0.999999	-3.804	chr6	151687925	-	cg14087768	50770106	67714944	AATAAACAAATAAACATACAAAAACTTAATACCCTATTCTAATCAAACCA	AATAAACGAATAAACGTACAAAAACTTAATACCCTATTCTAATCGAACCG	I	A	Red	NA	NA	NA	NA	NA	NA		OpenSea	GCTGGCTTCCTGAATGAGCGGGTAGGCGTGCAGAAACTTGATGCCCTGTTCTAATCGAAC[CG]GGTCGATGAGCTGAGGCGCCATCTTCCCAGTGTACATCAAGTGTAAGAGATAGCTGAAGA	AATGAGCGGGTAGGCGTGCAGAAACTTGATGCCCTGTTCTAATCGAACCG	ZBTB2	NM_020861	Body					6:151729554-151729637
cg05415980	-1.48809	2.02534	-5.88367	0.000360097	0.999999	-3.80494	chr2	208688897	+	cg05415980	89678522		AATTAAAACAAAACCTTAAAAAAACCTCCCTCCTTTACRTAACCTAAATC		II			NA	NA	NA	NA	NA	NA		OpenSea	CTCCTAATGCCCATCACTAACAAGTGACACGGAGGCAGGGGAAACAGAGAGTGCCGCTAC[CG]ATTCAGGTCACGCAAAGGAGGGAGGCTCTTTCAAGGTCTTGCTCCAACTTCACGTTTTCA	GTTGGAGCAAGACCTTGAAAGAGCCTCCCTCCTTTGCGTGACCTGAATCG	PLEKHM3	NM_001080475	3'UTR					2:208397013-208397155			AC096772.6	ENST00000343987.2	TSS1500	AC096772.6	ENST00000343987.2	TSS1500					chr2:208688535-208688944	4
cg23059550	-0.93611	-4.20129	-5.88335	0.000360225	0.999999	-3.80496	chr19	49298718	-	cg23059550	37808526	97601237	ACAACCTACAACTTCACACCAAAAACATCCACTCATAAACTCTAATTCCA	ACAACCTACAACTTCACACCGAAAACATCCACTCGTAAACTCTAATTCCG	I	T	Red	NA	NA	NA	NA	NA	NA	chr19:49298405-49298745	Island	TGGATCTGGAGCACAGCCTGCAGCTTCACACCGGGAACATCCACTCGTGGGCTCTGATTC[CG]TACTGCGGAACAACGGAGGCAGTGCGTGAGGTGGAAGCTGCACTACAACTCCCAGTAGGC	CGGAATCAGAGCCCACGAGTGGATGTTCCCGGTGTGAAGCTGCAGGCTGT	BCAT2;BCAT2;BCAT2;BCAT2	NR_028451;NM_001164773;NM_001190;NR_028450	Body;Body;Body;Body				TRUE	19:53990190-53990557	19:49297793-49299613	Promoter_Associated							chr19:49298385-49298955	3
cg23619095	0.875663	2.71335	5.8679	0.000366603	0.999999	-3.80597	chr2	196989028	-	cg23619095	79680563		CAACAACTAAAATTCCTCCAAAAACTAATATAAAAATCCTCAAATAAAAC		II			NA	NA	NA	NA	NA	NA		OpenSea	TGTGTGGGGAACAGCAGCTAGGATTCCTCCAGGGGCTGGTATAAGGGTCCTCAGATGAAA[CG]CATGTTTATACGTGATTCCATTTGCATTACCACTTGGAGCTTGATAGCCTCTAGGCAAAA	AGCAGCTAGGATTCCTCCAGGGGCTGGTATAAGGGTCCTCAGATGAAACG																			chr2:196988347-196989054	3	chr2:196988262-196989301	6
cg01369924	-1.14409	0.260178	-5.85656	0.000371362	0.999999	-3.80672	chr8	76872344	-	cg01369924	91615364		CTTTCATTTCTCTTAAACACTTAAAATAAAATTACTAAATCATATATAAC		II			NA	NA	NA	NA	NA	NA		OpenSea	ATAGACATATGCTTTCATTTCTCTTGGGCACTTGGAGTGAAATTGCTGAGTCATATGTAA[CG]CTATATTTAACATTTTGATGGACTAAAAAACCCTTTTCCAAAGCAGTAGCACCATTTTCT	TTTCATTTCTCTTGGGCACTTGGAGTGAAATTGCTGAGTCATATGTAACG																	chr8:76872180-76872670	3
cg07478893	-1.06539	1.55669	-5.84893	0.000374602	0.999999	-3.80722	chr8	106406412	+	cg07478893	98744858		ACATCTCAATATAAAACAACAATTAAAAATATTTAAATCTATAACTAAAC		II			NA	NA	NA	NA	NA	NA		OpenSea	ACCTAGTGATTCGCCCGCCTCGGCCTCCCAAAGTGCTGGGATTACAAGCGTGAGCCACCG[CG]CCCAGCCATAGACCTAAATATTTCTAACTGCTGTTTCATATTGAGATGCTCCTGCAAGTG	CATCTCAATATGAAACAGCAGTTAGAAATATTTAGGTCTATGGCTGGGCG	ZFPM2	NM_012082	Body				TRUE				ZFPM2	ENST00000520492.1	5'UTR	RP11-127H5.1;ZFPM2;ZFPM2;ZFPM2;ZFPM2	ENST00000518180.1;ENST00000520492.1;ENST00000520027.1;ENST00000524235.1;ENST00000511341.2	3'UTR;5'UTR;5'UTR;5'UTR;5'UTR
cg19954985	1.34319	1.58039	5.84321	0.000377052	0.999999	-3.8076	chr3	160876409	-	cg19954985	84618469		ACATACTCCCAAATTACACCTCAAATATAATATTAAAAAACAACAAACCC		II			NA	NA	NA	NA	NA	NA	chr3:160879499-160879722	N_Shelf	CCTAAGGAAGGGCATACTCCCAAATTACACCTCAAATGTAATATTGGAAGACAACAGACC[CG]GCAAATCCTTTTGGCCTGATTTATGAATTTTTAAAATTCAGATATTTGATTTATCTTAAA	CGGGTCTGTTGTCTTCCAATATTACATTTGAGGTGTAATTTGGGAGTATG														NMD3;NMD3	ENST00000468606.1;ENST00000460503.1	5'UTR;5'UTR
cg21802863	-0.838602	2.77256	-5.82514	0.000384908	0.999999	-3.8088	chr2	50756125	-	cg21802863	41635168		ACTAACTACAACTTTCTCCCCATCTATAAAAAAACATATCATTATTTTCC		II			NA	NA	NA	NA	NA	NA		OpenSea	GTTTGGCTTAGACTGGCTGCAACTTTCTCCCCATCTGTGAAAGAACATATCATTGTTTTC[CG]CAAAATGTAAAAGTGCTCCGTCACAATGGGGTACAGTGCAGGTTCAGCTAGGCTCAGACA	CGGAAAACAATGATATGTTCTTTCACAGATGGGGAGAAAGTTGCAGCCAG	NRXN1;NRXN1	NM_004801;NM_001135659	Body;Body								NRXN1	ENST00000331040.5	3'UTR	NRXN1;NRXN1;NRXN1	ENST00000474354.1;ENST00000331040.5;ENST00000495871.1	TSS200;3'UTR;3'UTR					chr2:50755891-50757467	6
cg09238756	1.16923	-3.29671	5.82492	0.000385004	0.999999	-3.80882	chr1	114472203	-	cg09238756	42785125	30622578	ATAAATATCATAACACAAAACAAATAAATAATTCCAACAAAACAAAACCA	ATAAATATCATAACGCGAAACGAATAAATAATTCCGACGAAACGAAACCG	I	A	Red	NA	NA	NA	NA	NA	NA	chr1:114471965-114472899	Island	ACTTCCGCCTCAGTAGGTGTCATGGCGCGGGGCGGGTGAATAGTTCCGGCGAGGCGGGGC[CG]GCCGGGTTGAGGGACGGCCGCTCGGCATTCCGTTCGTCGGGTCTGGCGACAACGGCGGCT	CGGCCCCGCCTCGCCGGAACTATTCACCCGCCCCGCGCCATGACACCTAC	HIPK1-AS1;HIPK1-AS1;HIPK1;HIPK1	NR_110725;NR_110726;NM_152696;NM_198268	TSS1500;TSS200;5'UTR;5'UTR					1:114273234-114274606	1:114472054-114472462	Promoter_Associated	RP5-1073O3.7;HIPK1;HIPK1;HIPK1	ENST00000450706.1;ENST00000369555.1;ENST00000369561.4;ENST00000369559.4	TSS1500;TSS200;TSS200;5'UTR	HIPK1;HIPK1;RP5-1073O3.7;RP5-1073O3.7;RP5-1073O3.7;HIPK1;RP5-1073O3.7;HIPK1;HIPK1	ENST00000514621.1;ENST00000503968.1;ENST00000427953.1;ENST00000450706.1;ENST00000426237.2;ENST00000369555.1;ENST00000441071.1;ENST00000369561.4;ENST00000369559.4	TSS1500;TSS1500;TSS1500;TSS1500;TSS200;TSS200;TSS1500;TSS200;5'UTR	chr1:114471225-114472315	3
cg03340085	-0.91675	2.04388	-5.77878	0.000405895	0.999999	-3.81192	chr4	93328065	-	cg03340085	34606150		ACTACAAAAAACATAATTTTATTCTTTCTTACRACTACATATATTAATCC		II			NA	NA	NA	NA	NA	NA		OpenSea	ACATCCATGTTGCTGCAAAGGGCATGATTTTGTTCTTTCTTACGGCTGCATGTATTAATC[CG]TTCTCACACTGCTATAAAGATACTATCTGAAACTGGGTAATTTATATATAAAAAAGGAGG	CGGATTAATACATGCAGCCGTAAGAAAGAACAAAATCATGCCCTTTGCAG	GRID2;GRID2	NM_001286838;NM_001510	Body;Body								GRID2	ENST00000505687.1	5'UTR	GRID2	ENST00000505687.1	5'UTR					chr4:93327634-93328417	4
cg03497431	0.816006	-3.87745	5.77739	0.000406545	0.999999	-3.81202	chr4	84205712	-	cg03497431	6759502	3616527	CCAATAAACTTATCCAACCACATAAAACACAAATACAACTACAAAAAACA	CCAATAAACTTATCCAACCGCATAAAACGCAAATACGACTACAAAAAACG	I	A	Red	NA	NA	NA	NA	NA	NA	chr4:84205381-84206020	Island	CGCCCGCACTCACCAATGGGCTTGTCCAACCGCATGAGGCGCAAGTACGGCTGCAGGGGG[CG]GGGCGCAGAGTCCACCACCGCCGCCGCGGACAAACTGAGCTGGCGCCCGCGCGGCTCGGG	CCAATGGGCTTGTCCAACCGCATGAGGCGCAAGTACGGCTGCAGGGGGCG	COQ2	NM_015697	1stExon					4:84424066-84425044	4:84204992-84206809	Promoter_Associated	COQ2;COQ2	ENST00000311461.7;ENST00000311469.4	1stExon;1stExon	COQ2;COQ2;COQ2	ENST00000311461.7;ENST00000503391.1;ENST00000311469.4	1stExon;1stExon;1stExon	chr4:84205160-84206090	3
cg05151241	-0.830224	-3.85268	-5.76746	0.000411211	0.999999	-3.81269	chr15	90808880	+	cg05151241	66657201	88712913	CCTTCAACAATCAACTACAAAACAACAACAAAAATAACCAAATAAAACCA	CCTTCAACAATCGACTACGAAACAACAACGAAAATAACCGAATAAAACCG	I	A	Red	NA	NA	NA	NA	NA	NA	chr15:90808574-90809251	Island	ACCAAGTGAAGCGGGAAATAACTTGCTACTACCCAGCCTCCGGCCCGCCCCTTCCACTTC[CG]GTCTTACCCGGCTACTTCCGCTGCTGTTTCGTAGCCGACTGCTGAAGGCTGGTTTGCGTC	CGGTCTTACCCGGCTACTTCCGCTGCTGTTTCGTAGCCGACTGCTGAAGG	NGRN;NGRN	NM_001033088;NR_028052	TSS200;TSS200	high-CpG:88609837-88610191				15:88609579-88610302	15:90808216-90809775	Promoter_Associated	RP11-697E2.6;NGRN;NGRN	ENST00000561573.1;ENST00000331497.3;ENST00000379095.3	3'UTR;TSS200;TSS200	RP11-697E2.6;NGRN;NGRN	ENST00000561573.1;ENST00000331497.3;ENST00000379095.3	3'UTR;TSS200;TSS200	chr15:90808460-90809735	3
cg02153089	-0.856759	-4.52545	-5.74404	0.00042245	0.999999	-3.81429	chr11	777833	-	cg02153089	89782262	1741428	AACAAAACCAAACAACAATATCAAAACACAAAAATACCCATAATATTCCA	AACAAAACCAAACGACGATATCGAAACGCGAAAATACCCGTAATATTCCG	I	A	Red	NA	NA	NA	NA	NA	NA	chr11:776803-777998	Island	GGCGCGGGCATCAGCAGAGCCAGGCGGCGGTGTCGGGGCGCGAAGGTGCCCGTGGTGTTC[CG]GTGGCCACACCCGAGGAGCAGGGGAGACCGGGGGGCTGCGGGGTCAGAAGCTCCGGGTGT	AGCAGAGCCAGGCGGCGGTGTCGGGGCGCGAAGGTGCCCGTGGTGTTCCG	PDDC1	NM_182612	TSS1500					11:766583-767998	11:776480-778204	Promoter_Associated	AP006621.5;AP006621.5;PDDC1;PDDC1;PDDC1;PDDC1;PDDC1	ENST00000530083.1;ENST00000525941.1;ENST00000397472.2;ENST00000524550.1;ENST00000529966.1;ENST00000319863.8;ENST00000526325.1	5'UTR;5'UTR;TSS1500;TSS1500;TSS1500;TSS1500;TSS1500	PDDC1;AP006621.5;AP006621.5;AP006621.5;PDDC1;PDDC1;PDDC1;PDDC1;PDDC1;PDDC1;PDDC1;PDDC1	ENST00000529362.1;ENST00000526588.1;ENST00000530083.1;ENST00000525941.1;ENST00000397472.2;ENST00000524550.1;ENST00000529966.1;ENST00000319863.8;ENST00000532320.1;ENST00000526325.1;ENST00000354286.4;ENST00000479959.1	TSS1500;5'UTR;5'UTR;5'UTR;TSS1500;TSS1500;TSS1500;TSS1500;TSS1500;TSS1500;TSS1500;TSS1500	chr11:777705-778655	3
cg11862246	-1.02742	-4.37124	-5.73348	0.000427624	0.999999	-3.81502	chr15	78730200	-	cg11862246	76621558	4768358	CCACCCACATCTAACAAATTAATACAAAACTTTATAATTAAAAAAAAACA	CCGCCCACGTCTAACAAATTAATACAAAACTTTATAATTAAAAAAAAACG	I	A	Red	NA	NA	NA	NA	NA	NA	chr15:78730095-78731105	Island	CACGCGTGTGGGCCGCCCACGTCTGACAAGTTAATGCAAGGCTTTATAGTTAGGGGAAAG[CG]GTTCTCCTTGAGCTCTTTCTCCTAGCAGTTCCGATTCCGACCCTGACTCCAACAGACACC	CCGCCCACGTCTGACAAGTTAATGCAAGGCTTTATAGTTAGGGGAAAGCG	IREB2	NM_004136	TSS1500					15:76517094-76518225	15:78729834-78730667	Promoter_Associated	IREB2;IREB2	ENST00000258886.8;ENST00000560440.1	TSS1500;TSS1500	IREB2;IREB2;IREB2;IREB2;IREB2;IREB2;IREB2	ENST00000559215.1;ENST00000258886.8;ENST00000558525.1;ENST00000560440.1;ENST00000558570.1;ENST00000560454.1;ENST00000560840.1	TSS1500;TSS1500;TSS1500;TSS1500;TSS1500;TSS1500;5'UTR	chr15:78729765-78730235	3
cg15625467	-1.21048	-3.70372	-5.72982	0.000429435	0.999999	-3.81527	chr6	31055486	+	cg15625467	23715989	22806966	TCATCCTTAACAAAAAAATTAAACACTCTTACCAATAAATAACACTATCA	TCATCCTTAACAAAAAAATTAAACGCTCTTACCGATAAATAACGCTATCG	I	A	Red	NA	NA	NA	NA	NA	NA		OpenSea	CTGTGTTTTGACTCAGCGAGCTCAAAGTGGGAGGGCAGGAGAGCTCGCTTTTTAAAAGAT[CG]ACAGCGCCATCTACCGGTAAGAGCGCCCAACTCCCTTGCTAAGGATGATATCATTATGCT	CGACAGCGCCATCTACCGGTAAGAGCGCCCAACTCCCTTGCTAAGGATGA									6:31055114-31055702	Unclassified							chr6:31055360-31055595	3
cg09301742	-0.814755	2.36342	-5.72275	0.000432958	0.999999	-3.81576	chr22	46034563	-	cg09301742	91704530		AACTTACATATTCCTTCTTTATTCCAAACTCTCAAAAATTTTCTTTCATC		II			NA	NA	NA	NA	NA	NA		OpenSea	GGATCTGGAGAGACTTACATATTCCTTCTTTATTCCAAGCTCTCAAAAGTTTTCTTTCAT[CG]CAAAGCAAACACTCAGAAGGCCACTTTATGGATAATTATTCCCTCTTTGCTCCACACTCT	ACTTACATATTCCTTCTTTATTCCAAGCTCTCAAAAGTTTTCTTTCATCG																			chr22:46034009-46036560	6
cg05968179	1.20061	3.07517	5.689	0.000450213	0.999999	-3.81812	chr10	11505706	-	cg05968179	59733932	79775304	CCCAATCCTACTCTAAAAATACAAAAAATACTCATACCTCCTATAAAACA	CCCGATCCTACTCTAAAAATACGAAAAATACTCGTACCTCCTATAAAACG	I	C	Grn	NA	NA	NA	NA	NA	NA	chr10:11505222-11505766	Island	TCTCTCGGGCGTCCCGGTCCTGCTCTGGGGGTGCGGGGAGTGCTCGTGCCTCCTGTGGGG[CG]CCCCGCTCTCCCTCCTGCCGCTGGCCAGCGGGCTCGGCCGGCCCACGCTCCTCTGTCCGT	CCCGGTCCTGCTCTGGGGGTGCGGGGAGTGCTCGTGCCTCCTGTGGGGCG	USP6NL;USP6NL	NM_001080491;NM_014688	Body;Body					10:11545165-11545760
cg00783553	-0.983697	-3.97623	-5.67915	0.00045539	0.999999	-3.81881	chr1	7023495	+	cg00783553	33753971	79797922	AATTTATAAATCACAACTCAAACAACCTATAAATCACACTTACCACTACA	AATTTATAAATCACGACTCAAACGACCTATAAATCACGCTTACCGCTACG	I	A	Red	NA	NA	NA	NA	NA	NA	chr1:7022001-7022308	S_Shore	CCCTCTTTCCAATCGGGCCCCACCCTGTTTTCCTGGCCTTCAAGCTCCCGCCTGGCGCCC[CG]CAGCGGCAAGCGTGATTTATAGGCCGTCTGAGCCGTGACCTATAAACCCTGTTCTTCAGG	GGTTTATAGGTCACGGCTCAGACGGCCTATAAATCACGCTTGCCGCTGCG	CAMTA1	NM_015215	Body					1:6946070-6946434	1:7022332-7023994	Unclassified_Cell_type_specific							chr1:7022025-7023615	3
cg25937854	-0.775163	3.76205	-5.67265	0.000458839	0.999999	-3.81927	chr12	120150414	+	cg25937854	13710917	76650210	TCCCAACAAAAATATATCTATTCATAATACCATTAATACTTCCAAACTCA	TCCCGACGAAAATATATCTATTCATAATACCGTTAATACTTCCGAACTCG	I	C	Grn	NA	NA	NA	NA	NA	NA		OpenSea	CCGGCCCACCTCCAGGGCGGGGCTCCTCCGGCTCCTCCTCACCTGCTTTGGCTGTATTTG[CG]AGTTCGGAAGCACCAACGGCACCATGAATAGATACATCCCCGTCGGGAAGGCACAGCTCA	TCCCGACGGGGATGTATCTATTCATGGTGCCGTTGGTGCTTCCGAACTCG	CIT	NM_007174	Body					12:118634738-118635009			CIT;CIT	ENST00000392521.2;ENST00000537607.1	ExonBnd;3'UTR	CIT;CIT;CIT;CIT	ENST00000543239.1;ENST00000392521.2;ENST00000545913.1;ENST00000537607.1	3'UTR;ExonBnd;3'UTR;3'UTR
cg16232702	-1.22496	-4.28713	-5.6632	0.000463911	0.999999	-3.81994	chr8	38089436	-	cg16232702	38603864	56688908	ATCAAACAAACAACTAAACCAAAAAAAACCAAACTAAATACAAATAAACA	GTCGAACGAACGACTAAACCGAAAAAAACCAAACTAAATACAAATAAACG	I	A	Red	NA	NA	NA	NA	NA	NA	chr8:38088735-38089956	Island	AGGTGAGACCGCGTCGGGCGGGCGGCTGGACCGAGGGAGGCCAGGCTGGGTGCAGGTGGG[CG]GCGCAGCGCTGCGGGGCCGGGATGCGGGGCGGGGGAACCTCGGCTCCCGGGAAGCCCCGA	GTCGGGCGGGCGGCTGGACCGAGGGAGGCCAGGCTGGGTGCAGGTGGGCG	DDHD2;DDHD2;DDHD2	NM_015214;NM_001164234;NM_001164232	5'UTR;5'UTR;TSS200					8:38207893-38209113	8:38089045-38089695	Promoter_Associated	DDHD2;DDHD2;DDHD2	ENST00000397166.2;ENST00000440212.2;ENST00000520272.2	5'UTR;TSS1500;TSS200	DDHD2;DDHD2;DDHD2;DDHD2;DDHD2;DDHD2;DDHD2;DDHD2;DDHD2;DDHD2;DDHD2	ENST00000527834.1;ENST00000397166.2;ENST00000533100.1;ENST00000527415.1;ENST00000526237.1;ENST00000526370.1;ENST00000528358.1;ENST00000520272.2;ENST00000529642.1;ENST00000532222.1;ENST00000519857.1	5'UTR;5'UTR;5'UTR;TSS1500;5'UTR;5'UTR;5'UTR;TSS200;5'UTR;5'UTR;5'UTR	chr8:38088665-38090355	3
cg03050508	-0.972314	2.71967	-5.65695	0.000467297	0.999999	-3.82038	chr14	62011349	+	cg03050508	11750122		CACTTACTAAAATCCTACAATCTACCAAATCTAAAAAACTAATAAACTCC		II			NA	NA	NA	NA	NA	NA		OpenSea	ACCCCAGATTTACCCTAGAATTCATCTGCATGTGGGTGCCCACACACCTCCAATGCAAAG[CG]GAGCCCATCAGCCTCCCAGATTTGGCAGACTGTAGGATCTCAGTAAGTGTGAGCTATTTT	CGGAGCCCATCAGCCTCCCAGATTTGGCAGACTGTAGGATCTCAGTAAGT	PRKCH	NM_006255	Body				TRUE				RP11-47I22.1;PRKCH;PRKCH	ENST00000556543.1;ENST00000556245.1;ENST00000556245.1	3'UTR;1stExon;5'UTR	RP11-47I22.1;PRKCH;PRKCH;PRKCH;PRKCH;PRKCH;PRKCH;PRKCH	ENST00000556543.1;ENST00000556245.1;ENST00000556245.1;ENST00000536400.1;ENST00000555628.1;ENST00000555382.1;ENST00000557599.1;ENST00000553846.1	3'UTR;1stExon;5'UTR;5'UTR;5'UTR;5'UTR;5'UTR;5'UTR			chr14:62009254-62015381	6	chr14:62009027-62039286	6
cg06521987	0.992495	-4.17637	5.63491	0.000479456	0.999999	-3.82195	chr11	747461	+	cg06521987	14757260	29809163	CTCTAACACTTCACAAATAAACTCAACATAACAAAACCAAAAAATCTACA	CTCTAACGCTTCACGAATAAACTCGACATAACAAAACCGAAAAATCTACG	I	A	Red	NA	NA	NA	NA	NA	NA	chr11:746877-748032	Island	CAGCCGCCCGCGGGGCATTGTGGGCCGTCCGCGCGCCCGTCCCGTCGCCGCCGCCGCCGC[CG]CAGACCCCTCGGTCTTGCTATGTCGAGCTCACCCGTGAAGCGTCAGAGGATGGAGTCCGC	CTCTGACGCTTCACGGGTGAGCTCGACATAGCAAGACCGAGGGGTCTGCG	TALDO1;TALDO1	NM_006755;NM_006755	5'UTR;1stExon	high-CpG:737443-737470				11:736758-738305	11:746658-748066	Promoter_Associated	TALDO1;TALDO1;TALDO1;TALDO1	ENST00000319006.3;ENST00000319006.3;ENST00000528097.1;ENST00000528097.1	5'UTR;1stExon;5'UTR;1stExon	TALDO1;TALDO1;TALDO1;TALDO1;TALDO1;TALDO1;TALDO1;TALDO1;TALDO1;TALDO1;TALDO1	ENST00000530119.1;ENST00000319006.3;ENST00000319006.3;ENST00000528070.1;ENST00000528070.1;ENST00000532685.1;ENST00000528097.1;ENST00000528097.1;ENST00000530440.1;ENST00000530440.1;ENST00000532685.1	TSS200;5'UTR;1stExon;5'UTR;1stExon;1stExon;5'UTR;1stExon;5'UTR;1stExon;5'UTR			chr11:746169-749124	6	chr11:746347-749152	6
cg13600216	0.90318	2.84157	5.63068	0.000481831	0.999999	-3.82226	chr9	32564891	+	cg13600216	39680246		TATATCRAACCACATAAAACTACCRTTTTTCTAAACCAAAAATAATAAAC		II			NA	NA	NA	NA	NA	NA	chr9:32566741-32567004	N_Shore	AAACTACAACATCCTTTTGCACTATGTAAATGTATCAAGTTGAATCATGAAATTAACGAT[CG]CTCACCATTTTTGGCCTAGAAAAACGGCAGTTTCATGTGGTTCGACATAATAGCTATGGC	CGCTCACCATTTTTGGCCTAGAAAAACGGCAGTTTCATGTGGTTCGACAT	NDUFB6;NDUFB6	NM_182739;NM_002493	Body;Body											C9orf133;C9orf133	ENST00000458036.1;ENST00000425533.1	5'UTR;5'UTR
cg01555036	-0.831719	-4.78829	-5.62514	0.000484958	0.999999	-3.82265	chr1	233086337	-	cg01555036	17741580	6610376	ATACATAATCTTAAAAACAATACTTCCAATCAAAACACCACTTAAAAACA	ATACGTAATCTTAAAAACGATACTTCCGATCAAAACACCGCTTAAAAACG	I	A	Red	NA	NA	NA	NA	NA	NA	chr1:233086191-233086595	Island	GGGAGAAGGCGCATGCGTGGTCTTGAGGGCGGTGCTTCCGGTCAAAGCACCGCTTGGGGG[CG]GGGCCTGCGACACGCGGTGGGCGGGTCCTGAGTCGCGACCCTGGTCCGGACCTGACCTGA	ATGCGTGGTCTTGAGGGCGGTGCTTCCGGTCAAAGCACCGCTTGGGGGCG	C1orf57	NM_032324	TSS200	high-CpG:231152950-231153025				1:231152815-231153415	1:233085781-233087331	Promoter_Associated	NTPCR;NTPCR	ENST00000366628.4;ENST00000366627.4	TSS200;TSS200	NTPCR;NTPCR;NTPCR;NTPCR;NTPCR;NTPCR	ENST00000479125.1;ENST00000494689.1;ENST00000490807.1;ENST00000366628.4;ENST00000496662.1;ENST00000366627.4	TSS1500;TSS200;TSS200;TSS200;TSS200;TSS200	chr1:233085865-233086415	3
cg02477200	1.15093	-3.75786	5.61743	0.000489353	0.999999	-3.82321	chr10	93170122	+	cg02477200	1805477	49604993	AAACAACAACAACAACCTCAATATTACTAAAACTAACACTACTACTACCA	AAACGACGACGACGACCTCAATATTACTAAAACTAACGCTACTACTACCG	I	C	Grn	NA	NA	NA	NA	NA	NA	chr10:93169487-93170573	Island	CGGAGTGGCGGCGGCAGCGGCGGCTAGAAGCGGCAGCCCAGAGCCCTCTCGCGGCCGCGG[CG]GCAGCAGCAGCGCCAGCCCCAGCAACACTGAGGCCGCCGCCGCCGCCTGGCGCTCCCGCC	AGGCGGCGGCGGCGGCCTCAGTGTTGCTGGGGCTGGCGCTGCTGCTGCCG	HECTD2;HECTD2;HECTD2;HECTD2;HECTD2;HECTD2;HECTD2;HECTD2-AS1	NM_001284274;NM_182765;NM_173497;NM_001284274;NM_182765;NM_173497;NR_104291;NR_024467	5'UTR;5'UTR;5'UTR;1stExon;1stExon;1stExon;Body;Body	high-CpG:93160034-93160175				10:93159202-93160780	10:93169720-93170317	Unclassified_Cell_type_specific	HECTD2;HECTD2;HECTD2;HECTD2;HECTD2;HECTD2;HECTD2;HECTD2	ENST00000446394.1;ENST00000446394.1;ENST00000371668.3;ENST00000371681.4;ENST00000371681.4;ENST00000298068.5;ENST00000298068.5;ENST00000371668.3	5'UTR;1stExon;1stExon;5'UTR;1stExon;5'UTR;1stExon;5'UTR	HECTD2;HECTD2;HECTD2;HECTD2;HECTD2;HECTD2;HECTD2;HECTD2;HECTD2	ENST00000487511.1;ENST00000446394.1;ENST00000446394.1;ENST00000371668.3;ENST00000371681.4;ENST00000371681.4;ENST00000298068.5;ENST00000298068.5;ENST00000371668.3	TSS200;5'UTR;1stExon;1stExon;5'UTR;1stExon;5'UTR;1stExon;5'UTR	chr10:93168925-93170515	3
cg17288498	0.993337	1.31805	5.61435	0.00049112	0.999999	-3.82343	chr10	52312448	-	cg17288498	94617848		ATTCTATTAATATTTACCACTATAATAAACTAAATAATACCCCRTCCCCC		II			NA	NA	NA	NA	NA	NA		OpenSea	GCGGACTGAAAGTTCTATTAATATTTGCCACTGTAGTAGGCTAAATAGTGCCCCGTCCCC[CG]CCAAAAGATATCCATGTCCTAATCCCTGGAATCTGTGAATGTTATCTTACATGGCAAAAA	CGGGGGACGGGGCACTATTTAGCCTACTACAGTGGCAAATATTAATAGAA	SGMS1	NM_147156	5'UTR								SGMS1	ENST00000361781.2	5'UTR	SGMS1	ENST00000361781.2	5'UTR					chr10:52312235-52313051	6
cg22762844	-1.26822	-3.5841	-5.61206	0.000492432	0.999999	-3.82359	chr2	95692424	-	cg22762844	69776268	9686450	AAAAAAACACTTCCTACTAAAAACTCCTAATAAACACTCACAATATCACA	AAAAAAACGCTTCCTACTAAAAACTCCTAATAAACGCTCACGATATCGCG	I	A	Red	NA	NA	NA	NA	NA	NA	chr2:95690857-95692431	Island	GCCTGAGGCTGCAGGAAAGCGCTTCCTACTGAGAACTCCTGATAAGCGCTCACGGTGTCG[CG]AAGCCGAAGTGACCTCCCTCAGCCTCAACTCCCCGGGGGCCGCTGGCCTTCACCTGGGAG	CGCGACACCGTGAGCGCTTATCAGGAGTTCTCAGTAGGAAGCGCTTTCCT	MAL;MAL;MAL;MAL	NM_022440;NM_022438;NM_022439;NM_002371	Body;Body;Body;Body			DMR		2:95055902-95056751			AC103563.8;AC103563.8;MAL	ENST00000448734.1;ENST00000448734.1;ENST00000489399.1	3'UTR;1stExon;5'UTR	AC103563.8;AC103563.8;MAL	ENST00000448734.1;ENST00000448734.1;ENST00000489399.1	3'UTR;1stExon;5'UTR	chr2:95692225-95692475	3
cg26751440	0.877514	3.78755	5.59957	0.000499693	0.999999	-3.8245	chr16	3714412	-	cg26751440	60781850	28699274	TACCAACCCACATACAACTAACATATTCTAAAAAACTAATTAACTACCCA	TACCGACCCGCATACGACTAACGTATTCTAAAAAACTAATTAACTACCCG	I	A	Red	NA	NA	NA	NA	NA	NA		OpenSea	AGATGTTGCGGGTGCCGGCCCGCATGCGGCTGGCGTATTCTGAGAGGCTGGTTAGCTGCC[CG]GAGGGCAGCGCCGAGGACTCGTAGCGCAGCAGCTTTGCTATGTCCTCCTAGAAGGGACGG	CGGGCAGCTAACCAGCCTCTCAGAATACGCCAGCCGCATGCGGGCCGGCA	TRAP1	NM_016292	Body					16:3654331-3654440			DNASE1	ENST00000575152.1	5'UTR	DNASE1;DNASE1	ENST00000575152.1;ENST00000575479.1	5'UTR;3'UTR	chr16:3714385-3715115	3
cg17241353	0.947423	1.5299	5.59065	0.000504946	0.999999	-3.82515	chr20	53868015	+	cg17241353	76647276		TTTTCTCAATCATCAACACTTTACTATTCTATCAATTTAACATTATATAC		II			NA	NA	NA	NA	NA	NA		OpenSea	ACATGCAGACGCACACACGCACACACACGCACACGTGCACACACACAATGCACACACACA[CG]CACACAATGCTAAATTGACAGAACAGCAAAGTGTTGATGACTGAGAAAAACGGTTCCCAT	CGCACACAATGCTAAATTGACAGAACAGCAAAGTGTTGATGACTGAGAAA																			chr20:53867697-53868125	6	chr20:53867642-53868179	4
cg02049949	-0.862727	-5.31352	-5.56183	0.000522337	0.999999	-3.82726	chr2	7237580	+	cg02049949	32621221	56703835	TAATAACAAAAAACAACAAAACACACACACCTAAAAACTAATTAAACACA	TAATAACAAAAAACAACAAAACACGCGCACCTAAAAACTAATTAAACGCG	I	A	Red	NA	NA	NA	NA	NA	NA		OpenSea	GCAGGAAGGGACGGCCAGCATGCAGCGCCACGATTCGGTCAGCAGGTGGCGCGCGAGCAC[CG]CGTTTAACCAGTTTCTAGGTGCGCGTGCTTTGCTGTCTTTTGTTACCATTTTGTTTGTTG	CGCGTTTAACCAGTTTCTAGGTGCGCGTGCTTTGCTGTCTTTTGTTACCA								2:7154949-7155034	2:7237176-7238296	Unclassified							chr2:7237440-7238010	3
cg14494812	1.62752	-0.0111998	5.55639	0.000525694	0.999999	-3.82766	chr17	48941039	-	cg14494812	72808954		TTTTTAATCTCCTTATCCAACTCACATCCATTTTCATTATTATCATCCAC		II			NA	NA	NA	NA	NA	NA	chr17:48942949-48944943	N_Shore	GGTTAAAGCTGTTTTTGATCTCCTTATCCAACTCACATCCATTTTCATTATTATCATCCA[CG]TAAAGCACCTTCACTGGTCCCTTTTCACCAATTTGGTAAGAAACCTCAAATGGGTCGATC	CGTGGATGATAATAATGAAAATGGATGTGAGTTGGATAAGGAGATCAAAA	TOB1	NM_005749	1stExon						17:48940374-48941318	Gene_Associated	TOB1	ENST00000509385.1	3'UTR	TOB1	ENST00000509385.1	3'UTR	chr17:48940745-48941050	3
cg07477090	-0.979237	-3.71495	-5.55493	0.000526598	0.999999	-3.82777	chr1	120255318	-	cg07477090	28601226	7776187	CCAATTCTAACCTACCTTAACAATAACAAAATTAAAAAAATCAAAAAACA	CCGATTCTAACCTACCTTAACGATAACGAAATTAAAAAAATCGAAAAACG	I	A	Red	NA	NA	NA	NA	NA	NA	chr1:120254844-120255499	Island	TGGGCCGCCCCGCCGATTCTAGCCTGCCTTGGCGGTGGCGGGGTTGGGGGGGTCGGGGGG[CG]GGGGGAAGCTGGCGGAGACCCAACCAGTCTGGTGGCTGCTGGGGCAGCTGGAGGGGAAGG	CGCCCCCCGACCCCCCCAACCCCGCCACCGCCAAGGCAGGCTAGAATCGG	PHGDH	NM_006623	Body					1:120055939-120057087	1:120254246-120255584	Promoter_Associated	PHGDH;PHGDH	ENST00000537497.1;ENST00000535091.1	5'UTR;5'UTR	PHGDH;PHGDH;PHGDH;PHGDH;PHGDH	ENST00000493622.1;ENST00000496756.1;ENST00000462324.1;ENST00000537497.1;ENST00000535091.1	5'UTR;5'UTR;5'UTR;5'UTR;5'UTR	chr1:120255265-120255555	3
cg10085138	0.844514	1.80262	5.54265	0.000534278	0.999999	-3.82867	chr7	25991722	+	cg10085138	15609862		TCTTCTTTAACRTACTTAAAAAACCACRTTAAAATTAATTCTACRTACCC		II			NA	NA	NA	NA	NA	NA	chr7:25990012-25991320	S_Shore	TCTCCTCATCTAGATGGGGGTGTGACTCGGGGGAGCTCAGAATTCCCTGAGAAGAGGTCA[CG]GGCACGTAGAATCAATTTTAACGTGGTTCCCCAAGCACGCCAAAGAAGATGCTGTTCTAG	CGGGCACGTAGAATCAATTTTAACGTGGTTCCCCAAGCACGCCAAAGAAG								7:25958137-25958287	7:25990129-25991772	Promoter_Associated							chr7:25991505-25992055	3
cg04634639	-0.789624	-4.15811	-5.53111	0.000541602	0.999999	-3.82953	chr21	37757673	-	cg04634639	89689422	30791537	AAACCACTAAAAAAACAAAACATCTATAAAATCCCACCCATACAAAAACA	AAACCGCTAAAAAAACGAAACGTCTATAAAATCCCGCCCATACGAAAACG	I	A	Red	NA	NA	NA	NA	NA	NA	chr21:37757496-37758113	Island	GGCGGGACCTGAGGGCCGCTGGAGGGGCGGGGCGTCTATGAGGTCCCGCCCATGCGGGGG[CG]GGGCCTGCGGCGCGCGGGAAGCGGCGCGCGCTGCGCGGGAGGTGACGGTGCCTCTGACTG	CGCCCCCGCATGGGCGGGACCTCATAGACGCCCCGCCCCTCCAGCGGCCC	CHAF1B	NM_005441	TSS200	high-CpG:36679515-36679599				21:36679395-36680350	21:37757599-37757687	Promoter_Associated	CHAF1B;CHAF1B	ENST00000480486.1;ENST00000314103.4	TSS1500;TSS200	MORC3;CHAF1B;CHAF1B;MORC3;MORC3	ENST00000552581.1;ENST00000480486.1;ENST00000314103.4;ENST00000547657.1;ENST00000549948.1	3'UTR;TSS1500;TSS200;5'UTR;3'UTR	chr21:37757265-37758595	3
cg08561895	-0.792974	3.48615	-5.51981	0.000548886	0.999999	-3.83037	chr11	75905850	-	cg08561895	58737836	89746241	ACAAATCACCAAAAATACAAACCCAAACAATAACATAACTAATAACAACA	ACAAATCGCCGAAAATACAAACCCGAACGATAACGTAACTAATAACGACG	I	A	Red	NA	NA	NA	NA	NA	NA	chr11:75905717-75905918	Island	AGGAGCAGCCGGGCAGGTCGCCGGAGGTGCAGGCCCGGGCGATGGCGTGGCTGATGGCGG[CG]GCCGACAGCGCATACACGAAGGCCGACTCCCGGGTCCCTGAGGGTGGGAGGGGAAGGTCA	CGCCGCCATCAGCCACGCCATCGCCCGGGCCTGCACCTCCGGCGACCTGC	WNT11	NM_004626	Body					11:75583398-75583531			RP11-619A14.2	ENST00000527314.1	5'UTR	RP11-619A14.2	ENST00000527314.1	5'UTR			chr11:75903410-75906296	6
cg02743297	-0.835174	-4.55441	-5.51605	0.000551328	0.999999	-3.83065	chr11	33278493	+	cg02743297	89768372	31758253	TTCAAAATCCCAAAACCATAATTAAAAATCTATTTCTCAACATTTAATCA	TTCGAAATCCCGAAACCGTAATTAAAAATCTATTTCTCGACATTTAATCG	I	T	Red	NA	NA	NA	NA	NA	NA	chr11:33278657-33280175	N_Shore	TAGTTTAGATTGAGGTCGTTCATTTGAGCATTTCCCCTTTACTTATTTTGGGACCTTTAA[CG]ACCAAATGCCGAGAAACAGATCCTTAATTACGGTTCCGGGATCTCGAAAGGCCTGTAAAA	CGACCAAATGCCGAGAAACAGATCCTTAATTACGGTTCCGGGATCTCGAA	HIPK3;HIPK3;HIPK3;HIPK3	NM_005734;NM_001048200;NM_001278162;NM_001278163	TSS1500;TSS1500;TSS1500;5'UTR								HIPK3;HIPK3;HIPK3	ENST00000303296.4;ENST00000456517.1;ENST00000525975.1	TSS1500;TSS1500;5'UTR	HIPK3;HIPK3;HIPK3	ENST00000379016.3;ENST00000531504.1;ENST00000525975.1	TSS1500;TSS1500;5'UTR	chr11:33278420-33279435	3
cg02800334	-0.916556	2.10971	-5.49833	0.000563023	0.999999	-3.83199	chr8	124750855	-	cg02800334	59619965		TATAATCAACTATTATAAATATAAACCAAACCTTATTTCATCAATCTACC		II			NA	NA	NA	NA	NA	NA		OpenSea	TTCAGTGGCCATGTAGTCAACTGTTATGGATATGAACCAAACCTTATTTCATCAGTCTAC[CG]TTGAAGGTCATTTAGATTGTTTTTGATCTTTTGCATGAATATCTCATACACATCTTTGTT	CGGTAGACTGATGAAATAAGGTTTGGTTCATATCCATAACAGTTGACTAC	ANXA13;ANXA13	NM_001003954;NM_004306	TSS1500;TSS1500								ANXA13;ANXA13	ENST00000262219.6;ENST00000419625.1	TSS1500;TSS1500	ANXA13;ANXA13	ENST00000262219.6;ENST00000419625.1	TSS1500;TSS1500			chr8:124745501-124751261	5
cg10771518	-1.09367	-5.28891	-5.49691	0.000563975	0.999999	-3.83209	chr10	115439279	+	cg10771518	97601121	38650827	TAACCCAAAAAACACAAATTTCACAACAACACTCAATAATAAAACACTCA	TAACCCAAAAAACGCAAATTTCGCGACGACGCTCAATAATAAAACGCTCG	I	T	Red	NA	NA	NA	NA	NA	NA	chr10:115439007-115440196	Island	GTTGATGTGAAGGCCCAGGTCGAGGTGTACACTGGGGGCGGGGAAGTGGAGGTGACCACA[CG]AGCGCCCCATCACTGAGCGCCGCCGCGAAATCTGCGCTCTTTGGGTCACTTGGAGCGCGG	CGAGCGCCCCATCACTGAGCGCCGCCGCGAAATCTGCGCTCTTTGGGTCA	CASP7;CASP7;CASP7;CASP7	NM_033340;NM_033338;NM_001227;NM_033339	5'UTR;TSS200;TSS200;TSS200					10:115428763-115430186	10:115438624-115440370	Promoter_Associated_Cell_type_specific	CASP7;CASP7;CASP7;CASP7;CASP7;CASP7;CASP7	ENST00000369318.3;ENST00000369319.3;ENST00000369316.1;ENST00000369315.1;ENST00000369321.2;ENST00000345633.4;ENST00000369331.3	TSS1500;TSS1500;TSS1500;TSS1500;TSS200;TSS200;5'UTR	CASP7;CASP7;CASP7;CASP7;CASP7;CASP7;CASP7;CASP7	ENST00000369318.3;ENST00000369319.3;ENST00000369316.1;ENST00000369315.1;ENST00000369321.2;ENST00000345633.4;ENST00000429617.1;ENST00000369331.3	TSS1500;TSS1500;TSS1500;TSS1500;TSS200;TSS200;5'UTR;5'UTR	chr10:115438820-115439715	3
cg10095057	0.989684	1.85252	5.49617	0.00056447	0.999999	-3.83215	chr17	47869962	-	cg10095057	2772475		CATATTACTAAATAATAACAATAAACCATAATAACTCCAATCAATAAACC		II			NA	NA	NA	NA	NA	NA	chr17:47865974-47866724	S_Shelf	AAATATTTTCTCATGTTGCTGAGTGGTGGCAATGAGCCATAATAACTCCAGTCAGTGAGC[CG]TAACTCCCAGTCAGCCATTTGATCATGAGGGTAAACCAGTACTCTTCAGTGTACTGTCTT	CGGCTCACTGACTGGAGTTATTATGGCTCATTGCCACCACTCAGCAACAT	MYST2	NM_007067	Body								KAT7;KAT7	ENST00000503935.2;ENST00000435742.2	5'UTR;5'UTR	KAT7;KAT7;KAT7;KAT7	ENST00000509124.1;ENST00000506533.1;ENST00000503935.2;ENST00000435742.2	5'UTR;5'UTR;5'UTR;5'UTR
cg26892394	-1.03011	-4.5321	-5.48218	0.000573919	0.999999	-3.83321	chr7	87563573	+	cg26892394	37617567	9620844	ACTCAATACTACATTATACTTCACAAACACTTCCACTAACAAAAAAAACA	ACTCAATACTACATTATACTTCGCGAACGCTTCCGCTAACGAAAAAAACG	I	A	Red	rs189095178	0.0275	NA	NA	NA	NA	chr7:87563342-87564571	Island	TGAGGTGGGAGGCGCTAGAAACCACTTAGCTACAGCCAACCGCCCAATGCAGCACTCGCT[CG]CTCCCCCCGCCAGCGGAAGCGTCCGCGAAGCACAATGCAGCACTGAGCCGCGGTGGAGGT	CGCTCCCCCCGCCAGCGGAAGCGTCCGCGAAGCACAATGCAGCACTGAGC	ADAM22;ADAM22;ADAM22;ADAM22;ADAM22	NM_016351;NM_021721;NM_021722;NM_021723;NM_004194	TSS200;TSS200;TSS200;TSS200;TSS200	high-CpG:87401368-87401597				7:87401168-87401868	7:87562761-87564504	Promoter_Associated	ADAM22;ADAM22;ADAM22;ADAM22;ADAM22;ADAM22;ADAM22	ENST00000398204.4;ENST00000398204.4;ENST00000398201.4;ENST00000265727.7;ENST00000398209.3;ENST00000439864.1;ENST00000439864.1	5'UTR;1stExon;TSS200;TSS200;TSS200;5'UTR;1stExon	ADAM22;ADAM22;ADAM22;ADAM22;ADAM22;ADAM22;ADAM22;ADAM22;ADAM22	ENST00000398203.3;ENST00000412441.1;ENST00000398204.4;ENST00000398204.4;ENST00000398201.4;ENST00000265727.7;ENST00000398209.3;ENST00000439864.1;ENST00000439864.1	TSS1500;TSS200;5'UTR;1stExon;TSS200;TSS200;TSS200;5'UTR;1stExon	chr7:87563345-87563635	3
cg26013396	0.85298	1.41474	5.47707	0.000577411	0.999999	-3.83359	chr14	64191548	-	cg26013396	41741131		ACCAAAATAATCTCAATCTCCTAATTAAAATCAAAAAATTACAAAAAACC		II			NA	NA	NA	NA	NA	NA	chr14:64194241-64195049	N_Shelf	TCACTGTGTTAGCCAGGATGGTCTCAATCTCCTGATTGAGATCAGGAGATTGCAGAGAGC[CG]AGATTGCGCCACAGCACTCCAGCCTGGGCAACAGAGCGAGACTCCGTCTTAAAAAAAAAA	CGGCTCTCTGCAATCTCCTGATCTCAATCAGGAGATTGAGACCATCCTGG	SGPP1	NM_030791	Body
cg08213963	-1.07806	1.9537	-5.4754	0.000578555	0.999999	-3.83372	chr15	90439967	+	cg08213963	99751306		AACTTAAACATTTTTTCCTTTTCCTAACTATATTTCTCCCTTTATTATTC		II			NA	NA	NA	NA	NA	NA	chr15:90437025-90437602	S_Shelf	AACTGATAAACTAAAAAGATAACACTCCCCATCTCCCCAGTAGATAAATGGACGAAAGAA[CG]AATAACAAAGGGAGAAATACAGCTAGGAAAAGGAAAAAATGTTTAAGCTCACTATAAGTG	GCTTAAACATTTTTTCCTTTTCCTAGCTGTATTTCTCCCTTTGTTATTCG	ARPIN;ARPIN;C15orf38-AP3S2	NM_182616;NM_001282380;NM_001199058	3'UTR;3'UTR;Body								U7	ENST00000516836.1	TSS1500	C15orf38-AP3S2;U7	ENST00000560224.1;ENST00000516836.1	3'UTR;TSS1500
cg21245492	0.931693	2.65634	5.47075	0.000581768	0.999999	-3.83408	chr15	99250440	-	cg21245492	60804234	81781554	CATTCAAACCTTAACAACTAACACTCTACAAAACAAACCAAAAATATACA	CGTTCAAACCTTAACAACTAACGCTCTACAAAACGAACCAAAAATATACG	I	A	Red	NA	NA	NA	NA	NA	NA	chr15:99250794-99251018	N_Shore	CTGCTGAGCTGTCGTTCAGGCCTTGGCAACTGACGCTCTGCAGAACGGACCAGGAGTGTG[CG]GTGGTGGAGTCCGGCTGGCCTGGGTTGCAGATTTAACTTTCGCCTCTGCCTCTGTGTGCC	CGTTCAGGCCTTGGCAACTGACGCTCTGCAGAACGGACCAGGAGTGTGCG	IGF1R	NM_000875	Body					15:97067915-97068101						IGF1R;IGF1R	ENST00000558355.1;ENST00000559925.1	TSS1500;5'UTR
cg16783576	1.69553	1.99417	5.444	0.000600597	0.999999	-3.83612	chr2	216237359	-	cg16783576	36773281		AAATATTAATATAAATTTATCATACACACAACTTTAAACCRCTAAACCCC		II			NA	NA	NA	NA	NA	NA		OpenSea	TAGAAAGAAAAAAGTGTTAGTATGAATTTATCATACACACAGCTTTAAACCGCTGAGCCC[CG]TAGAAGCTGCCTCTGCTCAAATTAGACCTAATGGAACTGAAATGTGCAGTCTTTCTCTTT	CGGGGCTCAGCGGTTTAAAGCTGTGTGTATGATAAATTCATACTAACACT	FN1;FN1;FN1;FN1;FN1;FN1;FN1;FN1;FN1	NM_212476;NM_212482;NM_212478;NM_002026;NM_001306132;NM_001306130;NM_001306129;NM_212474;NM_001306131	Body;Body;Body;Body;Body;Body;Body;Body;Body											FN1;FN1;FN1;FN1	ENST00000460217.1;ENST00000485567.1;ENST00000461974.1;ENST00000492816.2	3'UTR;TSS200;TSS200;3'UTR					chr2:216234005-216249844	6
cg18148256	0.763508	2.25866	5.43885	0.000604301	0.999999	-3.83652	chr2	110351708	-	cg18148256	58730556		ATATTCCTTCTACTACCTCAAATTATAAACCAAATAAATATTCACTATTC		II			NA	NA	NA	NA	NA	NA		OpenSea	CTGCCAAACTGGTGTTCCTTCTACTGCCTCAAGTTGTAAACCAAATGGATATTCACTGTT[CG]CAACAGTAGAGAATGAGGGAAGAGAGGTACAAGAAAAACTGTACTAATTCCAAGGTACTG	TGTTCCTTCTACTGCCTCAAGTTGTAAACCAAATGGATATTCACTGTTCG	SEPT10;SEPT10;SEPT10	NR_047585;NM_178584;NM_144710	Body;Body;Body								SEPT10;SEPT10;SEPT10	ENST00000352314.2;ENST00000334001.6;ENST00000437928.1	5'UTR;5'UTR;5'UTR	SEPT10;SEPT10;SEPT10;SEPT10;SEPT10;SEPT10	ENST00000493445.1;ENST00000461295.1;ENST00000352314.2;ENST00000334001.6;ENST00000411469.1;ENST00000437928.1	5'UTR;5'UTR;5'UTR;5'UTR;5'UTR;5'UTR					chr2:110351562-110352463	3
cg21571099	-1.0759	2.32412	-5.43742	0.000605334	0.999999	-3.83663	chr1	52330797	-	cg21571099	25763216		AACAAACATAAACTATAAACTTAAAAAATACATTTACAACTCATATAATC		II			rs141098139	0.0183	NA	NA	NA	NA		OpenSea	TATAAACAAGGAGCAAACATAAGCTATGGACTTAGAGAATACATTTGCAACTCATATAAT[CG]ACAAAAAATTAGCATTCAAAATAAAATGAATTTTTACAAGTCAAATTTATAAAAAGAAAA	GCAAACATAAGCTATGGACTTAGAGAATACATTTGCAACTCATATAATCG	NRD1;NRD1;NRD1	NM_001242361;NM_001101662;NM_002525	5'UTR;Body;Body								NRD1;NRD1;Y_RNA;NRD1	ENST00000539524.1;ENST00000544028.1;ENST00000390872.1;ENST00000371665.2	5'UTR;5'UTR;TSS1500;5'UTR	NRD1;NRD1;NRD1;NRD1;Y_RNA;NRD1	ENST00000491410.1;ENST00000539524.1;ENST00000544028.1;ENST00000468722.1;ENST00000390872.1;ENST00000371665.2	3'UTR;5'UTR;5'UTR;3'UTR;TSS1500;5'UTR
cg04045327	1.23012	4.10096	5.42979	0.000610879	0.999999	-3.83722	chr4	905805	+	cg04045327	17768958	10777904	CCACACACAAAATAAACTTTAATATCACTATAATCAAATATATATAACCA	CCACGCGCGAAATAAACTTTAATATCGCTATAATCAAATATATATAACCG	I	A	Red	NA	NA	NA	NA	NA	NA	chr4:907653-907967	N_Shore	AGAAAGGCAGACAGAGGCAGGAGGAGCTGCAGGAGAGGGCGGGGACAAAGGCAGGCACAC[CG]GCCACACACACCTGACCACAGCGACACCAAAGTCCATCCCGCGCGTGGCAGGAGGAGGCA	CGGCCACACACACCTGACCACAGCGACACCAAAGTCCATCCCGCGCGTGG	GAK	NM_005255	Body					4:895737-896178						GAK;GAK;GAK;GAK;GAK	ENST00000511983.1;ENST00000507124.1;ENST00000505819.1;ENST00000505819.1;ENST00000510022.1	3'UTR;3'UTR;ExonBnd;3'UTR;3'UTR
cg13747803	-1.02007	-3.37985	-5.42503	0.000614365	0.999999	-3.83759	chr19	44645459	+	cg13747803	8746251	14624220	TATATCACTAAACACTTAATAAAAAATATAAACTATAACCCTAAAAATCA	TATATCGCTAAACGCTTAATAAAAAATATAAACTATAACCCTAAAAATCG	I	T	Red	NA	NA	NA	NA	NA	NA	chr19:44645494-44646069	N_Shore	GACTTCAGGAATTGCTGTCTATTCAATATTTTCGCTCAAGGACTCAGGCAGAGGGAAGGA[CG]ACTCTCAGGGTCACAGTCCACATTCCCTACCAAGCGCTCAGCGATATAGGATTCGTTCCC	TATATCGCTGAGCGCTTGGTAGGGAATGTGGACTGTGACCCTGAGAGTCG	ZNF234;ZNF234	NM_006630;NM_001144824	TSS1500;TSS1500						19:44645429-44646392	Promoter_Associated	ZNF234	ENST00000426739.1	TSS1500	ZNF234	ENST00000426739.1	TSS1500	chr19:44645325-44646630	3
cg13227646	-1.30091	-3.26338	-5.42195	0.000616625	0.999999	-3.83783	chr10	102045829	+	cg13227646	13714275	33670565	ACTTACCTAACTAAAAAACTAACAAATAAAACAAAATCTAAATTAATTCA	ACTTACCTAACTAAAAAACTAACGAATAAAACGAAATCTAAATTAATTCG	I	A	Red	NA	NA	NA	NA	NA	NA	chr10:102046142-102046632	N_Shore	AAGGGAGCTGCAGACTGATGCTGCTAACCATCTCCCAGGCCTCCTGGGCCAAACCGCACC[CG]AATCAACCCAGACCCCGCCTCACCCGTCAGTTCCCCAGTCAGGTAAGTGGCCATTTTGGA	ACTTACCTGACTGGGGAACTGACGGGTGAGGCGGGGTCTGGGTTGATTCG	BLOC1S2;BLOC1S2	NM_001001342;NM_173809	Body;Body			RDMR			10:102045499-102047347	Promoter_Associated	BLOC1S2;BLOC1S2	ENST00000361832.1;ENST00000370372.1	5'UTR;5'UTR	BLOC1S2;BLOC1S2	ENST00000361832.1;ENST00000370372.1	5'UTR;5'UTR	chr10:102045765-102046310	3
cg14585953	0.760023	2.48815	5.41951	0.000618432	0.999999	-3.83802	chr2	120233414	-	cg14585953	37776936		TCTAATTTTCAAAAAACTCCRAAACCCTAATCAAATTAAAAAACATAACC		II			NA	NA	NA	NA	NA	NA		OpenSea	CAAAGCTTTCATCTGATTTTCAGAAGGCTCCGGGACCCTAATCAGGTTGGGAAGCATGAC[CG]CTTTAAGGCCAGATCCTCACTAAGTAGGAAGAGAAAGAGGGCCAAGGGGATGCCGCTGGG	CGGTCATGCTTCCCAACCTGATTAGGGTCCCGGAGCCTTCTGAAAATCAG	SCTR	NM_002980	Body				TRUE				AC013275.2;AC013275.2	ENST00000413602.1;ENST00000457436.1	TSS1500;TSS1500	AC013275.2;AC013275.2;SCTR	ENST00000413602.1;ENST00000457436.1;ENST00000485440.1	TSS1500;TSS1500;3'UTR
cg13560259	-0.776448	-3.69097	-5.40746	0.000627416	0.999999	-3.83895	chr1	112938982	-	cg13560259	79687911	79709988	AACCAAATTCTCAAAAACAAAACAAAAATAAAAACACCAATAACCTCCCA	AACCGAATTCTCAAAAACAAAACAAAAATAAAAACACCGATAACCTCCCG	I	C	Grn	NA	NA	NA	NA	NA	NA	chr1:112938495-112939113	Island	TGATGGCTGGGAGGCCGGGTTCTCAAGAGCAAAGCAAGGATAGGGGCACCGGTAGCCTCC[CG]CCGCCGTCTCAACGGCCTCTGGGCCCATCCCCTGAGGGGGCGGGGCCGTCTCCTCCACCT	GGCCGGGTTCTCAAGAGCAAAGCAAGGATAGGGGCACCGGTAGCCTCCCG	CTTNBP2NL	NM_018704	5'UTR					1:112740019-112740777	1:112938468-112939986	Promoter_Associated	CTTNBP2NL;CTTNBP2NL	ENST00000271277.6;ENST00000496194.1	5'UTR;5'UTR	CTTNBP2NL;CTTNBP2NL;CTTNBP2NL	ENST00000441739.1;ENST00000271277.6;ENST00000496194.1	TSS200;5'UTR;5'UTR	chr1:112938925-112939295	3
cg26402417	1.49432	2.62499	5.40541	0.000628957	0.999999	-3.83911	chr11	94841384	+	cg26402417	84620399	87612858	AAAACTCTCTCCCAAATCAAAAAACAATAAAACAAAAAATAAAACATTCA	AAAACTCTCTCCCGAATCAAAAAACGATAAAACGAAAAATAAAACGTTCG	I	A	Red	NA	NA	NA	NA	NA	NA		OpenSea	ATTTTTTCAACTAATCAAGAAAAAGGGAAGTCTGAAATGCAAGTAGAACACCCACCCTTT[CG]AACGTTTTATCTTCCGTTCCACCGTCTTCTGACTCGGGAGAGAGCTCTTTAGCCATTTGT	CGAACGTTTTATCTTCCGTTCCACCGTCTTCTGACTCGGGAGAGAGCTCT	ENDOD1	NM_015036	Body				TRUE												chr11:94839685-94842043	6	chr11:94840239-94843331	6
cg00277358	-1.04182	-4.32261	-5.40522	0.000629105	0.999999	-3.83913	chr16	71879919	-	cg00277358	69720122	31634974	TTAACACCATCTCCAAACACCCAACTATAAAAAACACTAAATATAAAACA	TTAACGCCATCTCCGAACGCCCGACTATAAAAAACGCTAAATATAAAACG	I	A	Red	NA	NA	NA	NA	NA	NA	chr16:71879763-71880296	Island	GGCGGGACGAGCTTGACGCCATCTCCGGGCGCCCGGCTGTGGGGGGCGCTGGGTGTGGGG[CG]GCTCCGGGGCCGGGGATGGCGGCGGCCGCGGTTGCGGCGGCTCCGGGACGAGTGAGTGGA	CGCCCCACACCCAGCGCCCCCCACAGCCGGGCGCCCGGAGATGGCGTCAA	ATXN1L;ATXN1L	NM_001137675;NM_001137675	1stExon;5'UTR	high-CpG:70437359-70437451				16:70437200-70438145	16:71879403-71880589	Promoter_Associated	RP11-498D10.4;RP11-498D10.4;ATXN1L;ATXN1L	ENST00000568341.1;ENST00000569119.1;ENST00000427980.2;ENST00000427980.2	TSS200;TSS200;1stExon;5'UTR	RP11-498D10.4;RP11-498D10.4;ATXN1L;ATXN1L;ATXN1L;RP11-498D10.4;RP11-498D10.4	ENST00000568341.1;ENST00000569119.1;ENST00000565676.1;ENST00000427980.2;ENST00000427980.2;ENST00000568581.1;ENST00000568581.1	TSS200;TSS200;TSS200;1stExon;5'UTR;5'UTR;1stExon	chr16:71879640-71879935	3
cg26444623	-0.825061	-4.62985	-5.39815	0.000634459	0.999999	-3.83968	chr18	47792921	-	cg26444623	22728828	69646961	ATAATACACCTCACAAAATTAAAAACCAATAAAAATAAACAAATCAAACA	ATAATACGCCTCGCGAAATTAAAAACCGATAAAAATAAACGAATCGAACG	I	A	Red	NA	NA	NA	NA	NA	NA	chr18:47792742-47793036	Island	AGTCTGGTTGCCATGGTGCGCCTCGCGGGATTAGGGGCCGGTAGAGGTGGGCGGGTCGGG[CG]GAAGTCGGTCTGGTCACCATGGGGGCCGCAGACGCCTGCACTCGGGACTTCCTCTTCCAG	CGCCCGACCCGCCCACCTCTACCGGCCCCTAATCCCGCGAGGCGCACCAT	CCDC11	NM_145020	TSS200					18:46046741-46047034	18:47792302-47793275	Promoter_Associated	CCDC11	ENST00000398545.3	TSS200	CCDC11	ENST00000398545.3	TSS200	chr18:47792780-47793075	3
cg17125977	0.920055	2.11449	5.38936	0.00064118	0.999999	-3.84037	chr3	98699681	-	cg17125977	43735112		AAATTATCCAAATTCAACCATAAATATTATTTTCCTATTAAAATTCAAAC		II			NA	NA	NA	NA	NA	NA		OpenSea	AAAGGCTAAGTAAATTATCCAAGTTCAACCATAAATATTATTTTCCTGTTGGGGTTCAAG[CG]CAAGTCTACCTGACTCTAAAATGCAAACTTTTTCTATAATACCTTGAGGCAAACTTCAAA	AATTATCCAAGTTCAACCATAAATATTATTTTCCTGTTGGGGTTCAAGCG											CTD-2021J15.2;CTD-2021J15.1	ENST00000473756.1;ENST00000474798.1	TSS1500;5'UTR	CTD-2021J15.2;CTD-2021J15.1	ENST00000473756.1;ENST00000474798.1	TSS1500;5'UTR					chr3:98699637-98700411	6
cg19016289	-1.21802	-4.08654	-5.38921	0.000641295	0.999999	-3.84038	chr12	51566731	+	cg19016289	44757238	67763895	CAAAAAACAAAAAATCAACTCAACAAAAACCTAAATTTAATTCTAAACCA	CAAAAAACGAAAAATCGACTCAACGAAAACCTAAATTTAATTCTAAACCG	I	T	Red	NA	NA	NA	NA	NA	NA	chr12:51566680-51567072	Island	CTCCAGGCCTCGCTTCCGGTCAGTCCCACGATCACTTCCGGTCACCCCTTCTCAACCCCA[CG]GCTTAGAACCAAATCCAGGTTTCCGCTGAGCCGACTTCTCGCCCTCTGTAGCCCCCCACG	CGGCTTAGAACCAAATCCAGGTTTCCGCTGAGCCGACTTCTCGCCCTCTG	TFCP2	NM_005653	TSS200	high-CpG:49852822-49853188				12:49852424-49853473	12:51566101-51567278	Promoter_Associated	TFCP2;TFCP2;TFCP2;TFCP2;TFCP2	ENST00000307660.4;ENST00000549867.1;ENST00000307660.4;ENST00000257915.5;ENST00000548115.1	1stExon;5'UTR;5'UTR;TSS200;TSS200	TFCP2;TFCP2;TFCP2;TFCP2;TFCP2;TFCP2	ENST00000307660.4;ENST00000549867.1;ENST00000307660.4;ENST00000548108.1;ENST00000257915.5;ENST00000548115.1	1stExon;5'UTR;5'UTR;TSS200;TSS200;TSS200	chr12:51566485-51566790	3
cg11232132	1.02022	1.93152	5.37849	0.000649607	0.999999	-3.84122	chr4	186017849	+	cg11232132	62671166		ATACTATATAAATAATAAAATCTTTAATCATTTCACTTTTCTACAACRCC		II			rs114596421	0.019548	NA	NA	NA	NA		OpenSea	ACAAAGAAAAATATTGATCATTTTGTAGTGAAGAGACAGAAAAAAATTTATTTCACTTAA[CG]GCGCTGTAGAAAAGTGAAATGACCAAAGATTCCATTATTTATATAGTACTTCATTGAAAA	CGGCGCTGTAGAAAAGTGAAATGACCAAAGATTCCATTATTTATATAGTA											RP11-386B13.3	ENST00000509017.1	5'UTR	RP11-386B13.3	ENST00000509017.1	5'UTR					chr4:186016948-186017851	6
cg07340922	1.27858	2.40309	5.37117	0.000655354	0.999999	-3.8418	chr11	114548759	-	cg07340922	97746173		TTAAACCTATAACTATTCCTCTTATAACCTAAAATTAAATTTAAATCATC		II			NA	NA	NA	NA	NA	NA		OpenSea	TGCAGTGAGATTTAGACCTGTGGCTGTTCCTCTTATGGCCTGAGATTGAATTTAAATCAT[CG]CTGTGGGACTGCTTGATGTATGCAATGGTTTAGAGCAAGAGAAAGTTTACAAAGAAAGCA	TAGACCTGTGGCTGTTCCTCTTATGGCCTGAGATTGAATTTAAATCATCG	FAM55B	NM_182495	TSS1500								FAM55B;FAM55B;FAM55B;FAM55B	ENST00000389586.4;ENST00000375475.4;ENST00000505358.2;ENST00000541074.1	TSS1500;TSS1500;TSS1500;TSS1500	FAM55B;FAM55B;FAM55B;FAM55B	ENST00000389586.4;ENST00000375475.4;ENST00000505358.2;ENST00000541074.1	TSS1500;TSS1500;TSS1500;TSS1500
cg21963656	-0.967422	-3.97153	-5.35444	0.000668687	0.999999	-3.84313	chr6	31763541	-	cg21963656	65611163	1804133	TATTCCCCCCTTTATAACAAAAAACATTTCCAAACCTACAAATCCTAACA	TATTCCCCCCTTTATAACAAAAAACGTTTCCGAACCTACGAATCCTAACG	I	A	Red	NA	NA	NA	NA	NA	NA	chr6:31763240-31763905	Island	CCGGCGCCCACGTGTTCCCCCCTTTGTGACAGGGAGCGTTTCCGGGCCTGCGGGTCCTGG[CG]GGGGCGGCCGTGCCCCGCCTGCGAGTGCGCGCCCGCCGTGTCCGACACTGCCCCGGGGGC	TGTTCCCCCCTTTGTGACAGGGAGCGTTTCCGGGCCTGCGGGTCCTGGCG	VARS;VARS	NM_006295;NM_006295	1stExon;5'UTR	high-CpG:31870809-31871819				6:31870836-31871839	6:31763289-31764009	Promoter_Associated	VARS;VARS;VARS	ENST00000375663.3;ENST00000375663.3;ENST00000444930.2	5'UTR;1stExon;TSS200	VARS;VARS;VARS;VARS	ENST00000375663.3;ENST00000375663.3;ENST00000444930.2;ENST00000440048.1	5'UTR;1stExon;TSS200;TSS1500	chr6:31762300-31763650	3
cg20211711	-0.957271	-4.33681	-5.35186	0.000670772	0.999999	-3.84334	chr17	7307397	+	cg20211711	95750595	91766457	ATAACCTAAACAACATTAATCCAATACATCCTATTCTACAACTATAACCA	ATAACCTAAACGACGTTAATCCGATACGTCCTATTCTACAACTATAACCG	I	A	Red	NA	NA	NA	NA	NA	NA	chr17:7307206-7308626	Island	CGAAGCCTAAGGCCGCAGCTCCGGACAAGGCGCCCAAGCGGCGGAAAGCTGCAGCTGGCC[CG]GCCATAGCTGTAGAACAGGACGCACCGGACCAACGCCGCCCAGGCCACCCAAGAGGCCAG	GTGGCCTGGGCGGCGTTGGTCCGGTGCGTCCTGTTCTACAGCTATGGCCG	C17orf61	NM_152766	1stExon					17:7247730-7249693	17:7306504-7308043	Promoter_Associated	C17orf61-PLSCR3;C17orf61;C17orf61;C17orf61-PLSCR3;PLSCR3;NLGN2;NLGN2	ENST00000573331.1;ENST00000302422.3;ENST00000576017.1;ENST00000573331.1;ENST00000535512.1;ENST00000575301.1;ENST00000572893.1	1stExon;1stExon;TSS200;3'UTR;5'UTR;TSS1500;TSS1500	C17orf61-PLSCR3;C17orf61;C17orf61;C17orf61-PLSCR3;C17orf61-PLSCR3;C17orf61-PLSCR3;PLSCR3;NLGN2;C17orf61-PLSCR3;C17orf61;NLGN2	ENST00000573331.1;ENST00000302422.3;ENST00000576017.1;ENST00000573331.1;ENST00000570600.1;ENST00000570569.1;ENST00000535512.1;ENST00000575301.1;ENST00000571125.1;ENST00000575427.1;ENST00000572893.1	1stExon;1stExon;TSS200;3'UTR;3'UTR;3'UTR;5'UTR;TSS1500;TSS1500;TSS1500;TSS1500	chr17:7307345-7309415	3
cg23228768	-1.11129	-4.57896	-5.34776	0.000674089	0.999999	-3.84366	chr17	66453842	+	cg23228768	97754559	5644984	CCACAAATTAACCAAAAAAAACAATACCCACCAACCATAACTTAAACTCA	CCACGAATTAACCAAAAAAAACGATACCCGCCAACCGTAACTTAAACTCG	I	T	Red	NA	NA	NA	NA	NA	NA	chr17:66453349-66454137	Island	GGTCCCGAGGACCAGAGCACCTGATAGGGCGGGGCCCCTGCCTCCGGCCACCATTGGCCA[CG]AGCCCAAGCCACGGCTGGCGGGCACCGCCCCCCTTGGCCAATCCGTGGCAGCTGTGGGCG	CGAGCCCAAGCCACGGCTGGCGGGCACCGCCCCCCTTGGCCAATCCGTGG	WIPI1;PRKAR1A	NM_017983;NM_001278433	TSS200;5'UTR					17:63964923-63965907	17:66453025-66454393	Promoter_Associated	WIPI1;WIPI1	ENST00000262139.4;ENST00000546360.1	TSS200;TSS1500	WIPI1;WIPI1	ENST00000262139.4;ENST00000546360.1	TSS200;TSS1500	chr17:66453725-66454075	3
cg18659290	0.819593	2.53121	5.336	0.000683726	0.999999	-3.8446	chr4	100851818	+	cg18659290	6673570		TCATAATTTATCTACTTTAAAACTTTCTTCTCAAAATCTTATATATATAC		II			NA	NA	NA	NA	NA	NA		OpenSea	TCATAATTATTTCCAATAGTGCTGTAGAAAGATAAAGTACACTATGCCTGTTTACATCAA[CG]TACATACACAAGATCCTGAGAAGAAAGTTTTAAAGCAGACAAATTATGAAGTGTGTTCTC	CATAATTTGTCTGCTTTAAAACTTTCTTCTCAGGATCTTGTGTATGTACG	DNAJB14;DNAJB14;DNAJB14	NM_001278310;NM_001031723;NM_001278311	Body;Body;Body								DNAJB14	ENST00000471738.1	3'UTR	DNAJB14;DNAJB14;DNAJB14;DNAJB14;DNAJB14	ENST00000420137.1;ENST00000493110.1;ENST00000474664.1;ENST00000471738.1;ENST00000469942.1	TSS200;TSS200;3'UTR;3'UTR;3'UTR
cg06251289	-0.769094	-3.87586	-5.31486	0.000701429	0.999999	-3.8463	chr16	66639593	-	cg06251289	23715925	37635263	AACAACACACAACAACAACCACTTATTACTTAAATCCCAAAAACTTAACA	AACGACGCACGACGACGACCACTTATTACTTAAATCCCAAAAACTTAACG	I	C	Grn	NA	NA	NA	NA	NA	NA	chr16:66638254-66639561	S_Shore	GCGGGAGGAGAGAGCGGCGCACGGCGGCGGCCACTTGTTGCTTAGATCCCAGGAACTTGG[CG]CTTCCTGCCCTTGTCCCCACTTTACAGATGAGAGCGCTCAGGCGCCTGATTTGACAGGTG	CGCCAAGTTCCTGGGATCTAAGCAACAAGTGGCCGCCGCCGTGCGCCGCT	CMTM3;CMTM3;CMTM3;CMTM3	NM_001048251;NM_181554;NM_144601;NM_181553	Body;Body;Body;Body						16:66639423-66639611	Promoter_Associated	CMTM3;CMTM3;CMTM3;CMTM3	ENST00000460097.1;ENST00000565003.1;ENST00000568477.1;ENST00000566121.1	5'UTR;5'UTR;5'UTR;5'UTR	CMTM3;CMTM3;CMTM3;CMTM3;CMTM3;CMTM3	ENST00000460097.1;ENST00000565666.1;ENST00000566756.1;ENST00000565003.1;ENST00000568477.1;ENST00000566121.1	5'UTR;5'UTR;5'UTR;5'UTR;5'UTR;5'UTR	chr16:66639000-66639675	3
cg00529545	-0.893793	2.34483	-5.3035	0.000711152	0.999999	-3.84722	chr6	163483127	-	cg00529545	50716566		TAAAAAACRTACCCCTCTAAAATAAATAACAACTACATAACTTATCTACC		II			NA	NA	NA	NA	NA	NA		OpenSea	TCCTGAAGTTCTAAAGAGCGTGCCCCTCTGGAGTGGGTGACAGCTGCATAGCTTGTCTGC[CG]TGCTCTGCCCGAATGCTGTTTTCACATGGCGTCTCTTCTTTCTTTACTTTCAGGTAGAAA	CGGCAGACAAGCTATGCAGCTGTCACCCACTCCAGAGGGGCACGCTCTTT	PACRG;PACRG;PACRG	NM_152410;NM_001080378;NM_001080379	Body;Body;Body											PACRG;PACRG;PACRG	ENST00000542936.1;ENST00000545186.1;ENST00000541974.1	TSS200;5'UTR;3'UTR
cg04784560	1.35296	-4.49225	5.30242	0.00071208	0.999999	-3.84731	chr1	221915739	+	cg04784560	64769139	71752132	CCCACTAACACTTCAACCTAATAAAAAATTAACTACATCCTACCAATTCA	CCCGCTAACACTTCAACCTAATAAAAAATTAACTACATCCTACCGATTCG	I	A	Red	NA	NA	NA	NA	NA	NA	chr1:221915474-221916804	Island	AAAACTTAAAAGAGCCAGCCGGGGCCGCGCGGAGCAGCTGCTCTCTATTTACATGTAAAC[CG]AACCGGCAGGATGCAGTTAACCCTTTACCAGGCTGAAGTGTCAGCGGGCTGGACGCGCTG	CCCGCTGACACTTCAGCCTGGTAAAGGGTTAACTGCATCCTGCCGGTTCG	DUSP10;DUSP10	NM_144729;NM_007207	TSS1500;TSS1500					1:219982098-219982492	1:221914101-221916425	Promoter_Associated	DUSP10;DUSP10	ENST00000323825.3;ENST00000366899.3	TSS1500;TSS1500	DUSP10;DUSP10;DUSP10	ENST00000477026.1;ENST00000323825.3;ENST00000366899.3	TSS1500;TSS1500;TSS1500			chr1:221913905-221917520	6	chr1:221909055-221918562	6
cg00670939	-0.942938	2.01266	-5.29715	0.000716645	0.999999	-3.84774	chr8	95879376	-	cg00670939	17716854		TACATACACTATTTAAAAATTCTATATTTTCTTTCTCATAAAAACCACTC		II			NA	NA	NA	NA	NA	NA		OpenSea	TTAAATAAATATACATACACTGTTTAAGGATTCTGTGTTTTCTTTCTCATAGGAACCACT[CG]TTTTGACTATTATTTTATCACTCTTTGTGAAACTTCACAATGTTCGGGTAAGTATTTCAT	CGAGTGGTTCCTATGAGAAAGAAAACACAGAATCCTTAAACAGTGTATGT	INTS8;INTS8;INTS8;INTS8;INTS8;INTS8	NM_017864;NR_073445;NR_073444;NR_073445;NR_073444;NM_017864	ExonBnd;ExonBnd;ExonBnd;Body;Body;Body								INTS8;INTS8	ENST00000523731.1;ENST00000520845.1	ExonBnd;5'UTR	INTS8;INTS8;INTS8;INTS8;INTS8;INTS8;INTS8;INTS8;INTS8;INTS8;INTS8;INTS8;INTS8	ENST00000522261.1;ENST00000521155.1;ENST00000521155.1;ENST00000524333.1;ENST00000523352.1;ENST00000524333.1;ENST00000523206.1;ENST00000520845.1;ENST00000517918.1;ENST00000343161.4;ENST00000520315.1;ENST00000519736.1;ENST00000519736.1	TSS200;1stExon;5'UTR;ExonBnd;TSS200;3'UTR;3'UTR;5'UTR;5'UTR;3'UTR;3'UTR;1stExon;5'UTR
cg00237586	-0.855818	2.49754	-5.28617	0.000726259	0.999999	-3.84863	chr2	33107130	+	cg00237586	93740880		AAATTCTAAAATTACTCAAATCTATATTTTATTAATTTCRTTCAATACAC		II			NA	NA	NA	NA	NA	NA		OpenSea	AAAATAGTAAAAAATCAAAATAAAAATGAAGATCATTGTAAAATGAAATGTCAGAATATG[CG]TGCATTGAACGAAATCAACAAAACACAGACCTGAGTAACTTTAGAATTTTAATCTCCATG	AATTCTAAAGTTACTCAGGTCTGTGTTTTGTTGATTTCGTTCAATGCACG	LOC285045;LOC285045;LOC285045	NR_027100;NR_027099;NR_027098	TSS1500;TSS1500;Body								LINC00486;LINC00486;LINC00486	ENST00000435075.1;ENST00000414054.1;ENST00000424364.2	TSS1500;5'UTR;5'UTR	LINC00486;LINC00486;LINC00486	ENST00000435075.1;ENST00000414054.1;ENST00000424364.2	TSS1500;5'UTR;5'UTR
cg24848890	1.02991	-3.86694	5.25874	0.000750902	0.999999	-3.85088	chr3	9957467	+	cg24848890	76699920	95660117	ACCCAAAACTACAATAAAACTCTACTCAACCTAAATCTACAAATCAAACA	ACCCGAAACTACGATAAAACTCTACTCAACCTAAATCTACAAATCGAACG	I	A	Red	NA	NA	NA	NA	NA	NA	chr3:9956822-9957664	Island	TGGGGCGCGGCAGCGCAGGCAGAGCCGCCTAGAGCTGTGCAGCCGGCTCGAACGAGAGGC[CG]CCCGACTTGCAGACCTAGGTTGAGCAGAGCTCCACCGCAGTCCCGGGTGTCTGCGGCCGC	CGCCCGACTTGCAGACCTAGGTTGAGCAGAGCTCCACCGCAGTCCCGGGT	IL17RE;IL17RE;IL17RC;IL17RE;IL17RC;IL17RC	NM_153480;NM_153483;NM_032732;NM_153481;NM_153460;NM_153461	Body;Body;TSS1500;Body;TSS1500;TSS1500					3:9931854-9932637	3:9956720-9957900	Unclassified_Cell_type_specific	IL17RE;IL17RC;IL17RC;IL17RC;IL17RC;IL17RC;IL17RC	ENST00000454190.2;ENST00000383812.4;ENST00000295981.3;ENST00000498214.1;ENST00000403601.3;ENST00000416074.2;ENST00000455057.1	3'UTR;TSS1500;TSS1500;TSS1500;TSS1500;TSS1500;TSS1500	IL17RE;IL17RE;IL17RE;IL17RC;IL17RC;IL17RC;IL17RC;IL17RC;IL17RC;IL17RC;IL17RC;IL17RC;IL17RC;IL17RC	ENST00000434065.1;ENST00000383815.3;ENST00000454190.2;ENST00000383812.4;ENST00000469686.1;ENST00000481032.1;ENST00000497102.1;ENST00000436503.1;ENST00000476810.1;ENST00000424206.1;ENST00000490512.1;ENST00000416074.2;ENST00000440502.1;ENST00000455057.1	3'UTR;3'UTR;3'UTR;TSS1500;TSS1500;TSS1500;TSS1500;TSS1500;TSS1500;TSS1500;TSS1500;TSS1500;TSS1500;TSS1500	chr3:9957165-9957855	3
cg06303288	-0.863753	-4.55722	-5.25405	0.000755211	0.999999	-3.85127	chr6	30654722	+	cg06303288	7670102	69666901	AACTACAACAAAATAAAAACAACCAACTCTATCACAACTTCATAAAAACA	GACTACAACGAAATAAAAACGACCGACTCTATCACGACTTCATAAAAACG	I	A	Red	NA	NA	NA	NA	NA	NA	chr6:30654392-30654934	Island	TGCCAAGGGCCGGCTCCATGTCTCTTCTCCCCGGCGCCTGCAAGTCCTGCGCCCCGTCCC[CG]CTCTCATGAAGCCGTGACAGAGCCGGCCGTCTCCACCCCGCTGTAGCCGCACAGACTGAC	GGCTACAGCGGGGTGGAGACGGCCGGCTCTGTCACGGCTTCATGAGAGCG	KIAA1949;KIAA1949;KIAA1949	NM_133471;NM_001134870;NM_133471	5'UTR;5'UTR;1stExon					6:30762372-30763494	6:30652289-30655443	Promoter_Associated	PPP1R18;PPP1R18;PPP1R18;PPP1R18;PPP1R18	ENST00000488324.1;ENST00000274853.3;ENST00000399199.3;ENST00000274853.3;ENST00000376424.2	3'UTR;1stExon;5'UTR;5'UTR;TSS1500	PPP1R18;PPP1R18;PPP1R18;PPP1R18;PPP1R18;PPP1R18	ENST00000467662.1;ENST00000488324.1;ENST00000274853.3;ENST00000399199.3;ENST00000274853.3;ENST00000376424.2	3'UTR;3'UTR;1stExon;5'UTR;5'UTR;TSS1500	chr6:30653580-30655435	3
cg00903438	0.766478	2.16086	5.25318	0.00075601	0.999999	-3.85134	chr2	208756199	+	cg00903438	39719981		AATTATAAACAAAAAATCTAAAACCAAACAACTTAAATTTATATCTTACC		II			NA	NA	NA	NA	NA	NA		OpenSea	AGGAAACTGAGGCATAAGTTTAAATAAATTTCTTAAGGTCACACAGCAGGTAAGGGGTGC[CG]GCAAGATACAAACTCAAGCTGTCTGGCTCCAGACTCTCTGCCCACAACTATTATGCTAAA	GTTGTGGGCAGAGAGTCTGGAGCCAGACAGCTTGAGTTTGTATCTTGCCG	PLEKHM3	NM_001080475	Body				TRUE
cg26387438	-0.952936	-4.90113	-5.23501	0.000772961	0.999999	-3.85285	chr16	1470798	+	cg26387438	34689938	37606993	TACTAAAACCACATTCTATAATCATAAACAAAAACCTAATATAACACCCA	TACTAAAACCACGTTCTATAATCGTAAACGAAAACCTAATATAACGCCCG	I	A	Red	NA	NA	NA	NA	NA	NA	chr16:1470502-1471164	Island	CCTCGACTGACGCCTTGGCGCGCCGTGATAGCGTCACTTCCGTCGCCGGAAACCGGAAAC[CG]GGCGCCATACCAGGCCTCCGCTCACGACTACAGAACGTGGTCCCAGTAGCGCAGCGGAAA	CGGGCGCCATACCAGGCCTCCGCTCACGACTACAGAACGTGGTCCCAGTA	C16orf91;C16orf91	NM_001272051;NM_001272051	1stExon;5'UTR					16:1410097-1411150	16:1470048-1471604	Promoter_Associated	C16orf91;C16orf91;C16orf91	ENST00000442039.2;ENST00000442039.2;ENST00000563974.1	1stExon;5'UTR;TSS200	C16orf91;C16orf91;C16orf91	ENST00000442039.2;ENST00000442039.2;ENST00000563974.1	1stExon;5'UTR;TSS200	chr16:1470700-1471495	3
cg05373161	0.782328	1.0414	5.2331	0.000774766	0.999999	-3.85301	chr16	75587377	-	cg05373161	53714596		CCAACATAATAAAACCCTATTTCCACTAAAAAACACAAAAAAATTAACCC		II			rs144247705	0.0179	NA	NA	NA	NA	chr16:75589560-75590359	N_Shelf	GACCAGCCTGGCCAACATGGTGAAACCCTGTTTCCACTAAAAAACACAAAAAAGTTAGCC[CG]GAGTGGTGGTGCATGCCTGCAGTCCCAGCTACTTGGAAGGCTGAGGCGAGAGGATTGCTT	CGGGCTAACTTTTTTGTGTTTTTTAGTGGAAACAGGGTTTCACCATGTTG	TMEM231;TMEM231;TMEM231	NM_001077418;NM_001077416;NM_001077419	Body;Body;5'UTR								TMEM231;RP11-77K12.8	ENST00000569294.1;ENST00000564489.1	3'UTR;3'UTR	TMEM231;TMEM231;TMEM231;TMEM231;RP11-77K12.8	ENST00000561809.1;ENST00000568377.1;ENST00000569294.1;ENST00000564576.1;ENST00000564489.1	3'UTR;3'UTR;3'UTR;3'UTR;3'UTR
cg13789435	-1.0384	2.62162	-5.20721	0.000799713	0.999999	-3.85518	chr16	69711541	-	cg13789435	3708575		AACTATCTAACAAATTACTCCTCCATAAAAATTTCCATACATTAACTACC		II			rs16959043	0.020228	NA	NA	NA	NA		OpenSea	AGATTCTCTGAAGCTATCTGACAGGTTACTCCTCCATAAGAATTTCCATGCATTGACTAC[CG]CTTATGTGCAGAAACCTGAAAGTGACAACTTTGGGAAATTGCTAATAGTTTAGTTTGGCT	CGGTAGTCAATGCATGGAAATTCTTATGGAGGAGTAACCTGTCAGATAGC	NFAT5;NFAT5;NFAT5;NFAT5;NFAT5;NFAT5	NM_006599;NM_001113178;NM_138713;NM_173215;NM_173214;NM_138714	Body;Body;Body;Body;Body;Body								NFAT5	ENST00000563474.1	5'UTR	NFAT5;NFAT5;NFAT5;NFAT5;NFAT5	ENST00000567990.1;ENST00000563474.1;ENST00000562429.1;ENST00000426654.2;ENST00000565301.1	3'UTR;5'UTR;5'UTR;3'UTR;5'UTR
cg07194689	0.896322	-4.21146	5.20036	0.000806456	0.999999	-3.85576	chr5	102455941	-	cg07194689	63683569	1712885	AAAAAAATTAAAACTAATCATTTAACTCTTACCAAAAATCATTCCACCCA	AAAAAAATTAAAACTAATCATTTAACTCTTACCGAAAATCGTTCCGCCCG	I	A	Red	NA	NA	NA	NA	NA	NA	chr5:102455553-102455990	Island	GGAACCACGGTCAGAAAGGTTAGGACTGATCATTTGGCTCTTGCCGGAAATCGTTCCGCC[CG]GTGAGGTTTCGGCGTGAGACCCGAGGAGGGCGGGGAAGAGGCGTGACGGAGATTCCTGAG	CGGGCGGAACGATTTCCGGCAAGAGCCAAATGATCAGTCCTAACCTTTCT	GIN1	NM_017676	TSS200					5:102483314-102484375	5:102455334-102456510	Promoter_Associated	PPIP5K2;GIN1;GIN1;PPIP5K2;PPIP5K2	ENST00000451606.1;ENST00000508629.1;ENST00000399004.2;ENST00000321521.8;ENST00000321521.8	TSS200;TSS200;TSS200;1stExon;5'UTR	PPIP5K2;PPIP5K2;PPIP5K2;PPIP5K2;GIN1;GIN1;GIN1;GIN1;PPIP5K2;GIN1;PPIP5K2;PPIP5K2;PPIP5K2	ENST00000502481.1;ENST00000507921.1;ENST00000504275.1;ENST00000451606.1;ENST00000513747.1;ENST00000508629.1;ENST00000512248.1;ENST00000513603.1;ENST00000515845.1;ENST00000399004.2;ENST00000513500.1;ENST00000321521.8;ENST00000321521.8	TSS1500;TSS200;TSS200;TSS200;TSS200;TSS200;TSS200;TSS200;5'UTR;TSS200;TSS200;1stExon;5'UTR	chr5:102455465-102456135	3
cg19771350	0.99758	2.73568	5.19889	0.000807914	0.999999	-3.85588	chr11	12114609	+	cg19771350	66724582		TCATTCAATACATATATTACTTTAAAAAAAATCCTCATCTTTATAATACC		II			NA	NA	NA	NA	NA	NA		OpenSea	ATCCCACACAAAAGGTCTCCTTAGCTGGAGAGCCTTACCAGGTGCATGGAGGGGAAGACG[CG]GTACCATAAAGATGAGGATTCCTCTCAAAGTAATATATGCATTGAATGAAATGCCTACTT	CATTCAATGCATATATTACTTTGAGAGGAATCCTCATCTTTATGGTACCG							TRUE				MICAL2;MICAL2	ENST00000537344.1;ENST00000544073.1	TSS1500;TSS1500	MICAL2;MICAL2;MICAL2;MICAL2;MICAL2	ENST00000537344.1;ENST00000532179.1;ENST00000526065.1;ENST00000544073.1;ENST00000532945.1	TSS1500;TSS1500;TSS1500;TSS1500;TSS1500	chr11:12114300-12114615	3
cg08734053	-1.60633	3.45515	-5.18727	0.00081952	0.999999	-3.85686	chr1	35442250	-	cg08734053	42623544	17669825	AACTCAACAACACCAAACTAAAAATATACAAAATATCAAACATAAAAACA	AACTCAACAACGCCAAACTAAAAATATACAAAATATCGAACGTAAAAACG	I	A	Red	NA	NA	NA	NA	NA	NA	chr1:35442237-35442936	Island	GGCAGCTGTTGAGGCTCAGCAGCGCCAGGCTGAGGGTGTGCAGGATGTCGAGCGTGGAGG[CG]GCGCGACACCGGTCTCCGTTGTCTTCCCCCCCAGCCACCTAGGGCGCCAGCAGCAGGTGG	GGCTCAGCAGCGCCAGGCTGAGGGTGTGCAGGATGTCGAGCGTGGAGGCG								1:35214837-35215464			RP11-244H3.1	ENST00000417456.1	3'UTR	RP11-244H3.1;RP11-244H3.1	ENST00000417456.1;ENST00000311990.4	3'UTR;3'UTR	chr1:35441885-35442835	3
cg04725504	-0.7123	2.79929	-5.18508	0.000821724	0.999999	-3.85705	chr6	37986386	-	cg04725504	22787535		CCTCTACTATACCCTTTTCTTTCTACTCAAAATTTCTTAAAAATCATTTC		II			NA	NA	NA	NA	NA	NA		OpenSea	TCATATTTACACCTCTGCTGTGCCCTTTTCTTTCTACTCAGAATTTCTTGGAGGTCATTT[CG]TATCGGTACCAATGCTCATTCTTTTATTGTGGCTGTATAGTTTTACATTATACTGCCATT	CTCTGCTGTGCCCTTTTCTTTCTACTCAGAATTTCTTGGAGGTCATTTCG	ZFAND3	NM_021943	Body																		chr6:37986364-37986972	6
cg25134872	-0.814808	1.95977	-5.17717	0.000829757	0.999999	-3.85772	chr15	39491368	-	cg25134872	7700891		TTATAAATTATAACAACCTAAAACAAAATTCCATTACCCTCAACAAAAAC		II			NA	NA	NA	NA	NA	NA		OpenSea	AGTTGTTTGTTTTATAGATTGTGACAGCCTAAAGCAAGATTCCATTGCCCTCAACAAAGA[CG]TAACACTCAGGGAAAATACCAGGACAATTCAGCTTTGACAAAGTAGTGGCTGGGGGACTC	CGTCTTTGTTGAGGGCAATGGAATCTTGCTTTAGGCTGTCACAATCTATA														RP11-624L4.1;RP11-624L4.1;RP11-624L4.1	ENST00000561058.1;ENST00000560484.1;ENST00000558209.1	3'UTR;3'UTR;3'UTR	chr15:39491320-39491610	3
cg15189349	0.731088	2.33356	5.1734	0.000833611	0.999999	-3.85804	chr7	29995003	+	cg15189349	62758921		TCAATATAAATACCCAAACAAAAATAAAATAATACCTAACAAATAATAAC		II			NA	NA	NA	NA	NA	NA		OpenSea	TCCTTGGAACTTGGTCGATTGAAATGTAAGTGCACTGAAAAACAAACACAGGAAAGAAAG[CG]CCATCACCTGTCAGGTACCACCTCATTTCTGCCTGGGTACTTATACTGAACCATCATATT	CGCCATCACCTGTCAGGTACCACCTCATTTCTGCCTGGGTACTTATACTG	SCRN1;SCRN1;SCRN1;SCRN1	NM_001145513;NM_014766;NM_001145514;NM_001145515	Body;Body;Body;5'UTR								SCRN1;SCRN1;SCRN1;SCRN1	ENST00000416113.2;ENST00000544388.1;ENST00000494620.1;ENST00000425819.2	TSS200;5'UTR;3'UTR;5'UTR	SCRN1;SCRN1;SCRN1;SCRN1	ENST00000416113.2;ENST00000544388.1;ENST00000494620.1;ENST00000425819.2	TSS200;5'UTR;3'UTR;5'UTR					chr7:29994635-29999557	3
cg03583383	0.859705	-4.19774	5.1714	0.000835662	0.999999	-3.85821	chr6	24646278	-	cg03583383	90707561	52707182	CAAAACAAACTAAAACTACTACTACACTCTCACCTCCAACAATAACAACA	CAAAACAAACTAAAACTACTACTACGCTCTCACCTCCGACAATAACAACG	I	A	Red	NA	NA	NA	NA	NA	NA	chr6:24645931-24646591	Island	CTGGACCAAGCCCAAGACAGGCTGAAGCTACTGCTGCGCTCTCACCTCCGGCAGTGACAG[CG]AGCGCCGCCGCCGCTCTGCGCGGGGCCAGCCAGGCCCGCCGAGGGCAGCACAGGTGGAGC	CGCTGTCACTGCCGGAGGTGAGAGCGCAGCAGTAGCTTCAGCCTGTCTTG	KIAA0319;KIAA0319;KIAA0319;KIAA0319;KIAA0319;KIAA0319;KIAA0319;KIAA0319	NM_001168374;NM_001168377;NM_014809;NM_001168375;NM_001168376;NM_001168374;NM_001168377;NM_014809	1stExon;1stExon;1stExon;TSS200;TSS200;5'UTR;5'UTR;5'UTR				TRUE	6:24753911-24754554	6:24645905-24646847	Promoter_Associated_Cell_type_specific	KIAA0319;KIAA0319;KIAA0319;KIAA0319;KIAA0319	ENST00000535378.1;ENST00000543707.1;ENST00000430948.2;ENST00000535378.1;ENST00000537886.1	1stExon;TSS1500;TSS200;5'UTR;5'UTR	KIAA0319;KIAA0319;KIAA0319;KIAA0319;KIAA0319	ENST00000537886.1;ENST00000543707.1;ENST00000430948.2;ENST00000535378.1;ENST00000537886.1	1stExon;TSS1500;TSS200;5'UTR;5'UTR	chr6:24645900-24646570	3
cg16954369	-0.688152	2.33752	-5.16332	0.000844023	0.999999	-3.8589	chr14	102332728	+	cg16954369	16642214		TAAAACCAAATCAATCTATAATATAAATAATACCACAAAACTAAATCACC		II			NA	NA	NA	NA	NA	NA		OpenSea	TCATGAAAATAAAATCAAACTTAGGGAGAGAAAGTAACTTGTGAAATACTCTACAGAGTA[CG]GTGACCCAGCCCTGTGGCACCATCCACACCACAGATTGATTTGGTTCCATTTTATCGATA	CGGTGACCCAGCCCTGTGGCACCATCCACACCACAGATTGATTTGGTTCC	PPP2R5C;PPP2R5C;PPP2R5C;PPP2R5C;PPP2R5C	NM_001161726;NM_001161725;NM_178587;NM_002719;NM_178586	Body;Body;Body;Body;Body								PPP2R5C	ENST00000334756.6	5'UTR	PPP2R5C;PPP2R5C;PPP2R5C	ENST00000334756.6;ENST00000553730.1;ENST00000556307.1	5'UTR;5'UTR;3'UTR
cg07521723	-0.87415	-4.65461	-5.15484	0.000852885	0.999999	-3.85963	chr16	27280150	+	cg07521723	46746521	87616262	CCAAAACAATAACACAAACAAAAAACCAAAAATACATCACTCAACAAACA	CCAAAACAATAACGCAAACGAAAAACCGAAAATACGTCACTCAACGAACG	I	A	Red	NA	NA	NA	NA	NA	NA	chr16:27279886-27280243	Island	CTTTGAGGCGGGGCGAACGCGAACGCGGCGTTCCCATTGGTGGCCTGCGGCTTATTCGCC[CG]TCCGTTGAGTGACGCACTTCCGGTTCTCCGTTTGCGCCATTGCCCTGGTGGTTCCGCCTC	CCAGGGCAATGGCGCAAACGGAGAACCGGAAGTGCGTCACTCAACGGACG	NSMCE1	NM_145080	TSS200					16:27187296-27187785	16:27279763-27280443	Promoter_Associated	CTD-3203P2.2;CTD-3203P2.2;NSMCE1;CTD-3203P2.2	ENST00000565060.1;ENST00000499939.2;ENST00000361439.4;ENST00000566854.1	TSS200;TSS200;TSS200;5'UTR	CTD-3203P2.2;CTD-3203P2.2;NSMCE1;NSMCE1;NSMCE1;NSMCE1;NSMCE1;NSMCE1;NSMCE1;NSMCE1;NSMCE1;NSMCE1;NSMCE1;CTD-3203P2.2	ENST00000565060.1;ENST00000499939.2;ENST00000563512.1;ENST00000565626.1;ENST00000567375.1;ENST00000567710.1;ENST00000563273.1;ENST00000565070.1;ENST00000566087.1;ENST00000561960.1;ENST00000569236.1;ENST00000564342.1;ENST00000361439.4;ENST00000566854.1	TSS200;TSS200;TSS200;TSS200;TSS200;TSS200;TSS200;TSS200;TSS200;TSS200;TSS200;TSS1500;TSS200;5'UTR	chr16:27280005-27280230	3
cg11336053	-0.799816	-4.62314	-5.15476	0.000852974	0.999999	-3.85964	chr3	122135006	+	cg11336053	54763885	19759163	AAAACCAAAAATAAACATTAACAACTTTTTTACACAAACACAAATAACCA	AAAACCGAAAATAAACATTAACGACTTTTTTACGCAAACGCAAATAACCG	I	T	Red	NA	NA	NA	NA	NA	NA	chr3:122134685-122135084	Island	TGGCGCATGTGCAAAGGAAGTCCCTCCTACCACTACCGAGCCGAGATGACCAATGGGAGA[CG]GCCATCTGCGCCTGCGCAAAAAAGTCGCCAATGTTCATTTCCGGTCTTTTTCGCCCCGCC	CGGCCATCTGCGCCTGCGCAAAAAAGTCGCCAATGTTCATTTCCGGTCTT	WDR5B	NM_019069	TSS200					3:123617376-123617819	3:122134105-122135725	Unclassified	WDR5B	ENST00000330689.4	TSS200	WDR5B	ENST00000330689.4	TSS200	chr3:122134845-122135415	3
cg09700868	0.823958	2.25725	5.14039	0.000868231	0.999999	-3.86087	chr19	10562169	-	cg09700868	47613101	18604856	CAACTATAAATCTACATAACCACTAATTTATTAACTACACATTTACAACA	CGACTATAAATCTACGTAACCGCTAATTTATTAACTACGCATTTACAACG	I	C	Grn	rs2569758	0.080189	NA	NA	NA	NA		OpenSea	GGGGTGTATCTGCGGCTATAGGTCTGCGTAGCCGCTGGTTTATTGGCTACGCATTTGCAG[CG]CTGGGGTGTTGGGAATAGATTCTGAAGAGTGGCACGCCAGTGTGTACTTGTGTAGGTGTA	CGGCTATAGGTCTGCGTAGCCGCTGGTTTATTGGCTACGCATTTGCAGCG	PDE4A;PDE4A;PDE4A;PDE4A;PDE4A	NM_006202;NM_001243121;NM_001111307;NM_001111308;NM_001111309	TSS1500;Body;Body;Body;Body								PDE4A;PDE4A	ENST00000344979.2;ENST00000419866.2	TSS1500;5'UTR	PDE4A;PDE4A	ENST00000344979.2;ENST00000419866.2	TSS1500;5'UTR			chr19:10561222-10562902	6	chr19:10561405-10562739	6
cg26606723	0.751936	2.90588	5.13856	0.0008702	0.999999	-3.86103	chr10	112723337	+	cg26606723	30737919		TATATTCCTAACCCACTACACTAAAACAATTCTAACTACAATTAATTAAC		II			NA	NA	NA	NA	NA	NA		OpenSea	AGACTGCTCTCTCTTCTATCGTCACCACCACTGAAATCCTTTCTGTTATCTAAAGCTATC[CG]CCAATTAATTGTAGCTAGAACTGTTTTAGTGTAGTGGGTTAGGAACATAGGCTGTGAGCA	CGCCAATTAATTGTAGCTAGAACTGTTTTAGTGTAGTGGGTTAGGAACAT	SHOC2;SHOC2	NM_001269039;NM_007373	TSS1500;5'UTR								SHOC2;SHOC2;SHOC2	ENST00000265277.5;ENST00000369452.4;ENST00000489390.1	5'UTR;5'UTR;5'UTR	SHOC2;SHOC2;SHOC2;SHOC2;SHOC2;SHOC2;SHOC2	ENST00000451838.1;ENST00000497305.1;ENST00000265277.5;ENST00000369452.4;ENST00000480155.1;ENST00000489390.1;ENST00000489783.1	TSS1500;TSS1500;5'UTR;5'UTR;5'UTR;5'UTR;5'UTR
cg11436025	1.24099	3.57662	5.13392	0.000875199	0.999999	-3.86143	chr11	117376238	-	cg11436025	26645894	97684559	CCCAACTCACAATAACAACTACATTACTAACAATACATATATAATTACCA	CCCGACTCACGATAACGACTACGTTACTAACGATACATATATAATTACCG	I	T	Red	NA	NA	NA	NA	NA	NA		OpenSea	TGAGCTGGCGCTCCCGGCTCACGGTGGCGGCTGCGTTGCTGGCGATGCATGTATAGTTGC[CG]TTGTGCTTGAGGGAGACGCTAGAGATCTGCAGGGAGCTCATGAATTCCTTGCTCTCGATG	CGGCAACTATACATGCATCGCCAGCAACGCAGCCGCCACCGTGAGCCGGG	DSCAML1	NM_020693	Body					11:116881409-116881579									chr11:117375985-117376295	3
cg11754374	-0.724855	3.0326	-5.13298	0.000876223	0.999999	-3.86152	chr11	131707651	-	cg11754374	22698523	47678888	CAAAAACTATACATAATATTACAAAAAACCTATCATTACTACCTACCACA	CGAAAACTATACGTAATATTACGAAAAACCTATCATTACTACCTACCGCG	I	A	Red	NA	NA	NA	NA	NA	NA		OpenSea	TTCCTGTGCACCCGAGGGCTATGCGTGGTGTTGCGGGAGACCTGTCATTGCTGCCTGCCG[CG]ATGCCAGGCCCCACGCTGGGGGAGCCACCCGGGTCCTCACCTGGAGATGTGGCTCTCTGT	CGCGGCAGGCAGCAATGACAGGTCTCCCGCAACACCACGCATAGCCCTCG	NTM	NM_001048209	Body
cg07832903	-1.38754	-4.29577	-5.12766	0.000882002	0.999999	-3.86198	chr10	69644926	-	cg07832903	26789112	16648568	AAAAACAACAACAACAACAATTAAATACCAAAATACACAAAATACAAACA	AAAAACGACGACGACGACGATTAAATACCGAAATACGCAAAATACGAACG	I	A	Red	NA	NA	NA	NA	NA	NA	chr10:69644169-69645178	Island	CGAGGAGGAGGAAGAGGCGGCGGCGGCGGCGATTGGGTACCGAGGTGCGCAGGGTGCGGG[CG]GCCGGAACTGCGCATCTCCTCCTCCCTCTCCCCGGGCTCCTACTGGCCTGAGGTTGAGGG	CGCCCGCACCCTGCGCACCTCGGTACCCAATCGCCGCCGCCGCCGCCTCT	SIRT1;SIRT1	NM_001142498;NM_012238	TSS200;Body	high-CpG:69314347-69314966				10:69314092-69315167	10:69644323-69645120	Promoter_Associated	SIRT1	ENST00000497639.1	TSS200	SIRT1;SIRT1	ENST00000497639.1;ENST00000473922.1	TSS200;TSS200	chr10:69644625-69645135	3
cg21147177	0.750729	2.38388	5.11498	0.000895949	0.999999	-3.86308	chr11	14295528	+	cg21147177	96747286		AACCATAATTTACCAACCCTACTTTATTATAACACATTTAACATTTAAAC		II			NA	NA	NA	NA	NA	NA		OpenSea	TTCAGGAAATGCTGTCTGAAAGAACTTCCACATAAAGAGACTTAAGAGATTCTAAAGAAT[CG]CTCAAATGCTAAATGTGCTATAATAAAGCAGGGCTGGCAAACCATGGCCTGTGGGTCAAA	CGCTCAAATGCTAAATGTGCTATAATAAAGCAGGGCTGGCAAACCATGGC							TRUE				RP11-21L19.1	ENST00000534587.1	TSS1500	RP11-21L19.1	ENST00000534587.1	TSS1500	chr11:14295485-14295750	3
cg02038065	0.769112	2.69553	5.11307	0.000898076	0.999999	-3.86325	chr10	6180564	-	cg02038065	73687936		ACACATCCCTTATTTTAAATATCTCATATTACCTTACRATCAAATTCAAC		II			NA	NA	NA	NA	NA	NA		OpenSea	GGTATTTTGTTGCACATCCCTTATTTTAGGTGTCTCATGTTGCCTTGCGATCAGATTCAG[CG]TATGCATTTTTGGCAGGAATACCACAGATGTGACTCGGTATCCTTTCCTATGAACCATGT	CGCTGAATCTGATCGCAAGGCAACATGAGACACCTAAAATAAGGGATGTG											RP11-414H17.6	ENST00000435526.1	TSS1500	RP11-414H17.6	ENST00000435526.1	TSS1500	chr10:6180520-6180710	3
cg16281582	-0.825048	2.33858	-5.11082	0.000900577	0.999999	-3.86344	chr3	155574674	+	cg16281582	70750591		ACTATATAATTCCACTTTTATAATATTCTTAAAAAAACRTAAATATAACC		II			NA	NA	NA	NA	NA	NA	chr3:155572358-155572604	S_Shelf	TAGTTGCACCAGTCCACTGTCCTCCTCCCTGTTCTTTGGCAATCACTAATTTGTTCTCCA[CG]GCTATACTTACGTCCTTTCAAGAATATTATAAAAGTGGAATCATATAGTATGCAACTTTG	CGGCTATACTTACGTCCTTTCAAGAATATTATAAAAGTGGAATCATATAG
cg03199575	0.75936	-4.00254	5.11054	0.000900898	0.999999	-3.86347	chr1	220701761	+	cg03199575	46685149		TAAATAAAAATAAAACCRATACCTCAAATCACTACCTAACTCRTCCTAAC		II			NA	NA	NA	NA	NA	NA	chr1:220701507-220702348	Island	GAGAACGGGGCGCGGCGCGGGTGACGCTGTCAGGGCCGCGGTTCCTGACGCCCAGGCGCT[CG]CCAGGACGAGCCAGGCAGTGATTTGAGGCACCGGCTTCACCTTCACCCATGGTCCGGAGA	CGCCAGGACGAGCCAGGCAGTGATTTGAGGCACCGGCTTCACCTTCACCC	MARK1;MARK1	NM_018650;NM_018650	5'UTR;1stExon					1:218767944-218769020	1:220701490-220702329	Unclassified	MARK1;MARK1;MARK1;MARK1;MARK1	ENST00000366918.4;ENST00000402574.1;ENST00000472121.1;ENST00000366917.4;ENST00000402574.1	5'UTR;1stExon;TSS200;TSS200;5'UTR	MARK1;MARK1;MARK1;MARK1;MARK1;MARK1	ENST00000485104.1;ENST00000366918.4;ENST00000402574.1;ENST00000472121.1;ENST00000366917.4;ENST00000402574.1	TSS1500;5'UTR;1stExon;TSS200;TSS200;5'UTR	chr1:220701260-220702155	3
cg22538664	0.984218	-4.62978	5.10521	0.000906872	0.999999	-3.86393	chr13	41885311	+	cg22538664	72744535	2761283	ACATACACAAAACACCCTTTAACAAAAAACTACAAATAACTACAAAAACA	GCATACGCGAAACGCCCTTTAACGAAAAACTACGAATAACTACGAAAACG	I	T	Red	NA	NA	NA	NA	NA	NA	chr13:41885251-41886196	Island	CCGAGATTGCGGCGAGGAGAGCCGCAGCACAAGGCAAATCCACGCGGTTGGTCCCCGCTA[CG]CCCCCGTAGTCACCCGCAGCCCCTCGCCAAAGGGCGCTCCGCGCATGCGCACAGGATCCG	CGCCCCCGTAGTCACCCGCAGCCCCTCGCCAAAGGGCGCTCCGCGCATGC	NAA16;NAA16;NAA16	NM_024561;NM_018527;NM_001110798	TSS200;TSS200;TSS200					13:40783252-40784234	13:41884814-41886487	NonGene_Associated	NAA16;NAA16	ENST00000379367.3;ENST00000403412.3	TSS200;TSS200	NAA16;NAA16;NAA16;NAA16	ENST00000379367.3;ENST00000403412.3;ENST00000476980.1;ENST00000464857.1	TSS200;TSS200;TSS200;TSS200	chr13:41885100-41885475	3
cg14759740	1.00818	-4.4163	5.10297	0.000909394	0.999999	-3.86413	chr20	60962311	-	cg14759740	86660108	62795560	AACAAAATACAAAATACTAAATACAACTAAAACCATAACCCTAAAAACCA	AACGAAATACGAAATACTAAATACGACTAAAACCGTAACCCTAAAAACCG	I	A	Red	NA	NA	NA	NA	NA	NA	chr20:60961570-60962753	Island	TTGGACGCGGGGGACGGGGTGCGGGGTGCTGGGTGCGGCTGGGGCCGTGACCCTAGGGGC[CG]GTTTGCGCCGGGAGCCGGGGCACGGTTCCGGCCGTACTCACGGCGCCGCGCGGTGACTCC	CGGCCCCTAGGGTCACGGCCCCAGCCGCACCCAGCACCCCGCACCCCGTC	RPS21	NM_001024	5'UTR					20:60394737-60396148	20:60961279-60964345	Unclassified	RPS21;RPS21;RPS21;RPS21;RPS21;RPS21	ENST00000370592.1;ENST00000492356.1;ENST00000343986.3;ENST00000370562.1;ENST00000450116.2;ENST00000337102.6	5'UTR;5'UTR;5'UTR;TSS200;TSS200;5'UTR	RPS21;RPS21;RPS21;RPS21;RPS21;RPS21	ENST00000370592.1;ENST00000492356.1;ENST00000343986.3;ENST00000370562.1;ENST00000450116.2;ENST00000337102.6	5'UTR;5'UTR;5'UTR;TSS200;TSS200;5'UTR	chr20:60962265-60962970	3
cg18558647	-0.849236	-3.627	-5.09446	0.000919043	0.999999	-3.86487	chr15	93198495	-	cg18558647	49655592	92732294	AACACCTATACATACAAATAAAACAAACACACAACAACAACAAATTAACA	AACACCTATACGTACAAATAAAACGAACGCGCGACGACAACAAATTAACG	I	A	Red	NA	NA	NA	NA	NA	NA	chr15:93198374-93199181	Island	GGGGCGCACCAGGGCACCTGTGCGTGCAGGTGGGGCGGGCGCGCGGCGACAGCAGGTTGG[CG]ATGCCGCCCTGTCGGCCGGCGGGGGAAGGAAGAGGGCGGGAGGGCCCACCTGAAGACGCG	CGCCAACCTGCTGTCGCCGCGCGCCCGCCCCACCTGCACGCACAGGTGCC	FAM174B	NM_207446	Body					15:90999443-91000185	15:93198349-93199173	Unclassified_Cell_type_specific	FAM174B;FAM174B;FAM174B	ENST00000555748.1;ENST00000555748.1;ENST00000557398.1	1stExon;5'UTR;5'UTR	FAM174B;FAM174B;FAM174B;FAM174B;FAM174B;FAM174B	ENST00000555748.1;ENST00000555613.1;ENST00000555748.1;ENST00000556824.1;ENST00000557480.1;ENST00000557398.1	1stExon;3'UTR;5'UTR;5'UTR;5'UTR;5'UTR	chr15:93198365-93198695	3
cg20937677	-0.825068	2.71072	-5.09152	0.000922405	0.999999	-3.86513	chr20	5803245	-	cg20937677	50692587		ACTTATATCCCTAAATCCCAACAATAAAACAAATTATATAATTCCTTATC		II			rs237088	0.013168	NA	NA	NA	NA		OpenSea	TGAGTGTGTGTGCTTGTGTCCCTAAGTCCCAGCAGTGAGACAAATTGTGTGGTTCCTTAT[CG]TACCTGAGAAGCAGGGAGCAGCCACCAAGAAGACTGTTACAGTGGGTGAGTTGTTTATGC	CTTGTGTCCCTAAGTCCCAGCAGTGAGACAAATTGTGTGGTTCCTTATCG	C20orf196;C20orf196;C20orf196	NM_001303477;NM_152504;NM_001303478	Body;Body;Body								C20orf196	ENST00000541651.1	3'UTR	C20orf196	ENST00000541651.1	3'UTR	chr20:5803185-5803615	3
cg23850317	-0.766278	1.87821	-5.09005	0.000924092	0.999999	-3.86526	chr5	139866040	-	cg23850317	14635826		TCCTAAAAATAATAACTTTTATCAACCATAAAAATATAAATAACATAAAC		II			NA	NA	NA	NA	NA	NA		OpenSea	AGTATTAATTATCCTAGAGATAGTGACTTTTGTCAACCATGAAAGTATAGGTAACATAAG[CG]CTAGAAGTTCATTAAAGTAACTTTTAAACCCACCTTAAATTATGGAGCTTTTACTAGTAT	CCTAGAGATAGTGACTTTTGTCAACCATGAAAGTATAGGTAACATAAGCG	ANKHD1;ANKHD1-EIF4EBP3	NM_017747;NM_020690	Body;Body											ANKHD1	ENST00000506755.1	TSS200
cg00367438	0.747233	-2.39562	5.08228	0.000933054	0.999999	-3.86595	chr7	150780797	-	cg00367438	47726946		RATTTTAAAAATTATACTACCCCCTAAAAATTTAAACRACAACAACRTCC		II			NA	NA	NA	NA	NA	NA	chr7:150777607-150780879	Island	CTGGCGGGGGCGGTTTTGGGGGTTGTGCTACCCCCTAGAGGTTTGGGCGGCAGCAGCGTC[CG]CCCCCTCCCCTGCCAACAGCCAGGGCATCTATCACACCAGACACCGACGTCAGCTGGAGC	GTTTTGGGGGTTGTGCTACCCCCTAGAGGTTTGGGCGGCAGCAGCGTCCG	TMUB1;TMUB1	NM_001136044;NM_031434	TSS200;TSS1500						7:150779682-150781151	Promoter_Associated	TMUB1;TMUB1;TMUB1;TMUB1;TMUB1	ENST00000462940.1;ENST00000392818.3;ENST00000476627.1;ENST00000297533.4;ENST00000482202.1	TSS1500;TSS1500;TSS1500;TSS200;TSS1500	TMUB1;TMUB1;TMUB1;TMUB1;TMUB1;TMUB1;TMUB1	ENST00000462940.1;ENST00000492838.1;ENST00000392818.3;ENST00000488752.1;ENST00000476627.1;ENST00000297533.4;ENST00000482202.1	TSS1500;TSS1500;TSS1500;TSS1500;TSS1500;TSS200;TSS1500	chr7:150779905-150780950	3
cg05997131	-0.797141	-4.38732	-5.08183	0.000933574	0.999999	-3.86599	chr22	39077908	+	cg05997131	97636899	18710135	AAAAAATAAACACAACCAAACAACAAACAAAACTACTTTTCCAAAAACCA	AAAAAATAAACGCAACCGAACGACGAACAAAACTACTTTTCCGAAAACCG	I	A	Red	NA	NA	NA	NA	NA	NA	chr22:39077816-39078400	Island	CCGCTGCGGGCACTGGAGGACCCGGGGCTAGAGGGCGCCGCTCTCGCCCGGCTCGCGCCT[CG]GCTCCCGGAAAAGCAGCTCTGTCCGCCGTTCGGCTGCGCTCACCTCCTTTCCGCTTCCGG	CGGCTCCCGGAAAAGCAGCTCTGTCCGCCGTTCGGCTGCGCTCACCTCCT	TOMM22	NM_020243	TSS200					22:37407703-37408346	22:39077350-39078451	Promoter_Associated	TOMM22;RP3-508I15.9;RP3-508I15.9;RP3-508I15.9	ENST00000216034.4;ENST00000431924.1;ENST00000412067.1;ENST00000444381.1	TSS200;TSS200;TSS200;TSS200	TOMM22;TOMM22;RP3-508I15.9;RP3-508I15.9;RP3-508I15.9	ENST00000492561.1;ENST00000216034.4;ENST00000431924.1;ENST00000412067.1;ENST00000444381.1	TSS1500;TSS200;TSS200;TSS200;TSS200	chr22:39077800-39078050	3
cg26535835	-0.92012	-4.96761	-5.07629	0.000940027	0.999999	-3.86648	chr2	197036297	-	cg26535835	17776990	27798251	ATAACTCCTAACAACAACAACAAAAAAAACTACCAAAACTTACAATCACA	ATAACTCCTAACGACAACAACGAAAAAAACTACCGAAACTTACAATCGCG	I	A	Red	NA	NA	NA	NA	NA	NA	chr2:197035589-197036383	Island	GCTTCTCGTGAAGTGACTCCTGGCGACAGCAGCGGAGAGGACTACCGAAGCTTGCAGTCG[CG]GTTTGAAAACTGCAGCCGCGTCTGGGGCATCGCCGTTCGCCAGATCCCTCCCCCTAGGTC	CGCGACTGCAAGCTTCGGTAGTCCTCTCCGCTGCTGTCGCCAGGAGTCAC	STK17B;STK17B	NM_004226;NM_004226	5'UTR;1stExon	high-CpG:196744525-196744567				2:196743698-196745026	2:197036017-197037068	Promoter_Associated	STK17B;STK17B;STK17B	ENST00000263955.4;ENST00000263955.4;ENST00000409228.1	1stExon;5'UTR;5'UTR	STK17B;STK17B;STK17B;STK17B;STK17B	ENST00000449152.1;ENST00000263955.4;ENST00000263955.4;ENST00000420683.1;ENST00000409228.1	TSS1500;1stExon;5'UTR;5'UTR;5'UTR	chr2:197035845-197036495	3
cg04439623	-1.07218	-3.48152	-5.06902	0.000948579	0.999999	-3.86712	chr1	207627601	+	cg04439623	91654542	63635889	TTAAATAATATCCAACACACATACTAATTCTAAACACACACCTACAAACA	TTAAATAATATCCGACACACGTACTAATTCTAAACGCACACCTACAAACG	I	A	Red	NA	NA	NA	NA	NA	NA	chr1:207627531-207628280	Island	CGTGCCGGGCCGTCCCTCCCGCTTGTCCCACCCTCACCGGCGCCGCGTCAGCCCCCAGGC[CG]CCTGCAGGTGTGCGCTCAGAACTAGCACGTGTGCCGGACACTATTTAAGGGCCCGCCTCT	TTAAATAGTGTCCGGCACACGTGCTAGTTCTGAGCGCACACCTGCAGGCG	CR2;CR2	NM_001877;NM_001006658	TSS200;TSS200				TRUE	1:205694164-205694903	1:207627408-207628211	Unclassified	CR2;CR2;CR2	ENST00000458541.2;ENST00000367059.3;ENST00000367059.3	TSS200;5'UTR;1stExon	CR2;CR2;CR2;CR2	ENST00000479186.1;ENST00000458541.2;ENST00000367059.3;ENST00000367059.3	TSS1500;TSS200;5'UTR;1stExon	chr1:207627405-207627915	3
cg19988408	0.692022	-4.85279	5.06597	0.000952188	0.999999	-3.86739	chr16	66914202	-	cg19988408	79800155	53631536	AAAATTAAAAAAACCACTAAATTCAAAATATACAAAATATAACAACCACA	AAAATTAAAAAAACCGCTAAATTCGAAATATACAAAATATAACGACCACG	I	T	Red	NA	NA	NA	NA	NA	NA	chr16:66914167-66914782	Island	TAACAACGGTGAGGAATTGGGGAGGCCGCTGGGTTCGGGGTATGCAGAGTGTAGCGGCCA[CG]TAGCTGGCGATCTCAGGCACGTGACTGCCTGGTCCTGTGGCCCCGCGCTCGAACACTTTC	CGTGGCCGCTACACTCTGCATACCCCGAACCCAGCGGCCTCCCCAATTCC	PDP2	NM_020786	TSS200					16:65471669-65472671	16:66913721-66915160	Promoter_Associated	PDP2;PDP2;PDP2	ENST00000568869.1;ENST00000568720.1;ENST00000311765.2	TSS1500;TSS1500;TSS200	PDP2;PDP2;PDP2;PDP2;PDP2;PDP2;PDP2;PDP2	ENST00000566543.1;ENST00000568869.1;ENST00000561704.1;ENST00000568398.1;ENST00000566805.1;ENST00000568720.1;ENST00000566776.1;ENST00000311765.2	5'UTR;TSS1500;TSS1500;TSS1500;TSS1500;TSS1500;TSS1500;TSS200	chr16:66914100-66915230	3
cg27120543	-0.675106	0.54409	-5.06396	0.000954574	0.999999	-3.86757	chr7	15555129	-	cg27120543	90607572		CCAAAACCCRTTAAATCCCTAAAATTAAAATATACTTTATTATCATTCCC		II			rs79378318	0.016507	NA	NA	NA	NA		OpenSea	AACTTGAAATCCCAGAGCCCGTTAAATCCCTGGAATTAGAATGTGCTTTGTTGTCATTCC[CG]TGGATGTACGTTTTGGCTTTTAAAAAGCATGCAAGGCATGGTAACCATGTGGAACATAAA	CGGGAATGACAACAAAGCACATTCTAATTCCAGGGATTTAACGGGCTCTG	TMEM195	NM_001004320	Body				TRUE										chr7:15554800-15555330	3
cg05010753	-0.690129	2.39222	-5.06068	0.000958485	0.999999	-3.86786	chr11	83318500	-	cg05010753	36696930		TAAACACTATAATAAAATCTATTAATTATCTCCCAATACCCACTATCCCC		II			NA	NA	NA	NA	NA	NA		OpenSea	AATATTGTCTATGGGCACTATGGTGGGGTCTGTTAGTTGTCTCCCAGTACCCACTGTCCC[CG]CTGTTCTCTTTTAGTAACAGGACTCCTCCCGTCCATCCACGACAGAGTCTTAGCAAGGCA	CGGGGACAGTGGGTACTGGGAGACAACTAACAGACCCCACCATAGTGCCC	DLG2;DLG2;DLG2;DLG2;DLG2;DLG2	NM_001142702;NM_001142700;NM_001206769;NM_001300983;NM_001364;NM_001142699	Body;Body;Body;Body;Body;Body
cg13320002	0.801157	-4.77003	5.04686	0.000975145	0.999999	-3.86909	chr2	71222292	+	cg13320002	61788898	78753380	CCACAACCTACCAAAAAACAAATTCTAAAAAAATTACTAAAACACAATCA	CCGCAACCTACCGAAAAACAAATTCTAAAAAAATTACTAAAACGCGATCG	I	A	Red	NA	NA	NA	NA	NA	NA	chr2:71221520-71222299	Island	GTCCCTCCCTGTGCACTCCCGTACCAGCCTGGAGGTGGTCCAGGGCCGGACAGGGCCGCC[CG]ACCGCGCCCCAGCAACCTCCCCAGAACCTGCCTCCCGGCAGGTTGCGGACAAGTCTGTCT	CCGCAACCTGCCGGGAGGCAGGTTCTGGGGAGGTTGCTGGGGCGCGGTCG	TEX261	NM_144582	TSS1500	high-CpG:71075347-71075821				2:71074990-71075871	2:71221079-71222995	Promoter_Associated	AC007040.6;TEX261;AC007040.11;TEX261	ENST00000416229.1;ENST00000466731.1;ENST00000453130.1;ENST00000272438.4	5'UTR;TSS1500;TSS1500;TSS1500	AC007040.6;TEX261;AC007040.11;TEX261;TEX261;TEX261;TEX261	ENST00000416229.1;ENST00000466731.1;ENST00000453130.1;ENST00000489894.1;ENST00000433258.1;ENST00000473055.1;ENST00000272438.4	5'UTR;TSS1500;TSS1500;TSS1500;TSS1500;TSS1500;TSS1500			chr2:71220995-71223048	6	chr2:71219974-71223224	6
cg01732120	0.853585	2.43682	5.04679	0.000975235	0.999999	-3.8691	chr6	24441621	-	cg01732120	75685510		TAAATTAATCTATACCTTATAACTATAATTCCCAAACTACACACTAAAAC		II			NA	NA	NA	NA	NA	NA		OpenSea	AATCTCAAATTTAGATTAATCTGTGCCTTATAGCTGTGATTCCCAAACTGCACACTGAAG[CG]CTTCAGTGAACTGGCAAAGATGCTGTAGATATTTTGACATTTCAAAGATAACAGTGACAT	CGCTTCAGTGTGCAGTTTGGGAATCACAGCTATAAGGCACAGATTAATCT	GPLD1	NM_001503	Body														chr6:24441585-24442015	3
cg18261468	-0.747026	-4.34813	-5.04595	0.000976251	0.999999	-3.86918	chr3	196230661	+	cg18261468	5685850	65646294	AAAACATTCACCCTTAAACAATTTTCTAAATAAAAAATACAATTTTAACA	AAAACGTTCGCCCTTAAACAATTTTCTAAATAAAAAATACGATTTTAACG	I	A	Red	NA	NA	NA	NA	NA	NA	chr3:196229810-196230791	Island	CCCTATTCGTTGCGGCAGCGCAGCAGCCACCGGACAAGCGCTAGCAACGTCACAACCGCC[CG]CCAAAATCGCACTTCCCACCCAGAAAACTGCCCAAGGGCGAACGTTCCCGGGGCGGGACT	GGAACGTTCGCCCTTGGGCAGTTTTCTGGGTGGGAAGTGCGATTTTGGCG	RNF168	NM_152617	TSS200	high-CpG:197714762-197715188				3:197714592-197715180	3:196229440-196231013	Promoter_Associated	RNF168	ENST00000318037.3	TSS200	RNF168;RNF168	ENST00000437070.1;ENST00000318037.3	TSS200;TSS200	chr3:196230520-196230855	3
cg13767494	0.860519	2.79423	5.0368	0.000987478	0.999999	-3.87	chr2	220355154	-	cg13767494	57786156	17764861	TAATATCCCTCCCCCCAACACACAAAAACCACTTTAATATTATACAAACA	TAATATCCCTCCCCCCGACACACAAAAACCGCTTTAATATTATACGAACG	I	T	Red	NA	NA	NA	NA	NA	NA		OpenSea	CCTCTGAGCCGGTGGTGTCCCTCCCCCCGACACACAGGGGCCGCTTTGGTGTTGTGCGAG[CG]TGCCGGGAGAATGCCACGGGGCGAACGTTCGTGGCCAAGATCGTGCCCTATGCTGCCGAG	CGCTCGCACAACACCAAAGCGGCCCCTGTGTGTCGGGGGGAGGGACACCA	SPEG	NM_005876	Body					2:220063394-220063515			AC053503.11;SPEG	ENST00000429882.1;ENST00000485813.1	3'UTR;5'UTR	SPEG;AC053503.11;SPEG	ENST00000412982.1;ENST00000429882.1;ENST00000485813.1	TSS1500;3'UTR;5'UTR	chr2:220354940-220355455	3
cg03632832	1.02721	-5.11122	5.03187	0.000993582	0.999999	-3.87044	chr12	53846436	-	cg03632832	85708582	95641478	ATAACAACTACACAAAAATCAAAAAAAACACACACACAATAAAAAAAACA	ATAACGACTACGCAAAAATCAAAAAAAACGCGCGCGCGATAAAAAAAACG	I	A	Red	NA	NA	NA	NA	NA	NA	chr12:53845668-53846606	Island	CGCCTTTTCCCGGTGGCGGCTGCGCAGGAGTCAGGGAGGGCGCGCGCGCGGTAGGGGGGG[CG]GCGGTGGATTTGTTGGTTGTGGGGGGTTGGGGGAGGCGATGGCCGGCTTGCTGGCCGGGC	CGCCCCCCCTACCGCGCGCGCGCCCTCCCTGACTCCTGCGCAGCCGCCAC	PCBP2;PCBP2;PCBP2;PCBP2;PCBP2;PCBP2;PCBP2	NM_005016;NM_001128913;NM_001128912;NM_001128911;NM_001098620;NM_031989;NM_001128914	5'UTR;5'UTR;5'UTR;5'UTR;5'UTR;5'UTR;5'UTR	high-CpG:52132149-52132737				12:52131950-52133024	12:53845220-53846952	Promoter_Associated	PCBP2;PCBP2;PCBP2;PCBP2;PCBP2;PCBP2;PCBP2;PCBP2;RP11-793H13.8	ENST00000359282.5;ENST00000439930.2;ENST00000549863.1;ENST00000359462.5;ENST00000550927.1;ENST00000546463.1;ENST00000552296.2;ENST00000541275.1;ENST00000547717.1	5'UTR;5'UTR;5'UTR;5'UTR;5'UTR;5'UTR;5'UTR;5'UTR;5'UTR	PCBP2;PCBP2;PCBP2;PCBP2;PCBP2;PCBP2;PCBP2;PCBP2;PCBP2;PCBP2;PCBP2;RP11-793H13.8	ENST00000359282.5;ENST00000439930.2;ENST00000549863.1;ENST00000359462.5;ENST00000550520.2;ENST00000550927.1;ENST00000546463.1;ENST00000552296.2;ENST00000550192.1;ENST00000551104.1;ENST00000541275.1;ENST00000547717.1	5'UTR;5'UTR;5'UTR;5'UTR;5'UTR;5'UTR;5'UTR;5'UTR;TSS200;TSS200;5'UTR;5'UTR	chr12:53845985-53846655	3
cg25650390	-0.90212	-4.78566	-5.01615	0.00101332	0.999999	-3.87186	chr19	34895271	-	cg25650390	77774264	81726220	CACACCTCCACATCAAATCCTAATAAAAAAACAAAATTATCATTTTAACA	CACGCCTCCGCATCGAATCCTAATAAAAAAACGAAATTATCATTTTAACG	I	T	Red	NA	NA	NA	NA	NA	NA	chr19:34895152-34895812	Island	GCGCCTTAAAGCCACGCCTCCGCATCGGATCCTAGTAAGGGAGCGGGGTTATCATTTTAG[CG]TAGCGTTGCGCGTGCGCAGAGAGGCCGCCGTAGTTTGCGTTTTCACCTGGTCGCCCGGCG	CGCTAAAATGATAACCCCGCTCCCTTACTAGGATCCGATGCGGAGGCGTG	PDCD2L	NM_032346	TSS200	high-CpG:39587108-39587162				19:39586993-39587671	19:34894954-34895985	Promoter_Associated	PDCD2L	ENST00000246535.1	TSS200	PDCD2L	ENST00000246535.1	TSS200	chr19:34895125-34895375	3
cg12159419	-1.0005	-3.4181	-5.01396	0.00101611	0.999999	-3.87206	chr2	217277556	-	cg12159419	65727977	75754309	TACCTTAAAACTAAATAAAACTCACCCCAAAATACAAAACATAAAAAACA	TACCTTAAAACTAAATAAAACTCGCCCCGAAATACGAAACGTAAAAAACG	I	A	Red	NA	NA	NA	NA	NA	NA	chr2:217277037-217277557	Island	GTGGCGCCCGCTTACCTTGAGGCTGGGTGAGGCTCGCCCCGAAATGCGGGGCGTGGGGGG[CG]GGGGGCAGAGGTCCCTGCCTAGAGGGGAAGAGGGGCGTCCATGTGGCGGAATGGATTTAT	CGCCCCCCACGCCCCGCATTTCGGGGCGAGCCTCACCCAGCCTCAAGGTA	SMARCAL1;SMARCAL1	NM_014140;NM_001127207	5'UTR;5'UTR						2:217276610-217277723	Promoter_Associated	SMARCAL1;AC098820.2;SMARCAL1	ENST00000357276.4;ENST00000457694.1;ENST00000358207.5	5'UTR;TSS200;5'UTR	SMARCAL1;SMARCAL1;SMARCAL1;AC098820.2;SMARCAL1;SMARCAL1;SMARCAL1;SMARCAL1	ENST00000430374.1;ENST00000444508.1;ENST00000425815.1;ENST00000457694.1;ENST00000358207.5;ENST00000434435.1;ENST00000496037.1;ENST00000434435.1	5'UTR;5'UTR;5'UTR;TSS200;5'UTR;1stExon;5'UTR;5'UTR			chr2:217276475-217277991	6	chr2:217276463-217278136	6
cg19983403	-0.994286	2.32432	-5.01086	0.00102007	0.999999	-3.87234	chr17	14683608	-	cg19983403	37617195		ATTACCTAAAAAAATTAAAAAACTCTATTATCCCTAACCTAATAACCCCC		II			NA	NA	NA	NA	NA	NA		OpenSea	CTCCCCCTCCCATTGCCTGGGGGGATTAAGAGGCTCTATTGTCCCTGGCCTGATGGCCCC[CG]CATTTGCATATATCAAGTCCCTGGGGCTGGGAATAGTGGCGCGGGCTGCACCTGCTGCCC	CGGGGGCCATCAGGCCAGGGACAATAGAGCCTCTTAATCCCCCCAGGCAA							TRUE				AC005863.1	ENST00000379640.1	TSS200	AC005863.1	ENST00000379640.1	TSS200	chr17:14683405-14683675	3
cg04127823	0.800115	2.19726	5.00857	0.00102299	0.999999	-3.87255	chr18	18820036	-	cg04127823	73804521		AACTTACCTTATTTACTAACAAATCACCACTACTACTAATATATTATACC		II			NA	NA	NA	NA	NA	NA	chr18:18821383-18823349	N_Shore	CCCTTGTTAGGGACTTGCCTTGTTTACTGACAAATCACCACTACTACTGATATATTGTGC[CG]TCTAACTCACATTAGGTGCTCAATATCTGTTGAATGGATGAAGAATGAATACCAGAGTCC	CGGCACAATATATCAGTAGTAGTGGTGATTTGTCAGTAAACAAGGCAAGT																	chr18:18819865-18820055	3
cg23457316	-1.04964	3.0763	-5.00133	0.00103233	0.999999	-3.87321	chr4	26483540	-	cg23457316	82681314	95733559	ATAAAAATTCCTAAAAAACAACACTCTACAAAAACAATATCATAAACCCA	ATAAAAATTCCTAAAAAACGACGCTCTACGAAAACGATATCGTAAACCCG	I	C	Grn	NA	NA	NA	NA	NA	NA		OpenSea	AGGATGAAGGAAATGGGGGTTCCTGAGAGGCGGCGCTCTGCGGAGGCGGTGTCGTAGGCC[CG]CCAGGCGTTGGCGCTGAAGATGGGCATCCAGCACAGGAAGAAGAGGACCACGATGACGAT	CGGGCCTACGACACCGCCTCCGCAGAGCGCCGCCTCTCAGGAACCCCCAT	CCKAR	NM_000730	Body					4:26092608-26092742									chr4:26483325-26483735	3
cg06875669	1.22766	1.24367	4.99495	0.00104063	0.999999	-3.87379	chr11	18108907	+	cg06875669	80659239		TACTATTTCCCCTATTAAAATATAAAAACTCTAACRAACACAAAAACTTC		II			NA	NA	NA	NA	NA	NA		OpenSea	AAATATTTATTACTCTGCCAGCCACTGTTCAAGGTGCTGAGGATAAAACAAGGAAAGGAA[CG]AAGTCTCTGTGTTCGTTAGAGCTTTTATATTCTAATAGGGGAAACAGCAAAAAATAAACA	GCTGTTTCCCCTATTAGAATATAAAAGCTCTAACGAACACAGAGACTTCG	SAAL1	NM_138421	Body											SAAL1;SAAL1	ENST00000534721.1;ENST00000531216.1	TSS1500;TSS200
cg06532111	-0.845209	2.92388	-4.99461	0.00104108	0.999999	-3.87382	chr7	1125187	+	cg06532111	41631897		CTCAACCTCCTTCAATATAAAATATAACATTATACACATACATACTAAAC		II			NA	NA	NA	NA	NA	NA	chr7:1126578-1126910	N_Shore	CCTGCCTCACAGGCTCTGAAGGAGGGTGACCTAAGATCAAGCACGCAGAGCACCGCACAG[CG]CCCAGCATGCATGTGTACAATGTCACATTCTACACTGAAGGAGGCTGAGACAGGAGGATC	CGCCCAGCATGCATGTGTACAATGTCACATTCTACACTGAAGGAGGCTGA	GPER1;GPER1;C7orf50;C7orf50;C7orf50	NM_001505;NM_001039966;NM_001134395;NM_032350;NM_001134396	TSS1500;TSS1500;Body;Body;Body						7:1125062-1125219	Unclassified_Cell_type_specific	GPER;GPER;GPER;C7orf50	ENST00000397092.1;ENST00000297469.3;ENST00000401670.1;ENST00000488073.1	TSS1500;TSS1500;5'UTR;3'UTR	GPER;GPER;GPER;C7orf50	ENST00000413368.1;ENST00000297469.3;ENST00000401670.1;ENST00000488073.1	TSS1500;TSS1500;5'UTR;3'UTR			chr7:1123323-1125258	6
cg14129328	1.01648	1.43193	4.99011	0.00104697	0.999999	-3.87423	chr4	69138730	+	cg14129328	8670269		CCTTAATACCCAATTAATACAACACCAAAATATTTATATCTTCCCTTTTC		II			NA	NA	NA	NA	NA	NA		OpenSea	AAGAAAGTTAAGGTTGACTATTGATATGTATTTGCATAGTACTTTACAAATGAGTGGAGG[CG]AAAAGGGAAGATACAAACACTTTGGTGCTGTACTAACTGGGTACTAAGGTCACTGAAATT	CTTAGTACCCAGTTAGTACAGCACCAAAGTGTTTGTATCTTCCCTTTTCG							TRUE										chr4:69138625-69138915	3
cg26879788	-1.1074	-2.95104	-4.98901	0.00104842	0.999999	-3.87433	chr2	238330297	-	cg26879788	69807125	29783862	CACCAAAATAAAACAAACATAAACCTCAAAAATCTCATTACAAACCCACA	CGCCAAAATAAAACAAACGTAAACCTCGAAAATCTCATTACAAACCCGCG	I	A	Red	rs75724666	0.019983	NA	NA	NA	NA		OpenSea	AAGTGGAGGTGACGCCAAAATGAAGCAGGCGTGGACCTCGAGGATCTCATTGCAGACCCG[CG]GAGAACCGGAGCTAAGGGGCCGGCCGAGACGGGCCGGGAGGATGCTGGAGACGCCAGAAG	CGCGGGTCTGCAATGAGATCCTCGAGGTCCACGCCTGCTTCATTTTGGCG							TRUE	2:237995034-237995103	2:238329384-238330830	Unclassified							chr2:238330205-238330675	3
cg08228115	-0.919968	-4.43966	-4.9879	0.00104989	0.999999	-3.87443	chr20	49347917	-	cg08228115	96722875	2760917	CACACTTTCTATTAAATATAAACAAAACACAAAAAATTACAACATCTTCA	CGCGCTTTCTATTAAATATAAACGAAACGCGAAAAATTACGACATCTTCG	I	A	Red	NA	NA	NA	NA	NA	NA	chr20:49347365-49348659	Island	CGGGCGCAGGTGCGCGCTTTCTATTGGGTGTGGGCGGAACGCGAGGGATTGCGGCATCTT[CG]GGGGCTGCAGGTGAGCGCGCGCACGCGCCGCGGCTGTGGTCCGCTCGGGTGCGCGCGCGC	CGCGCTTTCTATTGGGTGTGGGCGGAACGCGAGGGATTGCGGCATCTTCG	PARD6B	NM_032521	TSS200	high-CpG:48781234-48781495				20:48780619-48782117	20:49347374-49348221	Promoter_Associated	PARD6B;PARD6B	ENST00000396039.1;ENST00000371610.2	TSS1500;TSS200	PARD6B;PARD6B	ENST00000396039.1;ENST00000371610.2	TSS1500;TSS200	chr20:49347485-49348095	3
cg11691214	-1.18134	-2.64862	-4.98664	0.00105155	0.999999	-3.87455	chr17	79876118	+	cg11691214	1611961	56724559	ATCAATAAACCTTTTAAAAAAACTAACAAATACTTCTTTAAAACAACACA	ATCAATAAACCTTTTAAAAAAACTAACAAATACTTCTTTAAAACGACGCG	I	A	Red	NA	NA	NA	NA	NA	NA	chr17:79875425-79876124	Island	GCTCAGGGCGCATGCGCAAGATGGGCCCCGCCCCCACCCACCCCTTCCGGCTCCGCCCGC[CG]CGTCGCCCCAAAGAAGCACCTGCCAGTCTCTTTAAAAGGTTTATTGATCATATACAAAAT	ATCAATAAACCTTTTAAAGAGACTGGCAGGTGCTTCTTTGGGGCGACGCG	SIRT7	NM_016538	TSS200					17:77468750-77469416	17:79875324-79876433	Promoter_Associated	SIRT7;SIRT7	ENST00000576004.1;ENST00000328666.6	TSS200;TSS200	SIRT7;SIRT7;SIRT7;SIRT7;SIRT7;SIRT7;SIRT7;SIRT7;SIRT7;SIRT7;SIRT7;SIRT7;SIRT7;SIRT7;SIRT7	ENST00000572902.1;ENST00000572976.1;ENST00000577065.1;ENST00000572350.1;ENST00000571213.1;ENST00000573367.1;ENST00000575360.1;ENST00000573576.1;ENST00000576004.1;ENST00000571832.1;ENST00000574915.1;ENST00000574495.1;ENST00000576971.1;ENST00000536038.1;ENST00000328666.6	5'UTR;TSS1500;TSS1500;TSS1500;TSS200;TSS200;TSS200;TSS200;TSS200;TSS200;TSS200;TSS200;TSS200;TSS200;TSS200	chr17:79875920-79876170	3
cg12796186	-0.994625	-4.23144	-4.98257	0.00105695	0.999999	-3.87492	chr1	10458599	+	cg12796186	23664561	54608245	AAATAAAACCAAAAAAAACTAAACCTCAAAACAACCCTAATATAAAACCA	AAATAAAACCGAAAAAAACTAAACCTCAAAACGACCCTAATATAAAACCG	I	T	Red	rs76459481	0.013901	NA	NA	NA	NA	chr1:10458548-10459997	Island	ATACATACCCCGCCTGCGCTGTCTGCGCCTGGGTCTCTTCAACCGCAGTGAGCGGTCGCA[CG]GCTCCACATCAGGGTCGCCCTGAGGCTCAGCCTTCCCCGGCCCCATTCCGAGTGCGCACA	CGGCTCCACATCAGGGTCGCCCTGAGGCTCAGCCTTCCCCGGCCCCATTC	PGD	NM_002631	TSS1500					1:10381136-10382616	1:10458270-10460411	Promoter_Associated	PGD;PGD;PGD;PGD	ENST00000541529.1;ENST00000270776.8;ENST00000538557.1;ENST00000491493.1	TSS1500;TSS1500;TSS1500;TSS200	PGD;PGD;PGD;PGD;PGD;PGD;PGD;PGD;PGD	ENST00000487775.1;ENST00000541529.1;ENST00000477958.1;ENST00000270776.8;ENST00000483936.1;ENST00000538557.1;ENST00000465632.1;ENST00000460189.1;ENST00000491493.1	TSS1500;TSS1500;TSS1500;TSS1500;TSS1500;TSS1500;TSS1500;TSS1500;TSS200	chr1:10458325-10458695	3
cg01804989	-0.787145	-4.90838	-4.9798	0.00106063	0.999999	-3.87517	chr9	34666042	+	cg01804989	59627572	86600833	AACAAACCTAATACACAACAACATCCCTATAACATAATAATAACAATCCA	AACAAACCTAATACGCAACGACATCCCTATAACGTAATAATAACGATCCG	I	T	Red	NA	NA	NA	NA	NA	NA	chr9:34664930-34665687	S_Shore	GGGGGCTGAGAGGGGTCAGCGCAGCCTAAACTCCCGCCCTCCCTGGCTCCACCCCGGAAA[CG]GACCGTTACTATTACGTCACAGGGATGCCGTTGCGCACTAGGTTTGCCTGTCCCCCGGAA	CGGACCGTTACTATTACGTCACAGGGATGCCGTTGCGCACTAGGTTTGCC								9:34656001-34656174			RP11-195F19.5;RP11-195F19.5;RP11-195F19.5;RP11-195F19.5;RP11-195F19.30;RP11-195F19.9	ENST00000421828.2;ENST00000421828.2;ENST00000423809.1;ENST00000416454.1;ENST00000564224.1;ENST00000434627.1	1stExon;5'UTR;5'UTR;TSS200;TSS200;5'UTR	RP11-195F19.5;RP11-195F19.5;RP11-195F19.5;RP11-195F19.5;RP11-195F19.5;RP11-195F19.30;RP11-195F19.9	ENST00000421828.2;ENST00000421828.2;ENST00000423809.1;ENST00000555007.1;ENST00000416454.1;ENST00000564224.1;ENST00000434627.1	1stExon;5'UTR;5'UTR;TSS1500;TSS200;TSS200;5'UTR	chr9:34665980-34666215	3
cg05876179	-0.743218	2.06253	-4.97212	0.00107093	0.999999	-3.87588	chr1	17376634	-	cg05876179	99760841		TAACATTTAAATATCTATTTCATATCCACTCTACACRAATAATTAATCAC		II			NA	NA	NA	NA	NA	NA	chr1:17380456-17380722	N_Shelf	ACATTTCTTTATAACATTTAAATATCTGTTTCATATCCACTCTACACGGATAATTGATCA[CG]TATTATCTTTCCAAAAGAGACTAAGTTTGTATTAGAGCTAATTTAAATTTTTAAAAAGTC	CGTGATCAATTATCCGTGTAGAGTGGATATGAAACAGATATTTAAATGTT	SDHB	NM_003000	Body								SDHB	ENST00000466613.1	3'UTR	SDHB;SDHB;SDHB	ENST00000485515.1;ENST00000463045.1;ENST00000466613.1	3'UTR;3'UTR;3'UTR
cg05161529	-0.787142	2.38277	-4.9661	0.00107908	0.999999	-3.87644	chr17	29704528	+	cg05161529	79640441		TCCCCTACAATAATCRATTTTATCTATTAAACAATATTTTTCCTACTAAC		II			NA	NA	NA	NA	NA	NA		OpenSea	CGGGCCTAAACTTTGGCAGTTCCTTTGTCTACAACCTTGTTAATACTGTAAACAGTTGTA[CG]CCAGCAGGAAAAATACTGCCCAACAGACAAAATCGATCATTGTAGGGGAAAATCATAGAA	CGCCAGCAGGAAAAATACTGCCCAACAGACAAAATCGATCATTGTAGGGG	NF1;NF1	NM_001042492;NM_000267	3'UTR;3'UTR				TRUE				AC135724.1;NF1;AC135724.1	ENST00000422121.1;ENST00000358273.4;ENST00000498569.1	TSS1500;3'UTR;TSS1500	AC135724.1;NF1;AC135724.1	ENST00000422121.1;ENST00000358273.4;ENST00000498569.1	TSS1500;3'UTR;TSS1500
cg17751414	1.23565	2.69651	4.95259	0.00109762	0.999999	-3.87769	chr1	185632290	+	cg17751414	95740292		ATTAAAACAATTTCAATAAAACATATAAATACCATATTAATCCAATAACC		II			rs73061142	0.015096	NA	NA	NA	NA		OpenSea	GTCTGATCTTTTCATCTGGAAGGCACACATACATGTTTGTTGACAAATGAATGAGAAACG[CG]GCTATTGGATTAACATGGTATTTATATGCTTTACTGAAACTGCCCTAATGGAATCAAATA	TTAGGGCAGTTTCAGTAAAGCATATAAATACCATGTTAATCCAATAGCCG							TRUE
cg03016936	0.757808	-4.56437	4.94367	0.00111005	0.999999	-3.87852	chr10	102672937	+	cg03016936	35780288		TCTCTTTCCCRCTACAACATAAACRATACTACCRAATCTCAAATAACAAC		II			NA	NA	NA	NA	NA	NA	chr10:102672367-102673159	Island	CGCTGCATGCCCGCTAGGCCAGGTTTCCCCTCATCCCCAGCCCCGGGGTCGTCGCCCCCG[CG]CTGCCATCTGAGACCCGGTAGTACCGCCCATGCTGCAGCGGGAAAGAGAACAGAGAGTCC	CTCTTTCCCGCTGCAGCATGGGCGGTACTACCGGGTCTCAGATGGCAGCG	FAM178A;FAM178A;FAM178A	NM_001136123;NR_024245;NM_018121	1stExon;Body;1stExon					10:102662210-102663233			FAM178A;FAM178A	ENST00000370271.3;ENST00000370269.3	1stExon;1stExon	FAM178A;FAM178A	ENST00000370271.3;ENST00000370269.3	1stExon;1stExon	chr10:102672780-102673495	3
cg17796534	-0.786975	1.64193	-4.94185	0.0011126	0.999999	-3.87868	chr2	216410812	-	cg17796534	11731594		ACRATTAAACTATAAACCCCTCTAAATAACCTAAAAAATAAACCCCRCCC		II			NA	NA	NA	NA	NA	NA		OpenSea	AAGATCCAAAAGCGATTGGACTGTGAGCCCCTCTAGATGACCTGGGGAGTGGGCCCCGCC[CG]CGATGCTACTTACAGAATGAGAAAATCCTAAATGCAAATGAAGCAAATTGTTATTCAGGT	CGGGCGGGGCCCACTCCCCAGGTCATCTAGAGGGGCTCACAGTCCAATCG											AC012668.1;AC012668.2;AC012668.2	ENST00000431727.2;ENST00000417485.2;ENST00000422353.1	TSS1500;TSS200;5'UTR	AC012668.1;AC012668.2;AC012668.2	ENST00000431727.2;ENST00000417485.2;ENST00000422353.1	TSS1500;TSS200;5'UTR
cg24657047	-1.07619	2.75493	-4.93653	0.00112011	0.999999	-3.87918	chr15	77317370	-	cg24657047	18669956		TCCCCTCTTCTCTAAAAATACAACTAAAAACACAAATAATAAAAACCTTC		II			NA	NA	NA	NA	NA	NA	chr15:77320150-77320456	N_Shelf	CCTGAAGACAATCCCCTCTTCTCTAAGAATGCAGCTAGGAGCACAGATGGTGGGGGCCTT[CG]GTACCTCCTCCTTCTGCCACATTGCAGAGGGTTGATTGCTTTAATTTGCAGAGAGCTTTG	CCCCTCTTCTCTAAGAATGCAGCTAGGAGCACAGATGGTGGGGGCCTTCG	PSTPIP1	NM_003978	Body				TRUE		15:77315622-77317544	Promoter_Associated				PSTPIP1;PSTPIP1;PSTPIP1	ENST00000560621.1;ENST00000560377.1;ENST00000560223.1	5'UTR;5'UTR;3'UTR	chr15:77317025-77317455	3
cg03400197	-0.809303	2.32631	-4.93303	0.00112508	0.999999	-3.87951	chr2	39467276	-	cg03400197	64662960	33653269	CTCAAAAAAAAATTAAACACAAATTTAACTTAAAAATTAACCACCAAACA	CTCAAAAAAAAATTAAACACAAATTTAACTTAAAAATTAACCGCCAAACG	I	T	Red	NA	NA	NA	NA	NA	NA	chr2:39470742-39471208	N_Shelf	GTGAGACTCTGTCTCAAAAAAAAGTTAAACACAAATTTAACTTAAAAATTAACCGCCAGG[CG]TGGTGGCTCACGCCTGTAATCCCAGCACTTTGGGAGGCCGAGACAGGCGAATCACCTGAG	CGCCTGGCGGTTAATTTTTAAGTTAAATTTGTGTTTAACTTTTTTTTGAG
cg00448482	-0.773068	-4.65037	-4.93106	0.00112788	0.999999	-3.87969	chr18	13726497	+	cg00448482	35701532	96650118	TAAACAAACACTAAAAATCACAAACACATTACTAATAAACACAACTAACA	TAAACGAACACTAAAAATCGCGAACACGTTACTAATAAACGCGACTAACG	I	A	Red	NA	NA	NA	NA	NA	NA	chr18:13725979-13727370	Island	GTCCGCGTGCAGGAACCCGCCGGGCTCAGCCGGACGCTAGCCCCCTGCCGCCCCCGGCCC[CG]CCAGCCGCGCCCACTAGCAACGTGCTCGCGACCTCCAGTGCCCGCTCAGTGAAGCTTCTG	TGAGCGGGCACTGGAGGTCGCGAGCACGTTGCTAGTGGGCGCGGCTGGCG	C18orf19;C18orf19;RNMT;C18orf19;C18orf19	NM_152352;NM_001098801;NM_003799;NM_152352;NM_001098801	5'UTR;1stExon;TSS1500;1stExon;5'UTR	high-CpG:13716433-13716582				18:13715863-13717338	18:13725886-13727345	Promoter_Associated	FAM210A;FAM210A;RNMT;RNMT;RNMT;RNMT;FAM210A;FAM210A	ENST00000322247.3;ENST00000402563.1;ENST00000383314.2;ENST00000535051.1;ENST00000543302.1;ENST00000544744.1;ENST00000322247.3;ENST00000402563.1	1stExon;1stExon;TSS200;TSS200;TSS200;TSS200;5'UTR;5'UTR	FAM210A;FAM210A;RNMT;RNMT;RNMT;RNMT;FAM210A;FAM210A	ENST00000322247.3;ENST00000402563.1;ENST00000383314.2;ENST00000535051.1;ENST00000543302.1;ENST00000544744.1;ENST00000322247.3;ENST00000402563.1	1stExon;1stExon;TSS200;TSS200;TSS200;TSS200;5'UTR;5'UTR			chr18:13725780-13728103	6	chr18:13725149-13728135	6
cg08660235	-1.16289	1.90866	-4.92523	0.00113623	0.999999	-3.88024	chr15	37047587	-	cg08660235	66630563		TCTTTCCTTTTTCTAAACAACAATTAATCTCATTTTAATACAATTTTCTC		II			NA	NA	NA	NA	NA	NA		OpenSea	GCTTTTTAGGTTCTTTCCTTTTTCTAAACAGCAATTAATCTCATTTTAGTACAATTTTCT[CG]TTTCTGAAGTCGCTCATTGAATCGCTGTTTTGTTCATATTTGGCTTCAGCTCCTCTGCAT	CGAGAAAATTGTACTAAAATGAGATTAATTGCTGTTTAGAAAAAGGAAAG	C15orf41;C15orf41;C15orf41	NM_001130010;NM_032499;NM_001290232	Body;Body;Body				TRUE				C15orf41;C15orf41	ENST00000563167.1;ENST00000565792.1	TSS1500;5'UTR	C15orf41;C15orf41;C15orf41;C15orf41	ENST00000563167.1;ENST00000565792.1;ENST00000566932.1;ENST00000566677.1	TSS1500;5'UTR;5'UTR;5'UTR
cg22534621	0.809675	1.44455	4.92163	0.00114142	0.999999	-3.88058	chr1	82276730	-	cg22534621	62606572		TCCCACTTTACTTTTTCTACTACAAATACTATAATACCCATAACCTACAC		II			NA	NA	NA	NA	NA	NA		OpenSea	TAGGAATGTTCTCCCACTTTGCTTTTTCTACTACAAGTGCTATGATACCCATAGCCTGCA[CG]GAAATGACTTTTCATATTGTTACGGGTTTTAAACTAGATCTACAGCCTGAATATCTAAAA	CCCACTTTGCTTTTTCTACTACAAGTGCTATGATACCCATAGCCTGCACG	LPHN2	NM_012302	5'UTR				TRUE				LPHN2;LPHN2;LPHN2;LPHN2	ENST00000319517.6;ENST00000359929.2;ENST00000370725.1;ENST00000469377.1	5'UTR;5'UTR;5'UTR;5'UTR	LPHN2;LPHN2;LPHN2;LPHN2	ENST00000319517.6;ENST00000359929.2;ENST00000370721.1;ENST00000469377.1	5'UTR;5'UTR;5'UTR;5'UTR
cg15583885	-0.710288	-4.50888	-4.92016	0.00114355	0.999999	-3.88071	chr19	56167057	-	cg15583885	81714566	68742259	CTTCACATAAATAAAAACAAAACCATTTCAACAAATACTTAAAAACCACA	CTTCACGTAAATAAAAACAAAACCGTTTCGACGAATACTTAAAAACCACG	I	A	Red	NA	NA	NA	NA	NA	NA	chr19:56163662-56167257	Island	CCCCTTTCCTTCCTTCACGTGGATGAGGGCAGAGCCGTTTCGGCGGATGCTTGGAGGCCA[CG]GGCCCCTCGCGTACCCCTTTTCCTTTTTGCTGATTTGCTCTGATCTCTCCCGCCAGGTGG	CTTCACGTGGATGAGGGCAGAGCCGTTTCGGCGGATGCTTGGAGGCCACG	U2AF2;U2AF2	NM_001012478;NM_007279	Body;Body					19:60858712-60859069									chr19:56166560-56167070	3
cg03831869	-0.751289	-4.51495	-4.91387	0.0011527	0.999999	-3.88131	chr16	3508546	-	cg03831869	32627165		AATTTACAACTAAAAAATAATCCTCATAAATACCCTATAAAATATCRCRC		II			NA	NA	NA	NA	NA	NA	chr16:3507545-3508606	Island	GTGGTCGGGACAATTTGCAACTAGAGGGTGGTCCTCATGGGTACCCTGTGGGGTGTCGCG[CG]AGGTGAAGGGCCAGGCCATTTCCGTCGGGTCAGCGATTTCCGCCTTCGCCCCGCTCTCGC	CGCGCGACACCCCACAGGGTACCCATGAGGACCACCCTCTAGTTGCAAAT	NAT15;NAT15;NAT15	NM_001083601;NM_001083600;NM_024845	5'UTR;5'UTR;5'UTR					16:3447493-3448706	16:3507388-3509272	Promoter_Associated	LA16c-306E5.2;NAA60;NAA60;NAA60;NAA60;NAA60;NAA60;NAA60;NAA60;LA16c-306E5.3	ENST00000575785.1;ENST00000407558.4;ENST00000573580.1;ENST00000421765.3;ENST00000360862.5;ENST00000414063.2;ENST00000572942.1;ENST00000570551.1;ENST00000577013.1;ENST00000574423.1	5'UTR;5'UTR;5'UTR;5'UTR;5'UTR;5'UTR;5'UTR;5'UTR;5'UTR;5'UTR	NAA60;LA16c-306E5.2;NAA60;NAA60;NAA60;NAA60;NAA60;NAA60;NAA60;NAA60;NAA60;NAA60;NAA60;NAA60;NAA60;NAA60;NAA60;NAA60;NAA60;NAA60;NAA60;NAA60;NAA60;NAA60;LA16c-306E5.3	ENST00000571696.1;ENST00000575785.1;ENST00000407558.4;ENST00000572169.1;ENST00000573593.1;ENST00000570372.1;ENST00000575936.1;ENST00000575733.1;ENST00000573201.1;ENST00000574950.1;ENST00000573580.1;ENST00000574328.1;ENST00000421765.3;ENST00000360862.5;ENST00000414063.2;ENST00000571107.1;ENST00000572739.1;ENST00000576787.1;ENST00000573345.1;ENST00000572942.1;ENST00000574380.1;ENST00000570551.1;ENS…	5'UTR;5'UTR;5'UTR;5'UTR;5'UTR;5'UTR;5'UTR;5'UTR;5'UTR;5'UTR;5'UTR;5'UTR;5'UTR;5'UTR;5'UTR;5'UTR;5'UTR;5'UTR;5'UTR;5'UTR;5'UTR;5'UTR;5'UTR;5'UTR;5'UTR	chr16:3508265-3508975	3
cg04391976	0.681176	2.2266	4.91264	0.00115449	0.999999	-3.88142	chr14	60584371	-	cg04391976	43758128		AAATACTACAAAACACATTTCTTAAAACATATCCTTCTCTAACCAAACAC		II			NA	NA	NA	NA	NA	NA		OpenSea	TTAATACTTCAAGATACTGCAGAACACATTTCTTAGAACATATCCTTCTCTGGCCAGACA[CG]GTGGATCACGCCTTTAATCCCAGCACTTTGGGAGGCTGAGGTGGGCGGAGGGGTGTGTTT	GATACTGCAGAACACATTTCTTAGAACATATCCTTCTCTGGCCAGACACG	PCNXL4	NM_022495	Body								C14orf135	ENST00000535349.1	TSS1500	C14orf135;C14orf135;C14orf135;C14orf135	ENST00000553513.1;ENST00000555740.1;ENST00000555929.1;ENST00000483571.1	5'UTR;TSS1500;TSS1500;5'UTR			chr14:60583904-60584713	4
cg00890070	-0.72108	2.01134	-4.90912	0.00115966	0.999999	-3.88175	chr3	177451285	+	cg00890070	32653259		TAACATCATACCATCCATATTTACATAAAACTAAAATACTCAAATAATAC		II			NA	NA	NA	NA	NA	NA		OpenSea	GGTTTTCTGTTTATTTCTGTGTAATTCCACACAACAATGTTAAGTTTAAAAATCAGGCAA[CG]TATCATTTGAGTATCCTAGTTTTATGCAAACATGGATGGTATGATGTTAAAGGAATGTAG	AACATCATACCATCCATGTTTGCATAAAACTAGGATACTCAAATGATACG							TRUE				LINC00578;LINC00578;LINC00578;LINC00578	ENST00000446548.1;ENST00000445673.1;ENST00000442937.1;ENST00000439009.1	5'UTR;5'UTR;5'UTR;5'UTR	LINC00578;LINC00578;LINC00578;LINC00578	ENST00000446548.1;ENST00000445673.1;ENST00000442937.1;ENST00000439009.1	5'UTR;5'UTR;5'UTR;5'UTR
cg06489912	-0.713202	1.9116	-4.90825	0.00116094	0.999999	-3.88184	chr12	51015475	-	cg06489912	87645247		TACCAATAAATACTAAATACTATCACAAATATATATACAAATTTATAAAC		II			NA	NA	NA	NA	NA	NA		OpenSea	CATAATTAAAATACCAGTGGGTGCTAAGTGCTATCACAGATATGTATGCAGATTTGTAGG[CG]CACTAGGAGGAAGTAGTGGAAGGCATCACAGAGGGGTGACTTTTGAGCACAGGGTCTTGT	CGCCTACAAATCTGCATACATATCTGTGATAGCACTTAGCACCCACTGGT	DIP2B	NM_173602	Body				TRUE							DIP2B	ENST00000549620.1	5'UTR
cg24900927	0.816442	2.60649	4.9081	0.00116116	0.999999	-3.88185	chr5	75778823	-	cg24900927	13763828		CACACCTATATCCCAACATTATAATATAAAAAACAACCTAAAAATTAAAC		II			NA	NA	NA	NA	NA	NA		OpenSea	GGAACACCTTTCACACCTATATCCCAGCATTATGATGTGAAAAGCAGCCTAAAAATTAAG[CG]CTACATTGCTATGAATTGTAAAGTGTGGAAACATGGAATAAAATACCTCTTAAGCTCCAT	ACACCTATATCCCAGCATTATGATGTGAAAAGCAGCCTAAAAATTAAGCG	IQGAP2	NM_006633	Body				TRUE				IQGAP2	ENST00000379730.3	5'UTR	IQGAP2	ENST00000379730.3	5'UTR
cg27072820	-0.6933	1.78036	-4.90784	0.00116155	0.999999	-3.88187	chr11	71817706	-	cg27072820	5648307		TTTATCTCAATCCCAACATAAATACTTTTAAAATCTTATTTAAAAAATTC		II			NA	NA	NA	NA	NA	NA	chr11:71814203-71814529	S_Shelf	GTCTGCCTGGATTTATCTCAATCCCAGCATAAGTGCTTTTAGGGTCTTATTTAAGAAATT[CG]GCTGTGTGGTGGCTGGTGCCTGTAATCCCAGCACTTTGAGAGGCCGAGGTGGGCAGATTG	TTATCTCAATCCCAGCATAAGTGCTTTTAGGGTCTTATTTAAGAAATTCG	LRTOMT;LRTOMT;LRTOMT	NM_001145308;NM_001145309;NM_001145310	Body;Body;Body								C11orf51	ENST00000502597.2	3'UTR	LRTOMT;LRTOMT;LRTOMT;C11orf51	ENST00000541899.1;ENST00000427369.2;ENST00000544409.1;ENST00000502597.2	5'UTR;3'UTR;3'UTR;3'UTR
cg25642217	-0.804434	-4.04575	-4.9073	0.00116235	0.999999	-3.88193	chr8	145754559	+	cg25642217	4701388	19799168	ACCCAAAAAACAACAACACAAATAAATAAAATACACATAAACCCTACACA	ACCCGAAAAACGACGACACGAATAAATAAAATACACATAAACCCTACGCG	I	T	Red	NA	NA	NA	NA	NA	NA	chr8:145751955-145756326	Island	CCTTCCGGTCCGCCCCGCGTCTCTTCCCGCCCCCGGCCGCGCCCACAAGGAACGGGAGGA[CG]CGCAGGGTCCATGTGCACTTTATTCACTCGTGTCGTCGCCTCTCGGGTCCATGCGTCGGG	CGCGCAGGGTCCATGTGCACTTTATTCACTCGTGTCGTCGCCTCTCGGGT	MGC70857	NM_001001795	TSS200					8:145722789-145725499	8:145754436-145754643	Promoter_Associated	C8orf82;C8orf82	ENST00000313465.5;ENST00000524821.1	TSS200;TSS200	C8orf82;C8orf82;C8orf82;C8orf82	ENST00000532827.1;ENST00000527462.1;ENST00000313465.5;ENST00000524821.1	TSS1500;TSS200;TSS200;TSS200	chr8:145754245-145754615	3
cg04155756	-0.836968	-3.52715	-4.90577	0.0011646	0.999999	-3.88207	chr4	6988785	+	cg04155756	75771138	85760423	ACAACAAAAAACAAACACAAAAAACAAAACTAAAACATCCCCATAATACA	ACGACGAAAAACGAACACAAAAAACGAAACTAAAACGTCCCCGTAATACG	I	A	Red	NA	NA	NA	NA	NA	NA	chr4:6988305-6989373	Island	AGGCAGAAGCTGGCTCTCCGCCTGTCGGCGCGCGTCCCCGGTGTTTACGGCCGGTGGGGC[CG]TACCACGGGGACGCCCCAGCCCCGCCCCTTGTGCCCGCCCCTCGCCGCTCATCAGCCCCG	GCGGCGAGGGGCGGGCACAAGGGGCGGGGCTGGGGCGTCCCCGTGGTACG	TBC1D14;TBC1D14;TBC1D14	NM_001113361;NM_001113363;NM_020773	Body;TSS200;Body					4:7039359-7040361	4:6987888-6989839	Promoter_Associated	TBC1D14	ENST00000451522.2	TSS200	TBC1D14	ENST00000451522.2	TSS200	chr4:6988160-6988950	3
cg24938064	-0.900038	-4.06393	-4.90412	0.00116704	0.999999	-3.88223	chr3	33138993	-	cg24938064	62671172	53785922	ATTAATCATTAAACCTAAACACCCTAAATAAAATCCACATCTCATATACA	ATTAATCATTAAACCTAAACGCCCTAAATAAAATCCGCGTCTCATATACG	I	A	Red	NA	NA	NA	NA	NA	NA	chr3:33138083-33138769	S_Shore	AAGAGGGAAATTGTTAATCATTAAACCTAAACGCCCTAGATGGAATCCGCGTCTCATATA[CG]GGCTCTTTGAATAACTCTAAGCCGGGGGTTAGCAAAATGTGGTCGGTCCCTGGAGCCACT	GTTAATCATTAAACCTAAACGCCCTAGATGGAATCCGCGTCTCATATACG	GLB1;TMPPE;TMPPE;GLB1;GLB1	NM_001079811;NM_001136238;NM_001039770;NM_001135602;NM_000404	TSS1500;TSS1500;TSS1500;TSS1500;TSS1500						3:33137823-33139014	Promoter_Associated	TMPPE;GLB1;GLB1;GLB1	ENST00000416695.2;ENST00000399402.2;ENST00000445488.2;ENST00000307363.4	TSS1500;TSS1500;TSS1500;TSS1500	GLB1;TMPPE;GLB1;GLB1;GLB1;GLB1;GLB1;GLB1;GLB1;GLB1	ENST00000450835.1;ENST00000416695.2;ENST00000399402.2;ENST00000464355.1;ENST00000482097.1;ENST00000415454.1;ENST00000498537.1;ENST00000445488.2;ENST00000436768.1;ENST00000307363.4	TSS1500;TSS1500;TSS1500;TSS1500;TSS1500;TSS1500;TSS1500;TSS1500;TSS1500;TSS1500	chr3:33138520-33139110	3
cg20164988	-0.712487	-4.85581	-4.90258	0.00116933	0.999999	-3.88237	chr11	9483442	+	cg20164988	12750294		CTCACTTAATTATATCAACTAATTTAAACACTTCCAAAACAAAAACTAAC		II			NA	NA	NA	NA	NA	NA	chr11:9482109-9483152	S_Shore	ACGAAGTTAAAAAGAGGAAAGAAGAATACCATTGCCAGCCCATTATTTGTTTAAAATCAG[CG]TCAGCCTTTGCTTTGGAAGTGTCTAAATCAGCTGATATAATCAAGTGAGAATGTGGGGAG	TCACTTGATTATATCAGCTGATTTAGACACTTCCAAAGCAAAGGCTGACG	LOC644656;ZNF143;ZNF143;ZNF143	NR_036539;NM_001282656;NM_003442;NM_001282657	TSS1500;5'UTR;5'UTR;5'UTR						11:9481735-9483712	Promoter_Associated	ZNF143;ZNF143;ZNF143;ZNF143;ZNF143	ENST00000396604.1;ENST00000396602.2;ENST00000530463.1;ENST00000396597.3;ENST00000299606.2	5'UTR;5'UTR;5'UTR;5'UTR;5'UTR	ZNF143;ZNF143;ZNF143;ZNF143;ZNF143;ZNF143;ZNF143;ZNF143;ZNF143;ZNF143;ZNF143;ZNF143;ZNF143;ZNF143;ZNF143;ZNF143	ENST00000414370.1;ENST00000417726.1;ENST00000531943.1;ENST00000396604.1;ENST00000396602.2;ENST00000530463.1;ENST00000533542.1;ENST00000532577.1;ENST00000396597.3;ENST00000438144.2;ENST00000496276.1;ENST00000526657.1;ENST00000299606.2;ENST00000534265.1;ENST00000412390.2;ENST00000414370.1	1stExon;TSS200;5'UTR;5'UTR;5'UTR;5'UTR;5'UTR;5'UTR;5'UTR;5'UTR;5'UTR;5'UTR;5'UTR;5'UTR;5'UTR;5'UTR	chr11:9483240-9484150	3
cg10016349	1.05431	0.562626	4.9004	0.00117256	0.999999	-3.88258	chr12	70912989	-	cg10016349	1696232		TCATATCCATTTACATAATTCTAATACTACCCTAAATATTACCAAAATAC		II			NA	NA	NA	NA	NA	NA		OpenSea	ATTTTTCCCTGTCATGTCCATTTACATAATTCTGATACTACCCTAGATGTTGCCAGAGTA[CG]TGAGTGTTATTTACTATTACAGATGCATAGGTTTTTTTTATGGTTTTAACTCCTGGTTTG	CATGTCCATTTACATAATTCTGATACTACCCTAGATGTTGCCAGAGTACG	PTPRB;PTPRB;PTPRB;PTPRB	NM_001206971;NM_001109754;NM_002837;NM_001206972	3'UTR;3'UTR;3'UTR;3'UTR								PTPRB;RP11-588H23.3;RP11-588H23.3;RP11-588H23.3;RP11-588H23.3;RP11-588H23.3;RP11-588H23.3;RP11-588H23.3	ENST00000451516.2;ENST00000547656.1;ENST00000546836.1;ENST00000549460.1;ENST00000548687.1;ENST00000549616.1;ENST00000549359.1;ENST00000551438.1	3'UTR;TSS1500;TSS1500;5'UTR;5'UTR;5'UTR;5'UTR;5'UTR	PTPRB;RP11-588H23.3;RP11-588H23.3;RP11-588H23.3;RP11-588H23.3;RP11-588H23.3;RP11-588H23.3;RP11-588H23.3	ENST00000451516.2;ENST00000547656.1;ENST00000546836.1;ENST00000549460.1;ENST00000548687.1;ENST00000549616.1;ENST00000549359.1;ENST00000551438.1	3'UTR;TSS1500;TSS1500;5'UTR;5'UTR;5'UTR;5'UTR;5'UTR
cg26241877	-0.874786	0.404021	-4.89137	0.00118608	0.999999	-3.88343	chr18	52630003	-	cg26241877	9733906		AAATTAAATCCCRAAAACTAAAACATCCCCAAACCACCCAAAATACCCTC		II			NA	NA	NA	NA	NA	NA	chr18:52626517-52626849	S_Shelf	GGGTCTGATAGAGATTAGGTCCCGGGGACTAAAGCATCCCCAAACCACCCAGAGTGCCCT[CG]TTGAATAAATCCGTTCTCCTACTCACTCCACTAAAAAGAGGAGGGATTGAGGGTGCAGAA	CGAGGGCACTCTGGGTGGTTTGGGGATGCTTTAGTCCCCGGGACCTAATC
cg21854725	0.94957	-3.47611	4.88985	0.00118839	0.999999	-3.88358	chr20	62610842	-	cg21854725	82778249	90613946	CAACTTAAACCTCAACTCAATAAACATAAAACCCACAAATACCAAACCCA	CAACTTAAACCTCAACTCGATAAACATAAAACCCGCGAATACCAAACCCG	I	C	Grn	NA	NA	NA	NA	NA	NA	chr20:62610126-62611163	Island	ACGCGGGGGGCTCAGCTTGGACCTCAGCTCGGTGAACATGGGGCCCGCGGGTGCCAGGCC[CG]CGCACACGCCCCTCGCCGAGTGCAGGGCGGCCGGTGTGGCCGGCGGGGAACGCGCGCCGC	CGGGCCTGGCACCCGCGGGCCCCATGTTCACCGAGCTGAGGTCCAAGCTG	SAMD10;SAMD10	NM_080621;NM_080621	1stExon;5'UTR					20:62080571-62081698	20:62610540-62612991	Promoter_Associated	SAMD10;SAMD10;SAMD10;ZNF512B;ZNF512B	ENST00000498830.1;ENST00000369886.3;ENST00000369886.3;ENST00000217130.3;ENST00000450537.1	3'UTR;1stExon;5'UTR;5'UTR;5'UTR	SAMD10;SAMD10;SAMD10;SAMD10;ZNF512B;ZNF512B	ENST00000498830.1;ENST00000478694.1;ENST00000369886.3;ENST00000369886.3;ENST00000217130.3;ENST00000450537.1	3'UTR;3'UTR;1stExon;5'UTR;5'UTR;5'UTR	chr20:62610460-62612235	3
cg07181983	1.18671	2.76306	4.88841	0.00119056	0.999999	-3.88372	chr10	15847047	+	cg07181983	41727953		TTATAACACAAAAATAAATAACATCTATTAAAAACTTCTTCTCCCACTAC		II			NA	NA	NA	NA	NA	NA		OpenSea	GACAGCCCTCTGACGTTCTTCCTCTAGAAACACAGACTCTAAATGCACAAGTGGAAATAA[CG]CAGTGGGAGAAGAAGTTTCCAACAGATGTCATCTACTCTTGTGCCATAATTATTAAAATC	CGCAGTGGGAGAAGAAGTTTCCAACAGATGTCATCTACTCTTGTGCCATA	FAM188A	NM_024948	Body								FAM188A;FAM188A;FAM188A	ENST00000378033.1;ENST00000477891.1;ENST00000378036.1	5'UTR;3'UTR;5'UTR	FAM188A;FAM188A;FAM188A	ENST00000378033.1;ENST00000477891.1;ENST00000378036.1	5'UTR;3'UTR;5'UTR			chr10:15846969-15847739	5
cg19019849	-1.06492	-4.49351	-4.88435	0.00119671	0.999999	-3.8841	chr4	13533145	+	cg19019849	89640827	47633159	ACTAATCATCACTATCCTAAACTTAATCTCTATCCCTCTATATCCCTACA	ACTAATCGTCGCTATCCTAAACTTAATCTCTATCCCTCTATATCCCTACG	I	T	Red	NA	NA	NA	NA	NA	NA	chr4:13530847-13531244	S_Shore	TGGGGCCTGGCCTCTGCCCCCACCGCCCTGCCTTTGGCAACCAGCGAATCAGGACTGAAA[CG]TAGGGACACAGAGGGACAGAGACTAAGTCCAGGATAGCGACGATCAGTCAGGCAGACATG	CGTAGGGACACAGAGGGACAGAGACTAAGTCCAGGATAGCGACGATCAGT								4:13141885-13142354	4:13532855-13533224	Unclassified_Cell_type_specific							chr4:13532745-13533235	3
cg19618622	0.837373	-2.44231	4.88145	0.00120114	0.999999	-3.88438	chr6	166901831	+	cg19618622	26605188	84753132	TTAAAAATTACTCCATAAACTAAACCAATCTTAACAAATTAACACAACCA	TTAAAAATTACTCCGTAAACTAAACCGATCTTAACGAATTAACGCGACCG	I	T	Red	rs9366021	0.0234	NA	NA	NA	NA		OpenSea	CCTGCTGCTGTCTGAACCGGAAACACCCTGCTCCTGCTGCTGTCTGACTCTGAGACAACA[CG]GCCGCGCCAACTCGCTAAGACCGGCCCAGCCCACGGAGTAATCCTCAATACGCTGTCACA	CGGCCGCGCCAACTCGCTAAGACCGGCCCAGCCCACGGAGTAATCCTCAA	RPS6KA2;RPS6KA2	NM_021135;NM_001006932	Body;Body		chr6:166901571-166901571			6:166821778-166821857	6:166901221-166902330	Unclassified				RPS6KA2	ENST00000366865.1	3'UTR	chr6:166901425-166901915	3
cg27538663	0.729784	2.95044	4.88043	0.0012027	0.999999	-3.88448	chr8	19687925	+	cg27538663	80632229		TTATTAACTACAATATAACRATTTCTTCCTTTCRCCRAACAATCTTCATC		II			NA	NA	NA	NA	NA	NA		OpenSea	TATGACTATATTTATAACTGAATTAACCATGTTCTCCACATTCTTTAAGCAGAGTTCAGA[CG]ATGAAGACTGTTCGGCGAAAGGAAGAAATCGTCACATTGTAGTCAATAAAGCCGAACTTG	TATTGACTACAATGTGACGATTTCTTCCTTTCGCCGAACAGTCTTCATCG	INTS10;INTS10	NM_018142;NM_018142	ExonBnd;Body								INTS10	ENST00000397977.3	ExonBnd	INTS10;INTS10;INTS10	ENST00000523143.1;ENST00000518799.1;ENST00000397977.3	5'UTR;TSS200;ExonBnd
cg08522707	-1.02864	-4.4676	-4.87561	0.0012101	0.999999	-3.88494	chr7	140714747	+	cg08522707	57753872	66704268	ATAATAATTACCTACACAAACTTAAAACCAAATAAAAAACAAACCTTCCA	GTAATAATTACCTACGCGAACTTAAAACCGAATAAAAAACGAACCTTCCG	I	A	Red	NA	NA	NA	NA	NA	NA	chr7:140714478-140714943	Island	CCCCAAAGTCACCGACAGCCTTACCTAGACCTGACCTTCCTCACCCACGCGCCCTCGTCC[CG]GAAGGCCCGCCCTCTACCCGGCTCCAAGCTCGCGCAGGCAACTATTACGGGGAGCAGTAG	GTAATAGTTGCCTGCGCGAGCTTGGAGCCGGGTAGAGGGCGGGCCTTCCG	MRPS33;MRPS33;MRPS33	NM_053035;NM_053035;NM_016071	5'UTR;1stExon;TSS1500	high-CpG:140361199-140361261				7:140360881-140361575	7:140713760-140715380	Promoter_Associated	MRPS33;MRPS33;MRPS33;MRPS33;MRPS33;MRPS33;MRPS33;MRPS33;MRPS33	ENST00000467334.1;ENST00000544013.1;ENST00000324787.5;ENST00000469351.1;ENST00000496958.1;ENST00000393008.3;ENST00000544013.1;ENST00000467334.1;ENST00000324787.5	5'UTR;5'UTR;5'UTR;5'UTR;TSS1500;TSS1500;1stExon;1stExon;1stExon	MRPS33;MRPS33;MRPS33;MRPS33;MRPS33;MRPS33;MRPS33;MRPS33;MRPS33;MRPS33;MRPS33;MRPS33	ENST00000496641.1;ENST00000467334.1;ENST00000544013.1;ENST00000324787.5;ENST00000469351.1;ENST00000496958.1;ENST00000484502.1;ENST00000485202.1;ENST00000393008.3;ENST00000544013.1;ENST00000467334.1;ENST00000324787.5	3'UTR;5'UTR;5'UTR;5'UTR;5'UTR;TSS1500;TSS1500;TSS1500;TSS1500;1stExon;1stExon;1stExon	chr7:140714365-140714975	3
cg20842552	-1.12513	2.3345	-4.87381	0.00121288	0.999999	-3.88511	chr20	48830395	-	cg20842552	78605128		CAAATACAAAAACTCTAAAATAAAACCATACTATCTATATTCAAAAAACC		II			NA	NA	NA	NA	NA	NA		OpenSea	GAATGGCATGGCAAGTGCAAAGGCTCTGAGATGGGACCATGCTGTCTATGTTCAAGGGAC[CG]CAAGGAGGCCAGTAGGGGAGGTGCCATTGTGAGTGATGGGGAGAGAAGTAGGATGGGAGC	CGGTCCCTTGAACATAGACAGCATGGTCCCATCTCAGAGCCTTTGCACTT							TRUE										chr20:48830140-48830730	3
cg05070302	-0.722905	-3.03509	-4.87163	0.00121625	0.999999	-3.88532	chr11	18034776	-	cg05070302	38730918	79684205	AACCACTAAAAATCAATAATAAACAAAACCAAACAACAACCCCAAAACCA	AACCACTAAAAATCAATAATAAACGAAACCGAACGACAACCCCGAAACCG	I	C	Grn	NA	NA	NA	NA	NA	NA	chr11:18034129-18035268	Island	GCCGGGCCCTCGGGCCACTGGGGATCAGTGGTGGGCGGGGCCGGACGACAGCCCCGGAGC[CG]CCTCCCAGTCAGCCCGCCCCGGCGGCGCTCGCAGCGTCTCCGCCCGCAGCCTCCTGTCTC	CGGCTCCGGGGCTGTCGTCCGGCCCCGCCCACCACTGATCCCCAGTGGCC	SERGEF;SERGEF;SERGEF	NM_012139;NR_104041;NR_104040	TSS200;TSS200;TSS200					11:17990401-17991844	11:18034395-18035142	Promoter_Associated	SERGEF;SERGEF;SERGEF;SERGEF;RP1-59M18.2	ENST00000532212.1;ENST00000532265.1;ENST00000265965.5;ENST00000528200.1;ENST00000525523.1	TSS1500;TSS1500;TSS200;TSS1500;3'UTR	SERGEF;SERGEF;SERGEF;SERGEF;SERGEF;SERGEF;SERGEF;SERGEF;SERGEF;SERGEF;RP1-59M18.2	ENST00000525422.1;ENST00000527494.1;ENST00000533328.1;ENST00000532389.1;ENST00000532212.1;ENST00000529728.1;ENST00000532265.1;ENST00000265965.5;ENST00000524716.1;ENST00000528200.1;ENST00000525523.1	TSS200;TSS1500;TSS1500;TSS1500;TSS1500;TSS1500;TSS1500;TSS200;TSS1500;TSS1500;3'UTR	chr11:18034445-18035715	3
cg06534905	-0.731796	2.91768	-4.87059	0.00121785	0.999999	-3.88542	chr2	54286688	-	cg06534905	68754224		ATACACRACRAACATCTTATTATTTTTCTATCAATTCAACCAAATATTTC		II			NA	NA	NA	NA	NA	NA		OpenSea	TGTCAGCCACCATGCACGGCGAGCATCTTATTATTTTTCTATCAATTCAACCAAATGTTT[CG]TTAGATTTTCAGATGCTGACTAATACTACATTCAACATTTCAGATAATCTATTTGTGGTC	CGAAACATTTGGTTGAATTGATAGAAAAATAATAAGATGCTCGCCGTGCA											AC008280.5	ENST00000458030.3	5'UTR	AC008280.5;AC008280.5	ENST00000458030.3;ENST00000422521.2	5'UTR;5'UTR			chr2:54286650-54287145	4
cg12292972	0.976105	2.80691	4.86945	0.00121962	0.999999	-3.88553	chr12	56158737	+	cg12292972	56788913		CAACTAAAACATTCTAAAAATTCTCAACTTAAAATCCCCATTTATATTCC		II			NA	NA	NA	NA	NA	NA		OpenSea	TACTAACAAAGTCAAGGGGGAAAGTTTCCTTGATCTACTACCACTAAGATAAAGTGAATA[CG]GAATATAAATGGGGATTTCAAGTTGAGAACCTCTAGAATGTTCTAGTTGATATATCTTCA	CGGAATATAAATGGGGATTTCAAGTTGAGAACCTCTAGAATGTTCTAGTT	SARNP;SARNP;SARNP	NR_026723;NR_026722;NM_033082	Body;Body;Body											SARNP	ENST00000552884.1	3'UTR
cg23593537	-0.878867	-4.4771	-4.86237	0.00123068	0.999999	-3.88621	chr11	72353580	+	cg23593537	29602542	3739111	AATATCCAATAAAATCAAAAAATCCAACAAACCAAAAAATACAATCCACA	AATATCCGATAAAATCGAAAAATCCGACGAACCGAAAAATACGATCCGCG	I	A	Red	NA	NA	NA	NA	NA	NA	chr11:72353222-72354358	Island	GCCCCGGCCCGCCCCCCGCCCGCCCCCGGCCCGCCCCGGCCCCGCCTATGTCCCCGCCAC[CG]CGGACCGCACCTCTCGGCCCGTCGGATCCTCCGACCCCACCGGACACCCGGCCGCTGTCA	CGCGGACCGCACCTCTCGGCCCGTCGGATCCTCCGACCCCACCGGACACC	PDE2A;PDE2A;PDE2A;PDE2A	NR_026572;NM_001146209;NM_002599;NM_001143839	TSS200;Body;Body;TSS200				TRUE	11:72030871-72032109			RP11-31L22.3;PDE2A;PDE2A;PDE2A	ENST00000540912.1;ENST00000376450.3;ENST00000544570.1;ENST00000540380.1	TSS1500;TSS200;TSS200;3'UTR	RP11-31L22.3;PDE2A;PDE2A;PDE2A;PDE2A;PDE2A;PDE2A;PDE2A;PDE2A;PDE2A;PDE2A;PDE2A	ENST00000540912.1;ENST00000485058.2;ENST00000538749.1;ENST00000536308.1;ENST00000543575.1;ENST00000541998.1;ENST00000376450.3;ENST00000539367.1;ENST00000544570.1;ENST00000542969.1;ENST00000540380.1;ENST00000546038.1	TSS1500;5'UTR;5'UTR;TSS200;TSS200;TSS200;TSS200;TSS200;TSS200;5'UTR;3'UTR;3'UTR	chr11:72352960-72354095	3
cg05401764	-0.771994	-4.57753	-4.85929	0.00123553	0.999999	-3.8865	chr3	157815808	-	cg05401764	1651442	11606566	AAAACATACAAACTAAATACCACAAAACAAACACAACATTAATACTAACA	AAAACGTACAAACTAAATACCGCGAAACAAACGCGACATTAATACTAACG	I	T	Red	NA	NA	NA	NA	NA	NA	chr3:157815581-157816095	Island	AGCGGGGCGCGGAGGGCGTGCAGGCTGAGTGCCGCGGGACAGGCGCGACATTGGTGCTGG[CG]TTGGCGTCACAGACCCAGGGCTGCGGCGTGCTTTTTGGCTTTCAGTCTGAGATCGGCGAT	CGCCAGCACCAATGTCGCGCCTGTCCCGCGGCACTCAGCCTGCACGCCCT	SHOX2;SHOX2;SHOX2	NM_003030;NM_001163678;NM_006884	3'UTR;3'UTR;3'UTR			RDMR		3:159298182-159298917	3:157815039-157816346	Unclassified	SHOX2;SHOX2;SHOX2	ENST00000425436.2;ENST00000490689.1;ENST00000313019.6	3'UTR;3'UTR;3'UTR	SHOX2;SHOX2;SHOX2	ENST00000425436.2;ENST00000490689.1;ENST00000313019.6	3'UTR;3'UTR;3'UTR	chr3:157815300-157816150	3
cg13455700	-0.932702	-4.5133	-4.85351	0.00124466	0.999999	-3.88706	chr11	122753504	-	cg13455700	81607573	52732561	ATATCATTATTACAACCATTTACAACCTCCATACCAAAACCAAAAATACA	ATATCGTTATTACGACCGTTTACAACCTCCGTACCAAAACCGAAAATACG	I	A	Red	NA	NA	NA	NA	NA	NA	chr11:122753386-122753951	Island	GGCTCTGCCCCGATGTCGTTATTACGGCCGTTTGCAGCCTCCGTGCCAGGGCCGGGGGTG[CG]GTTCGGGACGCGGGATCCTAGGTCGGGTCCTGCCCCGCCCATGTGGCGCCGGCGTCTGTG	CGCACCCCCGGCCCTGGCACGGAGGCTGCAAACGGCCGTAATAACGACAT	C11orf63;C11orf63;C11orf63;C11orf63	NM_024806;NM_024806;NM_199124;NM_199124	1stExon;5'UTR;5'UTR;1stExon			DMR		11:122258579-122259300	11:122753273-122754639	Promoter_Associated_Cell_type_specific	C11orf63;C11orf63;C11orf63;C11orf63	ENST00000307257.5;ENST00000307257.5;ENST00000227349.2;ENST00000227349.2	1stExon;5'UTR;1stExon;5'UTR	C11orf63;C11orf63;C11orf63;C11orf63	ENST00000307257.5;ENST00000307257.5;ENST00000227349.2;ENST00000227349.2	1stExon;5'UTR;1stExon;5'UTR	chr11:122753305-122754550	3
cg02704345	-0.930053	-4.1601	-4.85303	0.00124543	0.999999	-3.8871	chr19	39616476	-	cg02704345	9698572	10810295	ATATTCATTAAAAATTCAACATAACAACAAAAATATCCACAATAATAACA	ATATTCGTTAAAAATTCAACATAACGACGAAAATATCCGCGATAATAACG	I	A	Red	NA	NA	NA	NA	NA	NA	chr19:39616277-39616819	Island	GGAAAGCCCCGGATGTTCGTTGGGGATTCAACATGGCGGCGGGAGTGTCCGCGGTGGTGG[CG]GTGCAAGAGAGCTGAGGGAGGCGCGAGGGCGCGGAGTTCCAGGTCGAGCAGTTAGGCCGC	CGCCACCACCGCGGACACTCCCGCCGCCATGTTGAATCCCCAACGAACAT	PAK4;PAK4;PAK4;PAK4;PAK4;PAK4;PAK4;PAK4;PAK4;PAK4	NM_005884;NM_001014832;NM_005884;NM_001014831;NM_001014832;NM_001014834;NM_001014835;NM_001014831;NM_001014835;NM_001014834	5'UTR;5'UTR;1stExon;5'UTR;1stExon;1stExon;5'UTR;1stExon;1stExon;5'UTR	high-CpG:44308224-44308347				19:44308019-44308944	19:39616094-39616522	Promoter_Associated	PAK4;PAK4;PAK4;PAK4;PAK4;PAK4	ENST00000358301.2;ENST00000358301.2;ENST00000358801.3;ENST00000358801.3;ENST00000542377.1;ENST00000542377.1	1stExon;5'UTR;1stExon;5'UTR;1stExon;5'UTR	PAK4;PAK4;PAK4;PAK4;PAK4;PAK4	ENST00000321944.3;ENST00000321944.3;ENST00000358801.3;ENST00000358801.3;ENST00000542377.1;ENST00000542377.1	1stExon;5'UTR;1stExon;5'UTR;1stExon;5'UTR			chr19:39615937-39619694	6	chr19:39615886-39617915	6
cg04490824	0.86107	2.0706	4.85003	0.0012502	0.999999	-3.88739	chr6	139194466	+	cg04490824	36751525		CCTAATACAACACTAACRTTTAACTATAATTCTTCCTCCTAAAAATCTCC		II			NA	NA	NA	NA	NA	NA		OpenSea	CATTTGATTCTCTACTATTTAACACTAAAGAGCTTGGGCACAAAGCCCACAGAACAAATG[CG]GAGACCTCTAGGAGGAAGAACCACAGCTAAACGTCAGTGTTGCATTAGGATAAAAATAGA	CGGAGACCTCTAGGAGGAAGAACCACAGCTAAACGTCAGTGTTGCATTAG	ECT2L;ECT2L	NM_001077706;NM_001195037	Body;Body
cg10648908	0.713585	-4.58087	4.84873	0.00125228	0.999999	-3.88752	chr22	43253189	-	cg10648908	92773109		RAAAACRCTTAAAAATAATCAAAATATCCTACTTACTAAAATCCCCCATC		II			NA	NA	NA	NA	NA	NA	chr22:43252653-43253667	Island	GGGCACCGAGCGGAGGCGCTTGAAGATGGTCAAGATGTCCTGCTTGCTGGGGTCCCCCAT[CG]TCAGCTGTGAGCCGCGGCGCAGCTGGCCCAGCCAACCGGTAAGAGTCGACGAAAAGCGGC	GAGGCGCTTGAAGATGGTCAAGATGTCCTGCTTGCTGGGGTCCCCCATCG	ARFGAP3;ARFGAP3;ARFGAP3;ARFGAP3	NM_014570;NM_014570;NM_001142293;NM_001142293	1stExon;5'UTR;1stExon;5'UTR	high-CpG:41583130-41583305				22:41582299-41583611	22:43252089-43253735	Promoter_Associated	ARFGAP3;ARFGAP3;ARFGAP3;ARFGAP3;ARFGAP3;ARFGAP3;PACSIN2	ENST00000437119.2;ENST00000429508.2;ENST00000263245.5;ENST00000437119.2;ENST00000429508.2;ENST00000263245.5;ENST00000496919.1	1stExon;1stExon;1stExon;5'UTR;5'UTR;5'UTR;3'UTR	ARFGAP3;ARFGAP3;ARFGAP3;ARFGAP3;ARFGAP3;ARFGAP3;ARFGAP3;ARFGAP3;PACSIN2;PACSIN2;PACSIN2;PACSIN2	ENST00000493606.1;ENST00000437119.2;ENST00000429508.2;ENST00000493606.1;ENST00000263245.5;ENST00000437119.2;ENST00000429508.2;ENST00000263245.5;ENST00000507586.1;ENST00000487119.1;ENST00000505238.1;ENST00000473715.1	3'UTR;1stExon;1stExon;1stExon;1stExon;5'UTR;5'UTR;5'UTR;3'UTR;3'UTR;3'UTR;3'UTR	chr22:43252905-43253475	3
cg11346541	0.881211	-3.92372	4.84575	0.00125706	0.999999	-3.88781	chr1	228327680	-	cg11346541	32705184	60776284	ATAAAAACCAAACCCACACTACACTAAAATACTTCTCTAAATAACAAACA	ATAAAAACCGAACCCGCGCTACACTAAAATACTTCTCTAAATAACAAACG	I	A	Red	NA	NA	NA	NA	NA	NA	chr1:228327508-228328560	Island	GTGACGTAGCAGATGAAAGCCGGGCCCGCGCTGCACTGAGGTACTTCTCTGAGTGACAAG[CG]GGACAAGTACGCCGTGGGCGGGGCCGGCGGGTCGTGATGTTAGTTCGCGCTGTGTGGAGG	ATGAAAGCCGGGCCCGCGCTGCACTGAGGTACTTCTCTGAGTGACAAGCG	GUK1;GUK1	NM_001159390;NM_000858	TSS1500;TSS1500					1:226394132-226395767	1:228327346-228328584	Promoter_Associated	GUK1;GUK1;GUK1;GUK1;GUK1;GUK1;GUK1;GUK1	ENST00000366730.1;ENST00000366730.1;ENST00000391865.3;ENST00000366726.1;ENST00000312726.4;ENST00000366723.1;ENST00000366722.1;ENST00000366721.1	1stExon;5'UTR;TSS1500;TSS1500;TSS1500;TSS1500;TSS1500;TSS1500	GUK1;GUK1;GUK1;GUK1;GUK1;GUK1;GUK1;GUK1;GUK1;GUK1;GUK1;GUK1;GUK1;GUK1;GUK1;GUK1;GUK1;GUK1;GUK1;GUK1	ENST00000472939.1;ENST00000412265.1;ENST00000366730.1;ENST00000366730.1;ENST00000462807.1;ENST00000493209.1;ENST00000485838.1;ENST00000469973.1;ENST00000485083.1;ENST00000366726.1;ENST00000312726.4;ENST00000453943.1;ENST00000366723.1;ENST00000493138.1;ENST00000366722.1;ENST00000498092.1;ENST00000366721.1;ENST00000491613.1;ENST00000460224.1;ENST00000484953.1	TSS1500;TSS1500;1stExon;5'UTR;TSS1500;TSS1500;TSS1500;TSS1500;TSS1500;TSS1500;TSS1500;TSS1500;TSS1500;TSS1500;TSS1500;TSS1500;TSS1500;TSS1500;TSS1500;TSS1500	chr1:228327540-228328095	3
cg23893802	0.7955	-5.04306	4.84437	0.00125927	0.999999	-3.88794	chr7	148823215	+	cg23893802	3754982	61700236	CAAACTCTATCAAAACTCAAATCCCTATCACAACTAAATTAAAATCCACA	CAAACTCTATCGAAACTCGAATCCCTATCGCAACTAAATTAAAATCCGCG	I	T	Red	NA	NA	NA	NA	NA	NA	chr7:148823194-148824228	Island	CTCAGTCCGTGGGCCACTGCCAACCCCCAGGCCCAGGCCCCGGCCGCCCCACTCCCTGGA[CG]CGGACCCCAATCCAGCTGCGACAGGGACCCGAGTTTCGACAGAGCCTGCATCCTCCACCG	CGCGGACCCCAATCCAGCTGCGACAGGGACCCGAGTTTCGACAGAGCCTG	ZNF425;ZNF398	NM_001001661;NM_020781	Body;TSS1500					7:148453721-148455161	7:148822863-148824556	Promoter_Associated	ZNF398	ENST00000426851.2	TSS1500	ZNF398	ENST00000426851.2	TSS1500	chr7:148822825-148823235	3
cg10258033	-1.02428	1.69665	-4.84229	0.00126263	0.999999	-3.88814	chr6	41421652	-	cg10258033	92637918		CCCATCRAACTAAAAATAAATTCTTACRTAACTAAAATCTACATCTATAC		II			NA	NA	NA	NA	NA	NA		OpenSea	GACTCTTGGGACCCATCGGGCTAGAGATGGGTTCTTACGTGGCTGAAGTCTGCATCTGTG[CG]TATGTGTGGTGGGCGGGGAATGTCTGTGAGGTGTGTGTGTGTGTCTGTGTGTGAAATGTG	CGCACAGATGCAGACTTCAGCCACGTAAGAACCCATCTCTAGCCCGATGG																			chr6:41421548-41422479	6	chr6:41421585-41422743	3
cg20046119	-0.663787	-3.39085	-4.84161	0.00126372	0.999999	-3.88821	chr8	145981207	+	cg20046119	48764947	93669887	CTTTCTAATAATTATAATAAATCAAAACACACAATATATAATAACCAACA	CTTTCTAATAATTATAATAAATCGAAACACACGATATATAATAACCGACG	I	A	Red	NA	NA	NA	NA	NA	NA	chr8:145980532-145981234	Island	CGCTCGCCCCGACCCTAAACCCTCACCTGAACCCTAACCCCGCTGGGCTCCCGGCTCCCC[CG]TCGGTCACCATACATCGTGTGTCCCGATTCACCATAACCACCAGAAAGTCGCTTATGAAG	CTTTCTGGTGGTTATGGTGAATCGGGACACACGATGTATGGTGACCGACG	ZNF251	NM_138367	TSS1500					8:145951307-145952088	8:145979916-145981467	Promoter_Associated	ZNF251;ZNF251	ENST00000533117.1;ENST00000292562.7	TSS1500;TSS1500	ZNF251;ZNF251;ZNF251;ZNF251;ZNF251;ZNF251	ENST00000530353.1;ENST00000530353.1;ENST00000533117.1;ENST00000525191.1;ENST00000524394.1;ENST00000292562.7	3'UTR;1stExon;TSS1500;TSS1500;TSS1500;TSS1500	chr8:145981180-145981355	3
cg14465900	-0.797343	-4.58495	-4.83828	0.00126911	0.999999	-3.88853	chr9	132805755	-	cg14465900	69780836	83761961	TCTTAATAACCACTATCTACTCACAATACTAACACTTACCTTAAAACACA	TCTTAATAACCACTATCTACTCGCAATACTAACGCTTACCTTAAAACGCG	I	A	Red	NA	NA	NA	NA	NA	NA	chr9:132804279-132806003	Island	CTGGTAATGACTTCTTAGTGACCACTGTCTGCTCGCAGTACTAGCGCTTGCCTTGGAACG[CG]GCAGGCCCTGGGATCACCGATGCTCCGCCGCGGTCTGAGATCGCTCCCCTGCGCGTATCG	TCTTAGTGACCACTGTCTGCTCGCAGTACTAGCGCTTGCCTTGGAACGCG	FNBP1	NM_015033	TSS1500					9:131844204-131846151	9:132803914-132806457	Promoter_Associated	FNBP1;FNBP1;FNBP1	ENST00000372416.1;ENST00000355681.2;ENST00000446176.1	TSS1500;TSS1500;TSS1500	FNBP1;FNBP1;FNBP1	ENST00000372416.1;ENST00000355681.2;ENST00000446176.1	TSS1500;TSS1500;TSS1500	chr9:132805660-132806515	3
cg24993984	-0.867542	2.45909	-4.83726	0.00127077	0.999999	-3.88863	chr4	171545108	+	cg24993984	52687859		AAATAAAATTAAAAACCCRAAACTCCATTATAATCATACACATACCTTAC		II			NA	NA	NA	NA	NA	NA		OpenSea	AATAGTAAGTAGATATTAAGATGTTAATTTAAATAACGTATACCAATAGAACAAAATATA[CG]TAAGGTATGTGTATGACCATAATGGAGTTTCGGGTCTTTAATTCTATTCCCTTCTAAAAA	CGTAAGGTATGTGTATGACCATAATGGAGTTTCGGGTCTTTAATTCTATT																					chr4:171545067-171545439	5
cg22273427	-0.839437	-2.26135	-4.83436	0.00127549	0.999999	-3.88891	chr2	127977385	+	cg22273427	23739127	28694842	CAAACACTAAACACCACAATAAATTAAAAAAACTAAACTAAAATTATCCA	CGAACACTAAACGCCGCGATAAATTAAAAAAACTAAACTAAAATTATCCG	I	A	Red	rs185937433	0.0119	NA	NA	NA	NA	chr2:127976389-127977667	Island	TCCACCCCGGATCGCCTTTCCGGCGTCCTCTCCCCAGCGCCCCTTCCTGCGAACCTTAAC[CG]GACAACCCCAGTCCAGCTCCCCCAACCCACCGCGGCGCCCAGTGCCCGGGGATCCCTGCC	CGGACAACCCCAGTCCAGCTCCCCCAACCCACCGCGGCGCCCAGTGCCCG								2:127692638-127694440	2:127977131-127978188	Unclassified_Cell_type_specific	CYP27C1	ENST00000409327.1	5'UTR	CYP27C1	ENST00000409327.1	5'UTR	chr2:127976640-127978755	3
cg17087759	0.878076	-4.68964	4.83136	0.00128039	0.999999	-3.8892	chr2	220094168	+	cg17087759	18750212	86768275	ATCTAACCTTACCCAAAAATACCTACAAAACCCTAAATAAACTCACAACA	ATCTAACCTTACCCAAAAATACCTACGAAACCCTAAATAAACTCGCGACG	I	A	Red	NA	NA	NA	NA	NA	NA	chr2:220093972-220094697	Island	AATCAAAACATTCCGGCTGCGCGCCCCCGCCCCGCCGGCGGCGCCCCTTCCTCCGTTACC[CG]CCGCGAGCTCACTTAGGGCTCCGCAGGCACCCCTGGGCAAGGCCAGACACGGGGCCTGGG	CGCCGCGAGCTCACTTAGGGCTCCGCAGGCACCCCTGGGCAAGGCCAGAC	ANKZF1;ANKZF1;ATG9A;ATG9A	NM_018089;NM_001042410;NM_001077198;NM_024085	TSS1500;TSS1500;5'UTR;5'UTR	high-CpG:219802271-219802609				2:219802217-219803398	2:220093610-220095224	Promoter_Associated	ATG9A;ATG9A;ATG9A;ANKZF1;ANKZF1;ANKZF1;ATG9A;ATG9A	ENST00000409422.1;ENST00000361242.4;ENST00000396761.2;ENST00000323348.5;ENST00000409849.1;ENST00000410034.3;ENST00000488833.1;ENST00000409618.1	5'UTR;5'UTR;5'UTR;TSS1500;TSS1500;TSS1500;TSS200;TSS200	ATG9A;ATG9A;ATG9A;ATG9A;ATG9A;ATG9A;ATG9A;ATG9A;ATG9A;ATG9A;ANKZF1;ANKZF1;ANKZF1;ANKZF1;ANKZF1;ANKZF1;ANKZF1;ANKZF1;ANKZF1;ANKZF1;ANKZF1;ANKZF1;ANKZF1;ANKZF1;ATG9A;ANKZF1;ATG9A;ATG9A;ATG9A;ATG9A	ENST00000466217.1;ENST00000486766.1;ENST00000431715.1;ENST00000409422.1;ENST00000436856.1;ENST00000409033.3;ENST00000412355.1;ENST00000457841.1;ENST00000361242.4;ENST00000396761.2;ENST00000323348.5;ENST00000466238.1;ENST00000464763.1;ENST00000409849.1;ENST00000475202.1;ENST00000477479.1;ENST00000496346.1;ENST00000435521.1;ENST00000486203.1;ENST00000416565.1;ENST00000410034.3;ENST00000447157.1;ENS…	3'UTR;3'UTR;5'UTR;5'UTR;5'UTR;5'UTR;5'UTR;5'UTR;5'UTR;5'UTR;TSS1500;TSS1500;TSS1500;TSS1500;TSS1500;TSS1500;TSS1500;TSS1500;TSS1500;TSS1500;TSS1500;TSS1500;TSS1500;TSS1500;TSS1500;TSS1500;TSS200;TSS200;TSS200;TSS200	chr2:220093745-220094675	3
cg16898384	0.748214	2.89235	4.82806	0.00128581	0.999999	-3.88952	chr4	37646611	+	cg16898384	86606208		AATACTATAATCTCRACATTTTCTTCCCATATTATAAAATAAAACCCACC		II			NA	NA	NA	NA	NA	NA		OpenSea	GAGCTCCAATCCCAGCTCCGCCACTTTCCAGCGGTGCAACACTGGCAACTTAGTTAAGTA[CG]GTGGGCTTCACTTTATAACATGGGAAGAAAATGTCGAGATCACAGCATCCCTGGAAAGCC	CGGTGGGCTTCACTTTATAACATGGGAAGAAAATGTCGAGATCACAGCAT	RELL1;RELL1	NM_001085400;NM_001085399	Body;Body																		chr4:37646530-37647066	3
cg04396637	-1.14395	-3.65637	-4.8269	0.00128771	0.999999	-3.88964	chr12	51477072	+	cg04396637	1600879	37729102	ATAATAAACCTAAAAATACAAAACAAAAAATACCACCTCATCCTTTCTCA	ATAATAAACCTAAAAATACGAAACGAAAAATACCGCCTCGTCCTTTCTCG	I	A	Red	NA	NA	NA	NA	NA	NA	chr12:51476859-51477552	Island	CCCTCCATCCGCACGGCTCTGGGCTTGACCACTCCTCCACGGCCGCCCGAGGGCCGATCC[CG]AGAAAGGACGAGGCGGCACCCTCCGCCCCGCACCCCTAGGCCCATTACCGGCCCCGCCGC	GTAATGGGCCTAGGGGTGCGGGGCGGAGGGTGCCGCCTCGTCCTTTCTCG	CSRNP2	NM_030809	5'UTR	high-CpG:49763260-49763715				12:49763127-49763819	12:51476231-51477808	Promoter_Associated	CSRNP2;CSRNP2	ENST00000228515.1;ENST00000550461.1	5'UTR;3'UTR	CSRNP2;CSRNP2;CSRNP2;CSRNP2;CSRNP2;CSRNP2;CSRNP2;CSRNP2;CSRNP2	ENST00000548206.1;ENST00000552680.1;ENST00000228515.1;ENST00000546935.1;ENST00000548981.1;ENST00000550461.1;ENST00000552899.1;ENST00000548206.1;ENST00000548981.1	5'UTR;3'UTR;5'UTR;5'UTR;5'UTR;3'UTR;TSS200;1stExon;1stExon	chr12:51476205-51477195	3
cg01116498	1.02157	1.93975	4.82672	0.00128802	0.999999	-3.88965	chr4	16200728	-	cg01116498	79808391		TTCTATATAACCTAACCTATCCTCAAAACATTTATAATTACCTAAACTCC		II			NA	NA	NA	NA	NA	NA		OpenSea	GGATTTTCATATTCTGTGTAACCTGGCCTATCCTCAAAGCATTTATAATTGCCTGAACTC[CG]TTTCATTTAAAATTTAAATGAAAATTTAAGTTTCATTTAAACTCCTATCATTTAAAATTG	CGGAGTTCAGGCAATTATAAATGCTTTGAGGATAGGCCAGGTTACACAGA	TAPT1	NM_153365	Body								TAPT1	ENST00000508888.1	3'UTR	TAPT1;TAPT1;TAPT1;TAPT1;TAPT1	ENST00000508888.1;ENST00000513359.1;ENST00000510868.1;ENST00000505152.1;ENST00000505317.1	3'UTR;3'UTR;3'UTR;3'UTR;3'UTR			chr4:16200471-16201127	6	chr4:16200564-16201492	6
cg00555828	0.665411	-3.9394	4.82387	0.00129273	0.999999	-3.88993	chr15	70388887	-	cg00555828	31808583	35757923	AAAAAACAAACCAAATAAATTAAAAAACTTCAAAACAAAACCAAAAACCA	GAAAAACAAACCGAATAAATTAAAAAACTTCAAAACGAAACCGAAAACCG	I	C	Grn	NA	NA	NA	NA	NA	NA	chr15:70387929-70393206	Island	TAAGGCGGGGGCGGGAGACAAGCCGGGTGAGTTGGGAGACTTCAGAGCGGGGCCGGGGAC[CG]CGTGAACAGCTCCCCCTGGAACACAAGCAGCCCCCCGCGCCACTCGCGCGGAATTAACCT	GGGAGACAAGCCGGGTGAGTTGGGAGACTTCAGAGCGGGGCCGGGGACCG	TLE3;TLE3;TLE3;TLE3;TLE3;TLE3	NM_001282981;NM_005078;NM_001105192;NM_001282980;NM_001282979;NM_020908	Body;Body;Body;Body;Body;Body					15:68174909-68177482	15:70388720-70388909	Promoter_Associated	TLE3;TLE3;TLE3;TLE3;TLE3;TLE3;TLE3	ENST00000560589.1;ENST00000559048.1;ENST00000560939.1;ENST00000559048.1;ENST00000560939.1;ENST00000558201.1;ENST00000559191.1	TSS1500;1stExon;1stExon;5'UTR;5'UTR;TSS200;5'UTR	TLE3;TLE3;TLE3;TLE3;TLE3;TLE3;TLE3;TLE3;TLE3	ENST00000557984.1;ENST00000560589.1;ENST00000559048.1;ENST00000560939.1;ENST00000559048.1;ENST00000560939.1;ENST00000558201.1;ENST00000560996.1;ENST00000559191.1	TSS1500;TSS1500;1stExon;1stExon;5'UTR;5'UTR;TSS200;TSS1500;5'UTR	chr15:70388260-70389495	3
cg04383208	-0.819178	2.68509	-4.82168	0.00129636	0.999999	-3.89015	chr6	119298337	+	cg04383208	91615849		CAATTTATTTCTTTTTATTACCAAATAATATTCAATAATTTTAATCCACC		II			NA	NA	NA	NA	NA	NA		OpenSea	TTGTAACAGCTAAGAACTAAAAGCTCAGGTGATCTTTAACGGGCAAAGGACAACAAACTA[CG]GTGGATCAAAACCACTGAATACTACTTGGCAATAAAAAGAAACAAACTGTTGATACACAC	CGGTGGATCAAAACCACTGAATACTACTTGGCAATAAAAAGAAACAAACT	FAM184A;FAM184A	NM_024581;NM_001100411	Body;Body								RP11-351A11.1	ENST00000518570.1	5'UTR	FAM184A;RP11-351A11.1	ENST00000521043.1;ENST00000518570.1	TSS1500;5'UTR
cg12637869	-0.86737	-2.72814	-4.81939	0.00130015	0.999999	-3.89037	chr3	121741209	+	cg12637869	80683104	52704292	ATCTTCTCCATCAACAAAATAAAAAACAATATTTCAACAAACAAAAAACA	ATCTTCTCCGTCAACGAAATAAAAAACGATATTTCAACGAACAAAAAACG	I	A	Red	NA	NA	NA	NA	NA	NA		OpenSea	GCCGTTTCCTGCTCCGCCCCCGCCTCCCGGGGGACTGCGGCCACCTTCCCTACCTGCTGC[CG]CCTCCTGCTCGCTGAAACACCGTCCCCCACCCCGCTGACGGAGAAGATTCCCACTTTCCT	CGCCTCCTGCTCGCTGAAACACCGTCCCCCACCCCGCTGACGGAGAAGAT	ILDR1	NM_175924	TSS200					3:123223652-123223940			ILDR1;ILDR1;ILDR1;ILDR1	ENST00000273691.3;ENST00000460554.1;ENST00000344209.5;ENST00000383663.2	TSS200;TSS200;TSS200;TSS1500	ILDR1;ILDR1;ILDR1;ILDR1	ENST00000273691.3;ENST00000460554.1;ENST00000344209.5;ENST00000383663.2	TSS200;TSS200;TSS200;TSS1500	chr3:121740560-121741335	3
cg04087391	-0.762933	2.21742	-4.81827	0.00130203	0.999999	-3.89048	chr8	604256	-	cg04087391	80669228		TAATACAAAATACRCCAAAAACTTTAAAACCCTATTCATCCTAAAACAAC		II			NA	NA	NA	NA	NA	NA	chr8:599904-600309	S_Shelf	AAATAAGAAAATAATGCAAAATACGCCAAAGGCTTTAAGACCCTGTTCATCCTAAGGCAA[CG]TAACCGTTCACAAATAAAGGAATAGCTAAGTTAATTGAGGCCCGTTAACTTACTAGCATA	CGTTGCCTTAGGATGAACAGGGTCTTAAAGCCTTTGGCGTATTTTGCATT	ERICH1	NM_001303100	Body																chr8:604083-605370	6
cg19588506	0.673689	2.08485	4.81748	0.00130335	0.999999	-3.89056	chr4	164270832	-	cg19588506	71718973		AAACATATATCTTAAAATTCTTATCTACATTTACCTTTTTCTTTCCTTAC		II			NA	NA	NA	NA	NA	NA		OpenSea	GAGTGATTGCAAAGCATGTATCTTGAAGTTCTTGTCTACATTTGCCTTTTTCTTTCCTTA[CG]TTATTTACTACAGAAATTTTAAAAATGCAATCTACTACCTTAACATAAATTAATACATCT	CGTAAGGAAAGAAAAAGGCAAATGTAGACAAGAACTTCAAGATACATGCT	NPY5R	NM_006174	5'UTR								NPY5R;NPY5R;NPY5R	ENST00000506953.1;ENST00000338566.3;ENST00000515560.1	TSS1500;5'UTR;5'UTR	NPY5R;NPY5R;NPY5R	ENST00000506953.1;ENST00000338566.3;ENST00000515560.1	TSS1500;5'UTR;5'UTR
cg04357541	0.904846	-3.53068	4.81094	0.00131433	0.999999	-3.8912	chr9	135285561	-	cg04357541	65656237	53623241	AAAATCCTAACATCTAAATTTCCCCCTCAAAATCCCAATAATACAACCCA	AAAATCCTAACATCTAAATTTCCCCCTCAAAATCCCGATAATACGACCCG	I	A	Red	NA	NA	NA	NA	NA	NA	chr9:135285310-135285897	Island	CCTGGCTCCGGAGGGGTCCTGGCATCTGAGTTTCCCCCTCAGGATCCCGGTGGTGCGGCC[CG]GGCCGCCCGGCAGGCCCTTCGGAGCTCCAGGCTGTGCCCGACGTGGGGAAGCGCGCCCAA	GGGGTCCTGGCATCTGAGTTTCCCCCTCAGGATCCCGGTGGTGCGGCCCG	C9orf171;C9orf171	NM_207417;NM_001282957	TSS200;TSS200					9:134275048-134276132	9:135285034-135286002	Unclassified_Cell_type_specific	C9orf171;C9orf171;C9orf171;C9orf171	ENST00000343036.2;ENST00000393216.2;ENST00000393215.3;ENST00000393215.3	TSS200;TSS200;5'UTR;1stExon	C9orf171;C9orf171;C9orf171;C9orf171	ENST00000343036.2;ENST00000393216.2;ENST00000393215.3;ENST00000393215.3	TSS200;TSS200;5'UTR;1stExon	chr9:135285160-135285775	3
cg07976644	-0.848938	-4.03123	-4.80805	0.0013192	0.999999	-3.89148	chr1	55266932	-	cg07976644	13719887	15784253	AAAAAACAATAAATAAAAACATTCCCCAAACAAACTCCATACAAAAAACA	AAAAAACAATAAATAAAAACGTTCCCCGAACGAACTCCGTACGAAAAACG	I	A	Red	NA	NA	NA	NA	NA	NA	chr1:55266277-55267058	Island	CCCTGAGGCTGTGGAGGGCAGTGGATGGGGGCGTTCCCCGAGCGAGCTCCGTGCGGGAGG[CG]AGGGGCAGCCGGCAGAGGCCCCGGGCGCTGCGGCCTCTCGGTCTCAGGGCGCCTCCCGCA	CGCCTCCCGCACGGAGCTCGCTCGGGGAACGCCCCCATCCACTGCCCTCC	TTC22;TTC22;TTC22;TTC22	NM_001114108;NM_001114108;NM_017904;NM_017904	1stExon;5'UTR;1stExon;5'UTR				TRUE	1:55038884-55039714	1:55266307-55267846	Promoter_Associated	TTC22;TTC22;TTC22	ENST00000371276.4;ENST00000371276.4;ENST00000371274.4	1stExon;5'UTR;TSS200	TTC22;TTC22;TTC22	ENST00000371276.4;ENST00000371276.4;ENST00000371274.4	1stExon;5'UTR;TSS200	chr1:55266385-55267150	3
cg02975041	0.699373	-4.12448	4.80179	0.00132983	0.999999	-3.89209	chr12	68043363	+	cg02975041	85659276	67739974	CACCCACAAACAAAACACAAACAACTACAAAATTAAATAAAACCCTAACA	CACCCACGAACGAAACGCGAACAACTACAAAATTAAATAAAACCCTAACG	I	C	Grn	NA	NA	NA	NA	NA	NA	chr12:68042166-68043876	Island	GCAACGTGGGCCGCCTAGCCCCGGCGCGGCCCGGCTCCCCCGCCGGGTCGCGAACTCGCG[CG]CCAGGGCCCCACTTAACTTTGCAGCTGCCCGCGCCCCGCCCGTGGGTGTGCGCTGGGGAG	CACCCACGGGCGGGGCGCGGGCAGCTGCAAAGTTAAGTGGGGCCCTGGCG	DYRK2;DYRK2	NM_006482;NM_003583	Body;5'UTR					12:66327912-66330427			DYRK2;DYRK2	ENST00000537632.1;ENST00000393555.3	5'UTR;5'UTR	DYRK2;DYRK2;DYRK2;DYRK2	ENST00000537632.1;ENST00000319833.6;ENST00000543747.1;ENST00000393555.3	5'UTR;TSS200;5'UTR;5'UTR	chr12:68041605-68044975	3
cg07092233	-0.802334	1.44351	-4.7976	0.00133701	0.999999	-3.89251	chr6	152795102	-	cg07092233	24684576		ACTCATATCTATAATCCCCRCACTTTAAATAACRAACACTAATAAATCAC		II			NA	NA	NA	NA	NA	NA		OpenSea	CGGGTGTGGTGGCTCATGTCTGTAATCCCCGCACTTTGGGTGGCGGACACTGGTGGATCA[CG]AGGTCAGGAGTTCGAGATCAGCCTGGCCAACATGGTGAAACCCCGTCTCTACTAAAGATA	CTCATGTCTGTAATCCCCGCACTTTGGGTGGCGGACACTGGTGGATCACG	SYNE1;SYNE1	NM_182961;NM_033071	Body;Body								SYNE1	ENST00000495090.2	TSS1500	SYNE1;SYNE1;SYNE1;SYNE1;SYNE1	ENST00000468937.2;ENST00000474655.2;ENST00000495090.2;ENST00000535896.1;ENST00000461872.2	TSS1500;TSS1500;TSS1500;3'UTR;3'UTR
cg07265985	1.03973	3.93138	4.79394	0.00134331	0.999999	-3.89287	chr2	220432066	-	cg07265985	77622370	35699863	ACCACATAAAAACTACAACCATATCCACTAACTATACAAATACAAAAACA	ACCACGTAAAAACTACGACCATATCCGCTAACTATACAAATACGAAAACG	I	A	Red	NA	NA	NA	NA	NA	NA	chr2:220432788-220433041	N_Shore	GAACCGTGGAACACCACGTGGGGACTACGGCCATGTCCGCTGACTGTGCAGATGCGGAAG[CG]GTAGTCACCCTCGGAGGGCACACAGTCGCCCGGCACCTCCACGGCTCCGGCTTTCTCGAT	CGCTTCCGCATCTGCACAGTCAGCGGACATGGCCGTAGTCCCCACGTGGT	OBSL1	NM_015311	Body					2:220140254-220140478						OBSL1	ENST00000465149.1	3'UTR			chr2:220431254-220433339	6	chr2:220414801-220437420	6
cg06552771	-0.784191	2.76537	-4.79389	0.0013434	0.999999	-3.89287	chr5	137683068	-	cg06552771	31756238		AATAAAAAATTAAATCAACCTCCTCAAAAAAACTACRTAAAAATATATAC		II			NA	NA	NA	NA	NA	NA	chr5:137681061-137681274	S_Shore	AATTTGGCCAGGGTGGGGGGTTGAGTCAGCCTCCTCAGAGAAACTGCGTGAGAGTGTGTG[CG]TGCATGGGAGTGTACTTGTGGAAAGGTGTGTTTGCGTAGCCTTAGGGAAGGAAGGCAATT	CGCACACACTCTCACGCAGTTTCTCTGAGGAGGCTGACTCAACCCCCCAC	FAM53C;FAM53C	NM_016605;NM_001135647	3'UTR;3'UTR								FAM53C;RP11-256P1.1	ENST00000239906.5;ENST00000504539.1	3'UTR;3'UTR	FAM53C;RP11-256P1.1	ENST00000239906.5;ENST00000504539.1	3'UTR;3'UTR	chr5:137683000-137683295	3
cg13473795	-0.994874	1.40581	-4.79276	0.00134534	0.999999	-3.89298	chr3	172016466	-	cg13473795	14608876		ATTCATAAATTATTATCAATACATTACTAAACACCCAAATTCCAAATCTC		II			NA	NA	NA	NA	NA	NA		OpenSea	CTGACATAATAGTTCATGAATTATTGTCAGTACATTACTGGACACCCAAATTCCAAATCT[CG]TTTGCTTTTGAAACTGGAATTAGCAACTAATGAATGCTTTTTCTTTACAGTGGAGAAGAA	CGAGATTTGGAATTTGGGTGTCCAGTAATGTACTGACAATAATTCATGAA	FNDC3B;FNDC3B	NM_022763;NM_001135095	Body;Body											FNDC3B	ENST00000469491.1	5'UTR					chr3:172015785-172016775	5
cg11278510	0.729784	-4.10816	4.78088	0.00136606	0.999999	-3.89416	chr19	38397866	-	cg11278510	40773553	88743307	TTTAAATTCACAACCAACTAAAACAAAACTACAATTCCCAAAAAAACTCA	TTTAAATTCGCGACCGACTAAAACGAAACTACAATTCCCAAAAAAACTCG	I	C	Grn	NA	NA	NA	NA	NA	NA	chr19:38397003-38398165	Island	CGCCATTCTCTTTTTGAGTTCGCGGCCGGCTAGGGCGAAACTACAGTTCCCAGGAGGACT[CG]CGCGAAGCGGCTTGGAAGTGGGCAGCCTGGAAGTCACTCGGGCCACCGGAGCTGGCGGCG	TTTGAGTTCGCGGCCGGCTAGGGCGAAACTACAGTTCCCAGGAGGACTCG	WDR87;SIPA1L3	NM_031951;NM_015073	TSS1500;TSS200	high-CpG:43089681-43089785				19:43088867-43090125	19:38397475-38397919	Promoter_Associated	WDR87;WDR87;SIPA1L3;SIPA1L3	ENST00000447313.2;ENST00000303868.5;ENST00000222345.5;ENST00000222345.5	TSS1500;TSS1500;1stExon;5'UTR	WDR87;WDR87;WDR87;SIPA1L3;SIPA1L3	ENST00000447313.2;ENST00000473328.1;ENST00000303868.5;ENST00000222345.5;ENST00000222345.5	TSS1500;TSS1500;TSS1500;1stExon;5'UTR	chr19:38397620-38397915	3
cg11633494	0.724072	-5.48492	4.77074	0.001384	0.999999	-3.89517	chr11	108338238	+	cg11633494	99683567	86693582	CAATAAAACAAAACAAAACAAATTAAATTACATCATTTCCACCTACAACA	CAATAAAACGAAACAAAACGAATTAAATTACGTCATTTCCGCCTACGACG	I	T	Red	NA	NA	NA	NA	NA	NA		OpenSea	ACACTATTCCCTTCACCTACCAATCGCTGCTGGCCCGGGCGCCGCTGGACTCCTAGGTAA[CG]TCGCAGGCGGAAATGACGTAACTCAATCCGTTCTGTCCCGCCCCATTGCCCTCCTAGCCC	CGTCGCAGGCGGAAATGACGTAACTCAATCCGTTCTGTCCCGCCCCATTG	C11orf65;C11orf65	NM_152587;NM_152587	5'UTR;1stExon			RDMR		11:107843071-107843575	11:108337685-108338554	Promoter_Associated	C11orf65;C11orf65	ENST00000525729.1;ENST00000525729.1	5'UTR;1stExon	C11orf65;C11orf65	ENST00000525729.1;ENST00000525729.1	5'UTR;1stExon	chr11:108337805-108338415	3
cg25042332	-0.939008	2.44152	-4.76956	0.00138612	0.999999	-3.89528	chr2	183594365	+	cg25042332	39620842		TTAACAATACAAATTCTATAAAACACATTTTAATAATACCATTTATAATC		II			NA	NA	NA	NA	NA	NA		OpenSea	TGTCTCATTGAATGTAAAGCTCTGATATCTTTTTTCTTAGTTTCCAGTGAGGAACCTGAA[CG]ATTATAAATGGTATTATTAAAATGTGTTCCATAGAATCTGTACTGTCAAGATTATCAGGA	TGACAGTACAGATTCTATGGAACACATTTTAATAATACCATTTATAATCG	DNAJC10;DNAJC10;DNAJC10;DNAJC10;DNAJC10	NR_073367;NR_073366;NR_073365;NM_018981;NM_001271581	Body;Body;Body;Body;Body											DNAJC10;DNAJC10;DNAJC10	ENST00000444005.1;ENST00000459930.1;ENST00000491074.1	TSS1500;TSS200;5'UTR
cg25056332	0.760188	1.60543	4.76746	0.00138987	0.999999	-3.89549	chr14	64682466	+	cg25056332	61745841		AAAAAAAAAAATTTTTTCCCTCCTATAACAAATCATCAACACCCTTTACC		II			NA	NA	NA	NA	NA	NA		OpenSea	TTTGGAACTGTTTCCTTGCTTTACTGGGATCCCCTGGTGGAAAGGGGTGGGGGGTTGGGG[CG]GTAAAGGGTGCTGATGATTTGCCACAGGAGGGAAAAAACCTTCCTTTCCTTGATTTGCAG	GAAAGGAAGGTTTTTTCCCTCCTGTGGCAAATCATCAGCACCCTTTACCG	SYNE2;SYNE2;SYNE2;SYNE2	NM_182914;NM_015180;NM_182910;NM_182913	Body;Body;TSS1500;Body								SYNE2;SYNE2;ESR2	ENST00000441438.2;ENST00000441438.2;ENST00000556275.1	5'UTR;1stExon;3'UTR	SYNE2;SYNE2;SYNE2;SYNE2;SYNE2;ESR2	ENST00000441438.2;ENST00000441438.2;ENST00000553289.1;ENST00000555612.1;ENST00000557084.1;ENST00000556275.1	5'UTR;1stExon;3'UTR;3'UTR;3'UTR;3'UTR			chr14:64681917-64685661	6
cg08260763	0.67807	-5.43515	4.76366	0.00139669	0.999999	-3.89587	chr16	8891593	-	cg08260763	47646901	54752829	AAAACAAACATAATCTACATTACACCCTAAAAATTACAATCCAAAAATCA	AAAACGAACGTAATCTACGTTACACCCTAAAAATTACGATCCAAAAATCG	I	T	Red	NA	NA	NA	NA	NA	NA	chr16:8891322-8891928	Island	GCTCGAATGTACAAGGCGGGCGTGATCTGCGTTGCACCCTGGGAGTTGCGGTCCAGGAAT[CG]TGGCTGCCGCTACTCCCAGGCGTTATGGGAACGGAGTCCCCTCCTCTTCCCGACGTGCCC	AAGGCGGGCGTGATCTGCGTTGCACCCTGGGAGTTGCGGTCCAGGAATCG	PMM2;TMEM186	NM_000303;NM_015421	TSS200;TSS200					16:8798768-8799426	16:8890803-8892555	Promoter_Associated	PMM2;PMM2;PMM2;TMEM186;TMEM186;PMM2	ENST00000566983.1;ENST00000268261.4;ENST00000539622.1;ENST00000564869.1;ENST00000333050.6;ENST00000537352.1	5'UTR;TSS200;TSS200;TSS200;TSS200;TSS200	PMM2;PMM2;PMM2;PMM2;PMM2;PMM2;PMM2;TMEM186;TMEM186;PMM2;PMM2;PMM2	ENST00000566983.1;ENST00000268261.4;ENST00000564030.1;ENST00000566604.1;ENST00000570134.1;ENST00000566196.1;ENST00000562448.1;ENST00000564869.1;ENST00000333050.6;ENST00000570076.1;ENST00000565221.1;ENST00000564069.1	5'UTR;TSS200;TSS200;TSS200;TSS200;TSS200;TSS200;TSS200;TSS200;TSS200;TSS200;TSS200	chr16:8891465-8891735	3
cg26828472	0.675703	2.1408	4.76161	0.00140038	0.999999	-3.89608	chr9	91894933	+	cg26828472	97732113		AAATATAAAACTCCCAATTCTTTTACCTATAAACATCTATAACTTTCCCC		II			NA	NA	NA	NA	NA	NA		OpenSea	CAAGCCCTGGTCTGTCTTACACACAGTGTTTTCCCCATAACAGGCTCCTGGTGTGAGTCA[CG]GGGAAAGCTACAGATGCCCACAGGCAAAAGAATTGGGAGCCCTACACCCATCTACCCTCC	CGGGGAAAGCTACAGATGCCCACAGGCAAAAGAATTGGGAGCCCTACACC																					chr9:91893395-91894945	6
cg14185104	-0.683659	2.16057	-4.75813	0.00140669	0.999999	-3.89643	chr9	128649813	+	cg14185104	1704101		TAAACTAACAAACATACTAACCTTATATACAAAAACAAAATTATACATAC		II			NA	NA	NA	NA	NA	NA		OpenSea	AGGTTTTGTAGCCTACAGTTTTAAACAGACATTTTGAAGCTGTTTTTTAACTTTATGTTG[CG]TATGCACAATTCTGCCTTTGCACACAAGGTCAGCATGTTTGCCAGTTTAACAACATATTA	AAACTGGCAAACATGCTGACCTTGTGTGCAAAGGCAGAATTGTGCATACG	PBX3;PBX3;PBX3;PBX3	NM_001134778;NR_024123;NM_006195;NR_024122	Body;Body;Body;Body				TRUE				PBX3;PBX3	ENST00000373483.2;ENST00000492314.2	5'UTR;5'UTR	PBX3;PBX3;PBX3;PBX3;PBX3	ENST00000491160.1;ENST00000428092.1;ENST00000373483.2;ENST00000491787.2;ENST00000492314.2	5'UTR;5'UTR;5'UTR;5'UTR;5'UTR	chr9:128649485-128649915	3
cg21474297	0.863961	2.90006	4.7577	0.00140746	0.999999	-3.89647	chr6	136129940	+	cg21474297	79720334		ATATATATAATTAAATCTCCTCATCATCTACTCTTAAAACCAAACTTATC		II			NA	NA	NA	NA	NA	NA		OpenSea	TGGGCATGAGCCAGTTAACATCAGCATGACCTGGTGGGTGATTGGAGTGGAGAGTAAAAG[CG]ATAAGTCTGGTTTTAAGAGTAGATGATGAGGAGATCTAATTACATACACACACCCATAAC	TGTATGTAATTAGATCTCCTCATCATCTACTCTTAAAACCAGACTTATCG											RP11-394G3.2	ENST00000447848.1	TSS1500	RP11-394G3.2	ENST00000447848.1	TSS1500	chr6:136129700-136129955	3
cg16778319	-0.71738	-4.44194	-4.74864	0.00142401	0.999999	-3.89738	chr15	40733174	-	cg16778319	69600168	70804580	AAAACAACAAAAACTCCACTCTCAAAAAATTTATAAAAAAACCACAAACA	AAAACGACGAAAACTCCGCTCTCGAAAAATTTATAAAAAAACCGCGAACG	I	A	Red	NA	NA	NA	NA	NA	NA	chr15:40732929-40734697	Island	GAAGCAGGAAGGAGGGCGGCGGAGGCTCCGCTCTCGGGGAGTTTGTGGGGGAACCGCGAG[CG]GCGTAGCGGATCCCGGAGCCCGGCCCCCGCCGCCCGCCCGTCCGGCTGCCTGCCCCGCCC	AGGGCGGCGGAGGCTCCGCTCTCGGGGAGTTTGTGGGGGAACCGCGAGCG	BAHD1	NM_014952	TSS1500	high-CpG:38520376-38520716				15:38519697-38521951	15:40732875-40733368	Promoter_Associated	BAHD1;BAHD1	ENST00000416165.1;ENST00000561234.1	TSS1500;5'UTR	BAHD1;BAHD1	ENST00000416165.1;ENST00000561234.1	TSS1500;5'UTR			chr15:40727371-40734926	6	chr15:40727762-40734928	6
cg25863457	-0.894587	1.8197	-4.74518	0.0014304	0.999999	-3.89772	chr1	63063494	+	cg25863457	94631443		TAATTCTTCTCAATTCCTTTTCTTCTTCTTTAATTTCACTAATTTACAAC		II			NA	NA	NA	NA	NA	NA		OpenSea	GCCAAATTAATGACATATTTCAAAAACTCAACATATTTGATCAGTCTTTTTATGATCTAT[CG]CTGCAAACCAGTGAAATCAAAGAAGAAGAAAAGGAACTGAGAAGAACTACATATAAACTA	CGCTGCAAACCAGTGAAATCAAAGAAGAAGAAAAGGAACTGAGAAGAACT	ANGPTL3;DOCK7;DOCK7;DOCK7;DOCK7;DOCK7	NM_014495;NM_001272002;NM_001271999;NM_033407;NM_001272001;NM_001272000	1stExon;Body;Body;Body;Body;Body								ANGPTL3	ENST00000371129.3	1stExon	ANGPTL3	ENST00000371129.3	1stExon
cg12320198	-0.652136	2.14745	-4.73819	0.00144337	0.999999	-3.89843	chr3	4557437	-	cg12320198	54602968		AATTTCCTAAAACTTAAAAACTTTTTCTAAAACTACCTCTAACTAACTAC		II			NA	NA	NA	NA	NA	NA		OpenSea	AGCTATGTAGAGATTTCCTGAGACTTAAGAGCTTTTTCTAAGACTGCCTCTAACTAGCTG[CG]TGTTCCTGGGCAGGGAACCTTATTATTCTTACCCAAATACTGAAGGATCTGGGCCAGGTA	CGCAGCTAGTTAGAGGCAGTCTTAGAAAAAGCTCTTAAGTCTCAGGAAAT	ITPR1;ITPR1;ITPR1	NM_002222;NM_001099952;NM_001168272	5'UTR;5'UTR;5'UTR				TRUE				ITPR1;ITPR1;ITPR1;ITPR1;ITPR1	ENST00000443694.2;ENST00000356617.6;ENST00000357086.4;ENST00000544951.1;ENST00000426160.2	TSS1500;5'UTR;5'UTR;5'UTR;5'UTR	ITPR1;ITPR1;ITPR1;ITPR1;ITPR1;ITPR1	ENST00000443694.2;ENST00000356617.6;ENST00000357086.4;ENST00000544951.1;ENST00000426160.2;ENST00000467056.1	TSS1500;5'UTR;5'UTR;5'UTR;5'UTR;5'UTR
cg09749751	-0.896697	-3.5171	-4.73467	0.00144997	0.999999	-3.89878	chr6	29600125	+	cg09749751	75759273	8681955	CCTCTCACTTAAATATTACTACTACTACTACTAACACCACTCTTCCTCCA	CCTCTCACTTAAATATTACTACTACTACTACTAACGCCACTCTTCCTCCG	I	C	Grn	NA	NA	NA	NA	NA	NA	chr6:29600192-29600661	N_Shore	AAGAAGGATGCACCTTCTGAGGTGGCGTTGGGGGTCTGCGCCCCGCCCGCGCCCGGGGGG[CG]GAGGAAGAGTGGCGCCAGTAGCAGCAGCAGCAACATCTAAGTGAGAGGCGGCCATGAGGA	CCTCTCACTTAGATGTTGCTGCTGCTGCTACTGGCGCCACTCTTCCTCCG	GABBR1;GABBR1	NM_021904;NM_001470	Body;Body					6:29708032-29709134						GABBR1;GABBR1;GABBR1;GABBR1	ENST00000467259.1;ENST00000494877.1;ENST00000489385.1;ENST00000485508.1	3'UTR;1stExon;1stExon;1stExon	chr6:29599725-29600535	3
cg01486219	-0.87796	1.98648	-4.73331	0.00145252	0.999999	-3.89892	chr8	1105087	+	cg01486219	73709289		CAAAAATACCCAAAAAACRAAACCCAAACAAAATTTAAAACRACCCCTCC		II			NA	NA	NA	NA	NA	NA	chr8:1105083-1105435	Island	CTCATTCTCGCAGGCCTCTGCCTGGGCACCAGCACCTCTCACCCTGGCCACTGCCTTCGT[CG]GAGGGGCCGTCTTAAACCCTGCCTGGGTCCCGTCCCCTGGGTATCCCTGGGGCAGCGGCT	CGGAGGGGCCGTCTTAAACCCTGCCTGGGTCCCGTCCCCTGGGTATCCCT								8:1092066-1094398			CTD-2281E23.2	ENST00000520524.1	5'UTR	CTD-2281E23.2	ENST00000520524.1	5'UTR	chr8:1104625-1105155	3
cg02343467	-0.717119	2.73352	-4.72526	0.00146772	0.999999	-3.89973	chr2	172183898	+	cg02343467	81699289		ATTCTCTACCCATAACAAACATTAATAATCRATTTTATACTCRATAACTC		II			rs79010131	0.012587	NA	NA	NA	NA		OpenSea	ATTCTGAGTGACAGCATCGGCTGCCTACAGAGCTCTGAGAAGGACTCATAAAGCTCATTG[CG]AGTTACCGAGTACAAAATCGATTATCAATGTCTGCCATGGGCAGAGAATGGTAAATGGCA	TTCTCTGCCCATGGCAGACATTGATAATCGATTTTGTACTCGGTAACTCG	METTL8	NM_024770	Body				TRUE				METTL8	ENST00000463392.1	TSS1500	METTL8;METTL8;METTL8;METTL8;METTL8;METTL8	ENST00000483284.1;ENST00000477130.1;ENST00000470773.1;ENST00000464491.1;ENST00000463392.1;ENST00000460188.1	3'UTR;3'UTR;TSS1500;TSS1500;TSS1500;3'UTR	chr2:172183820-172184030	3
cg04219458	0.683185	1.5739	4.72215	0.00147364	0.999999	-3.90005	chr19	38687434	+	cg04219458	84604254		AATATACAATAAATACTAACTAAATAAACRAATCCTTAACCTCCTAACTC		II			NA	NA	NA	NA	NA	NA	chr19:38684166-38684411	S_Shelf	AGAGCATGGAGGCCGAGGGGGGAGCCAGGAGGCCGAGGGGGGAGCAAGGAGGCTGAGGGA[CG]AGCCAGGAGGCCAAGGACTCGTTCATTCAGCCAGCACTTACTGCACACCACATATCACAG	CGAGCCAGGAGGCCAAGGACTCGTTCATTCAGCCAGCACTTACTGCACAC	SIPA1L3	NM_015073	Body																chr19:38685718-38690570	6	chr19:38686690-38687469	3
cg16968413	-0.809723	-4.5241	-4.72168	0.00147455	0.999999	-3.9001	chr4	39183824	+	cg16968413	16695212	88641388	AAACAAACTCTATAAACCCTCAAAAACACATACATAAATTTTAAACCACA	AAACGAACTCTATAAACCCTCAAAAACGCGTACGTAAATTTTAAACCGCG	I	A	Red	NA	NA	NA	NA	NA	NA	chr4:39183823-39184225	Island	GCGTCTTCTTTCCTTCAGCTTCTCGGCGCCCCCTTTGGCCAGCACTGACATCTTAGTCAT[CG]CGGTCCAAAATTTACGCACGCGCCTTTGAGGGCTCACAGAGCCCGTCTCTCCCGGACGAA	CGCGGTCCAAAATTTACGCACGCGCCTTTGAGGGCTCACAGAGCCCGTCT	WDR19	NM_025132	TSS200					4:38860082-38861021	4:39183346-39184767	Promoter_Associated	WDR19;WDR19;WDR19	ENST00000288634.7;ENST00000506503.1;ENST00000399820.3	TSS1500;TSS1500;TSS200	WDR19;WDR19;WDR19;WDR19;WDR19;WDR19	ENST00000503697.1;ENST00000511729.1;ENST00000509560.1;ENST00000502389.1;ENST00000506503.1;ENST00000399820.3	TSS1500;TSS1500;TSS1500;TSS1500;TSS1500;TSS200	chr4:39183820-39184135	3
cg07916071	-1.11952	-3.4088	-4.719	0.00147968	0.999999	-3.90037	chr1	151227225	-	cg07916071	47723560	90781933	TTAATAAAAAACAACAAACCAATTAAAAAAATTATTATTAAACCATCCCA	TTAATAAAAAACGACGAACCAATTAAAAAAATTATTATTAAACCGTCCCG	I	A	Red	NA	NA	NA	NA	NA	NA		OpenSea	CGAGGTCTGTGATTGGTGAAGAGCGACGGGCCAATTGGAGGAGTTGTTGTTAGGCCGTCC[CG]GAGACCCGGTCGGGAGGGAGGAAGGTGGCAAGATGGTGTTGGAAAGCACTATGGTGTGGT	CGGGACGGCCTAACAACAACTCCTCCAATTGGCCCGTCGCTCTTCACCAA	PSMD4;PSMD4	NM_002810;NM_002810	5'UTR;1stExon	high-CpG:149493812-149493879				1:149493609-149494183	1:151226935-151227731	Promoter_Associated	PSMD4;PSMD4;PSMD4;PSMD4	ENST00000368884.3;ENST00000368884.3;ENST00000368881.4;ENST00000368881.4	5'UTR;1stExon;5'UTR;1stExon	PSMD4;PSMD4;PSMD4;PSMD4;PSMD4;PSMD4;PSMD4	ENST00000461434.1;ENST00000462970.1;ENST00000476855.1;ENST00000368884.3;ENST00000368884.3;ENST00000368881.4;ENST00000368881.4	TSS200;TSS200;TSS200;5'UTR;1stExon;5'UTR;1stExon	chr1:151227060-151227295	3
cg00809744	1.0138	2.4272	4.71338	0.00149049	0.999999	-3.90094	chr17	4089535	+	cg00809744	9723929		TAAATAATAATATATAACTCTAATAAAAACAAACACCTTATACAAACRCC		II			NA	NA	NA	NA	NA	NA		OpenSea	CTGGAGTGTTTTCACCCCAACAAGTGGAAATGAACGGAATGCACCACTCTGCCTGCAGTA[CG]GCGCTTGCATAAGGTGCCTGCCCTCATCAGAGTTATACATCATCACTTAGAGGCAAGAAC	CGGCGCTTGCATAAGGTGCCTGCCCTCATCAGAGTTATACATCATCACTT	ANKFY1;ANKFY1;ANKFY1	NR_047571;NM_001257999;NM_016376	Body;Body;Body								Y_RNA	ENST00000516003.1	TSS200	ANKFY1;ANKFY1;Y_RNA;ANKFY1	ENST00000573722.1;ENST00000574736.1;ENST00000516003.1;ENST00000572412.1	3'UTR;5'UTR;TSS200;3'UTR
cg12200142	-1.12684	-4.2289	-4.71287	0.00149147	0.999999	-3.90099	chr11	118042498	+	cg12200142	27743150	22612134	AACTTAACATTTAACTCTATAACCACTAAAAAACACACATATTCCACCCA	AACTTAACGTTTAACTCTATAACCACTAAAAAACACGCGTATTCCGCCCG	I	A	Red	NA	NA	NA	NA	NA	NA		OpenSea	CGGAGAGGTGCAATGCGGGCTCCCCCTCCCCACCCTGCAGCGGGGCCCTGCAGAAGGTAC[CG]GGCGGAACACGCGTGCCCTCTAGTGGTCACAGAGTCAAACGTCAAGTTCCATCCTGCGGA	CGGGCGGAACACGCGTGCCCTCTAGTGGTCACAGAGTCAAACGTCAAGTT	SCN2B	NM_004588	Body					11:117547611-117547785	11:118041705-118043482	Unclassified							chr11:118042245-118042995	3
cg00446925	-0.911734	-3.90667	-4.70842	0.0015001	0.999999	-3.90145	chr8	41348205	-	cg00446925	65681840	32795829	ACCAAATTATAAAAAACACAAAACCTAAACCAAACAACAACTAAAACCCA	ACCGAATTATAAAAAACGCGAAACCTAAACCAAACGACAACTAAAACCCG	I	C	Grn	rs76396889	0.028362	NA	NA	NA	NA	chr8:41347794-41348581	Island	TTCCCGGGCCGAACCGGGTTGTGGGGGGCGCGGGGCCTGGGCCAGGCGGCAGCTAAGGCC[CG]CGGTGACAGCATGGGTGAAGGGGAGCGGGGCAGAGGAGGCCTTGGGCTGTTTTCGGCGGC	CGGGCCTTAGCTGCCGCCTGGCCCAGGCCCCGCGCCCCCCACAACCCGGT	GOLGA7;GOLGA7;GOLGA7	NM_001002296;NM_016099;NM_001002296	5'UTR;5'UTR;1stExon					8:41466885-41468057	8:41347205-41348564	Promoter_Associated	GOLGA7;GOLGA7;GOLGA7;GOLGA7;GOLGA7	ENST00000518270.1;ENST00000520817.1;ENST00000405786.2;ENST00000357743.4;ENST00000357743.4	5'UTR;5'UTR;5'UTR;5'UTR;1stExon	GOLGA7;GOLGA7;GOLGA7;GOLGA7;GOLGA7;GOLGA7;GOLGA7;GOLGA7	ENST00000518270.1;ENST00000520817.1;ENST00000276530.5;ENST00000405786.2;ENST00000523420.1;ENST00000357743.4;ENST00000357743.4;ENST00000523420.1	5'UTR;5'UTR;5'UTR;5'UTR;1stExon;5'UTR;1stExon;5'UTR			chr8:41347369-41349110	6	chr8:41346976-41349582	6
cg04813639	-0.762977	-3.21615	-4.7024	0.00151188	0.999999	-3.90206	chr15	79383947	+	cg04813639	79603248	51733177	ATACAAACACTATAACATTCTCAAATAAATACCATATAACTATATAAACA	ATACGAACGCTATAACGTTCTCGAATAAATACCGTATAACTATATAAACG	I	A	Red	NA	NA	NA	NA	NA	NA	chr15:79381804-79384209	Island	CTGCGCTGGCGCAATGATACCTTAATGATAGATTTTCCGTTCTTATTTTTAGCTCTCATT[CG]CCTACACAGTTACACGGCATTTATCCGAGAACGTCACAGCGCCCGCATGCTGCACCGGGA	CGCCTACACAGTTACACGGCATTTATCCGAGAACGTCACAGCGCCCGCAT	RASGRF1;RASGRF1	NM_001145648;NM_002891	TSS1500;TSS1500			DMR					RASGRF1;RASGRF1	ENST00000558480.2;ENST00000419573.3	TSS1500;TSS1500	RASGRF1;RASGRF1	ENST00000558480.2;ENST00000419573.3	TSS1500;TSS1500	chr15:79383800-79384195	3
cg07151462	0.783294	1.68506	4.70123	0.00151417	0.999999	-3.90218	chr2	173179124	-	cg07151462	92670456		TCTTTCCCTTTATCATTACAACCAATAAAAAAACAATTTACAACCATTCC		II			NA	NA	NA	NA	NA	NA		OpenSea	GAAGAAATACTTCTTTCCCTTTGTCATTACAGCCAGTGGAGAAACAGTTTACAGCCATTC[CG]AGAAATGTGAACAATGTGGAGGGATTTAGGTAGCTCAGTAGCAGGGTGCATCCTATACAT	CGGAATGGCTGTAAACTGTTTCTCCACTGGCTGTAATGACAAAGGGAAAG											AC104088.1	ENST00000445613.1	TSS1500	AC104088.1	ENST00000445613.1	TSS1500
cg09700407	-0.692037	-4.39127	-4.69947	0.00151764	0.999999	-3.90236	chr20	49347891	-	cg09700407	28754992	7749155	ATTAATTAACACCACAAACACAAATACACACTTTCTATTAAATATAAACA	ATTAATTAACGCCGCGAACGCAAATACGCGCTTTCTATTAAATATAAACG	I	A	Red	NA	NA	NA	NA	NA	NA	chr20:49347365-49348659	Island	AGGCGTGTATCGATTGGTTGGCGCCGCGGGCGCAGGTGCGCGCTTTCTATTGGGTGTGGG[CG]GAACGCGAGGGATTGCGGCATCTTCGGGGGCTGCAGGTGAGCGCGCGCACGCGCCGCGGC	CGCCCACACCCAATAGAAAGCGCGCACCTGCGCCCGCGGCGCCAACCAAT	PARD6B	NM_032521	TSS200	high-CpG:48781234-48781495				20:48780619-48782117	20:49347374-49348221	Promoter_Associated	PARD6B;PARD6B	ENST00000396039.1;ENST00000371610.2	TSS1500;TSS200	PARD6B;PARD6B	ENST00000396039.1;ENST00000371610.2	TSS1500;TSS200	chr20:49347485-49348095	3
cg12292595	-0.708384	1.73373	-4.69867	0.0015192	0.999999	-3.90244	chr2	201763741	+	cg12292595	44777582		CTAATCTATATCATCCAATTTTTAATATATATACTACTAAAAAAAACACC		II			NA	NA	NA	NA	NA	NA		OpenSea	CTGCACCATTAGTACTATTCAGTGGTTTGTGAGTTTGTGCAGCCATGTCCAAAGGAATAA[CG]GTGCCCCCTTCAGCAGCACATATACTAAAAATTGGATGATATAGATTAGCATGGCCCCTA	CGGTGCCCCCTTCAGCAGCACATATACTAAAAATTGGATGATATAGATTA	NIF3L1;NIF3L1;NIF3L1;NIF3L1	NM_001136039;NM_001142355;NM_021824;NM_001142356	Body;Body;Body;Body								U6	ENST00000517107.1	TSS200	U6	ENST00000517107.1	TSS200
cg22137615	0.65756	2.77484	4.6961	0.00152428	0.999999	-3.90271	chr9	128529517	+	cg22137615	33626529		AATAATAAAATTTAAACATACATATCAACCTAACTCACCACTTAACATTC		II			NA	NA	NA	NA	NA	NA		OpenSea	AAGCCATTGGAAGTAATTTTGTCATGGATTCTCTTAGTTGCAGGTGACCGGTGAATTTGG[CG]AATGCTAAGTGGTGAGTTAGGCTGATATGTATGTCTAAATCTCATCATTAAACCAATGGC	ATGATGAGATTTAGACATACATATCAGCCTAACTCACCACTTAGCATTCG	PBX3;PBX3;PBX3;PBX3	NR_024123;NR_024122;NM_006195;NM_001134778	Body;Body;Body;Body								PBX3;PBX3	ENST00000373483.2;ENST00000492314.2	5'UTR;5'UTR	PBX3;PBX3;PBX3;PBX3	ENST00000497091.1;ENST00000373483.2;ENST00000491787.2;ENST00000492314.2	5'UTR;5'UTR;5'UTR;5'UTR			chr9:128528712-128530112	6
cg23985619	-0.70949	-4.66281	-4.68581	0.00154481	0.999999	-3.90376	chr3	182511090	+	cg23985619	75612338	7743184	CCACCATTCCAAATTAAAAAATTTCTATATTATAAATCCAAAAAAAAACA	CCGCCGTTCCGAATTAAAAAATTTCTATATTATAAATCCGAAAAAAAACG	I	A	Red	NA	NA	NA	NA	NA	NA	chr3:182510866-182512282	Island	CGGGGAGGAGGGTGGCAGTGGACAGAAACAGCGTTCGAGAACCCGGCACCTTTCCACGCT[CG]CTTCTTCCCGGACCCACAACACAGAAACCCCCCAACTCGGAACGGCGGCGGGGCGCGCCA	CGCTTCTTCCCGGACCCACAACACAGAAACCCCCCAACTCGGAACGGCGG	ATP11B	NM_014616	TSS200					3:183993369-183994976			RP11-225N10.1;ATP11B;ATP11B;RP11-225N10.1	ENST00000488882.1;ENST00000323116.5;ENST00000493826.1;ENST00000488882.1	1stExon;TSS200;TSS200;3'UTR	RP11-225N10.1;ATP11B;ATP11B;RP11-225N10.1	ENST00000488882.1;ENST00000323116.5;ENST00000493826.1;ENST00000488882.1	1stExon;TSS200;TSS200;3'UTR	chr3:182510600-182512335	3
cg25570360	-1.04076	-4.44884	-4.68207	0.00155234	0.999999	-3.90415	chr17	61904898	-	cg25570360	50701830	43766941	AATAACACTTAACAAACCAAAACAAATATAACAAATACAATAACAACCCA	AATAACGCTTAACGAACCAAAACAAATATAACGAATACAATAACGACCCG	I	A	Red	rs76411035	0.033015	NA	NA	NA	NA	chr17:61904726-61905184	Island	CTGAAGAGAGAAGATGGCGCTTGACGGACCAGAGCAGGTATGGCGGGTGCAGTGGCGGCC[CG]GCAGGTTACGGGGCTGGGTGCGGAGCGAGCGTGATCTGAGTGGAGAGCGGGCCGGGGCAG	CGGGCCGCCACTGCACCCGCCATACCTGCTCTGGTCCGTCAAGCGCCATC	FTSJ3;FTSJ3;PSMC5;PSMC5	NM_017647;NM_017647;NM_001199163;NM_002805	5'UTR;1stExon;TSS200;Body	high-CpG:59258501-59258833				17:59258417-59259025	17:61903769-61905556	Promoter_Associated	FTSJ3;FTSJ3;PSMC5	ENST00000427159.1;ENST00000427159.1;ENST00000375812.4	5'UTR;1stExon;TSS200	FTSJ3;FTSJ3;PSMC5	ENST00000427159.1;ENST00000427159.1;ENST00000375812.4	5'UTR;1stExon;TSS200	chr17:61903705-61904910	3
cg02629093	1.09419	2.03771	4.6803	0.00155592	0.999999	-3.90433	chr12	3945885	+	cg02629093	4767381		TAAAAACTATCTCTCCCTACATAATATTTACATTCTAAAATATTACTAAC		II			NA	NA	NA	NA	NA	NA	chr12:3947922-3948620	N_Shelf	GCTGGCTTTGCTCCCTGCCCCCACAGAAAACCAAAAACAAATACACAGCACCAAGATTAT[CG]CCAGCAATATCCCAGAATGCAAATATTATGTAGGGAGAGACAGTTCCCAGGGACACAGAG	CGCCAGCAATATCCCAGAATGCAAATATTATGTAGGGAGAGACAGTTCCC	PARP11	NM_020367	Body								PARP11;PARP11;PARP11	ENST00000427057.2;ENST00000447133.3;ENST00000397096.2	5'UTR;5'UTR;5'UTR	PARP11;PARP11;PARP11;PARP11;PARP11	ENST00000427057.2;ENST00000447133.3;ENST00000450737.2;ENST00000453942.1;ENST00000397096.2	5'UTR;5'UTR;5'UTR;5'UTR;5'UTR	chr12:3945860-3946275	3
cg04200938	0.763564	-3.97685	4.67792	0.00156075	0.999999	-3.90458	chr22	45665536	-	cg04200938	86614866	27603839	AATAAATCCCCCAACCAAAATAAAACTAAATCACCCACAATCCTAACACA	AATAAATCCCCCGACCGAAATAAAACTAAATCACCCACGATCCTAACACG	I	T	Red	NA	NA	NA	NA	NA	NA	chr22:45664580-45664820	S_Shore	GGGACAGTGGACAGTGAGTCCCCCGGCCGGGATGGGGCTGGGTCACCCACGATCCTAGCA[CG]TGGTGAGTGGGTTTCAGGTGAATAAATCTGGGAGCCGGGAGCCCCAGGCAGCTTACTCAG	AGTGAGTCCCCCGGCCGGGATGGGGCTGGGTCACCCACGATCCTAGCACG							TRUE		22:45664128-45665590	Unclassified_Cell_type_specific							chr22:45665520-45665735	3
cg02585459	-0.749209	-1.74208	-4.67665	0.00156334	0.999999	-3.90471	chr1	111098150	+	cg02585459	76729191	11783963	ATTACAATAACCATAACCTACCCCAAAAACCCAACCCTCAAAAAACTACA	ATTACAATAACCATAACCTACCCCAAAAACCCAACCCTCGAAAAACTACG	I	A	Red	NA	NA	NA	NA	NA	NA	chr1:111098066-111098362	Island	CCCGCGCAGAGCCCAGCCGGCGACCGCCCCCGCGTCCCCGCGGAGCTCCCTGCCTTCTGC[CG]CAGTCCTCCGAGGGCTGGGCTTCTGGGGCAGGTCATGGCTATTGCAACCAAAGGGAGGCC	GTTGCAATAGCCATGACCTGCCCCAGAAGCCCAGCCCTCGGAGGACTGCG								1:110899398-110899885	1:111097563-111098467	Unclassified							chr1:111097905-111098555	3
cg20930294	-0.813396	2.84595	-4.67538	0.00156592	0.999999	-3.90484	chr17	76455269	-	cg20930294	26738292	1801897	CAAACCAACAACAACCATAAACTTAAAACAAATAAACTCAAAATCAAACA	CAAACCGACGACGACCGTAAACTTAAAACGAATAAACTCGAAATCGAACG	I	T	Red	rs74335865	0.017236	NA	NA	NA	NA	chr17:76454983-76455273	Island	GCACCAGGAGCACAGGCCGGCGGCGGCCGTGGACTTGGAGCGGATGAACTCGGGGTCGAA[CG]TCGGGTTGCCTTGGTAGGGCCTAGCGAGGGAACCAGAGGGCCGGAGTCGTCACCCTGTCC	CAGGCCGGCGGCGGCCGTGGACTTGGAGCGGATGAACTCGGGGTCGAACG	DNAH17	NM_173628	Body					17:73966444-73966914									chr17:76455145-76455475	3
cg20442224	0.77603	2.64427	4.67177	0.00157331	0.999999	-3.90521	chr2	98373635	-	cg20442224	72697187		ATTAAACCAAAAATCCRAACTTCTTCTTCCAATCRTAAAACTCCATATCC		II			NA	NA	NA	NA	NA	NA		OpenSea	GGAAAGTGCGAATTAGACCAAGGGTCCGAGCTTCTTCTTCCAATCGTGGGGCTCCATATC[CG]CCACGGGTTGTAGGTCTGTCCCAAGTCGTCAGCTGGACTGGAGGTGGAGGGAGCGTGAGG	TTAGACCAAGGGTCCGAGCTTCTTCTTCCAATCGTGGGGCTCCATATCCG	TMEM131	NM_015348	Body					2:97740051-97740201						TMEM131	ENST00000485245.1	3'UTR	chr2:98373545-98373795	3
cg14737332	-1.13021	-3.18913	-4.66518	0.00158688	0.999999	-3.90589	chr10	114709880	+	cg14737332	88672176	92718545	ACCAAAATAAACAAAACAAAAACAACTAACAATAATCCTTTCAAACACCA	ACCGAAATAAACGAAACGAAAACGACTAACAATAATCCTTTCGAACGCCG	I	A	Red	rs149106073	0.0261	NA	NA	NA	NA	chr10:114712115-114712544	N_Shelf	CTCCGTCTCCCCCCGGCTTCCCCGCCCCTCTCTTCCTCCTTCTTTCCCTCCTCCCTCTCC[CG]GCGCCCGAAAGGATCATTGTTAGCCGCCCCCGCCCCGCCCACCCCGGCTGTTTATTTATG	CGGCGCCCGAAAGGATCATTGTTAGCCGCCCCCGCCCCGCCCACCCCGGC	TCF7L2;TCF7L2;TCF7L2;TCF7L2;TCF7L2;TCF7L2	NM_001146274;NM_001146284;NM_001146283;NM_001146285;NM_001146286;NM_030756	TSS200;TSS200;TSS200;TSS200;TSS200;TSS200					10:114699719-114700129	10:114709378-114710211	Promoter_Associated_Cell_type_specific	TCF7L2;TCF7L2;TCF7L2;TCF7L2;TCF7L2	ENST00000349937.2;ENST00000352065.5;ENST00000369395.1;ENST00000542695.1;ENST00000534894.1	TSS1500;TSS1500;TSS1500;TSS1500;TSS200	TCF7L2;TCF7L2;TCF7L2;TCF7L2;TCF7L2;TCF7L2	ENST00000349937.2;ENST00000352065.5;ENST00000369395.1;ENST00000542695.1;ENST00000346198.4;ENST00000534894.1	TSS1500;TSS1500;TSS1500;TSS1500;TSS1500;TSS200	chr10:114709605-114710215	3
cg23991622	-0.740815	-4.34283	-4.66372	0.0015899	0.999999	-3.90605	chr10	17271303	+	cg23991622	1734403	7785251	AAAAACACAATAAATATAAATAATAAAAACACAACTACATCTCTAACACA	GAAAACGCGATAAATATAAATAATAAAAACGCGACTACGTCTCTAACGCG	I	A	Red	NA	NA	NA	NA	NA	NA	chr10:17270430-17272617	Island	GTTATAAAAACAGCGCCCTCGGCGGGGTCCAGTCCTCTGCCACTCTCGCTCCGAGGTCCC[CG]CGCCAGAGACGCAGCCGCGCTCCCACCACCCACACCCACCGCGCCCTCGTTCGCCTCTTC	CGCGCCAGAGACGCAGCCGCGCTCCCACCACCCACACCCACCGCGCCCTC	VIM	NM_003380	5'UTR	high-CpG:17311275-17311400		DMR		10:17310178-17312830	10:17270975-17271344	Promoter_Associated	VIM;VIM;VIM;VIM;VIM;VIM;VIM	ENST00000544301.1;ENST00000545533.1;ENST00000224237.5;ENST00000545533.1;ENST00000224237.5;ENST00000485947.1;ENST00000485947.1	5'UTR;1stExon;5'UTR;5'UTR;1stExon;1stExon;5'UTR	VIM;VIM;VIM;VIM;VIM;VIM;VIM;VIM;VIM;VIM;VIM;VIM	ENST00000544301.1;ENST00000478317.1;ENST00000469543.1;ENST00000478746.1;ENST00000497849.1;ENST00000421459.2;ENST00000545533.1;ENST00000224237.5;ENST00000545533.1;ENST00000224237.5;ENST00000485947.1;ENST00000485947.1	5'UTR;5'UTR;TSS1500;5'UTR;5'UTR;TSS1500;1stExon;5'UTR;5'UTR;1stExon;1stExon;5'UTR	chr10:17270960-17272895	3
cg17677062	0.904543	-4.36379	4.66342	0.00159052	0.999999	-3.90608	chr9	119449725	-	cg17677062	22625985	92713835	AAAATTAAAAACTAAAAACCACAACCAAAATCATAAACCATAACTCAACA	AAAATTAAAAACTAAAAACCGCGACCGAAATCGTAAACCGTAACTCAACG	I	A	Red	NA	NA	NA	NA	NA	NA	chr9:119449473-119449767	Island	GGGGCGGGAAGGAGGGTTGGGGACTGGGGACCGCGGCCGGAGTCGTGGGCCGTGGCTCAG[CG]GCCAGGCGGGGGAACGTGCCGGCGTGCAGCGGCCGCGCCCGAATGGCAGGGTGTGGGGAC	AGGGTTGGGGACTGGGGACCGCGGCCGGAGTCGTGGGCCGTGGCTCAGCG	ASTN2;ASTN2;ASTN2;ASTN2;ASTN2;TRIM32;TRIM32;ASTN2	NM_198188;NM_198187;NM_001184735;NM_001184734;NM_198186;NM_012210;NM_001099679;NM_014010	TSS200;TSS200;TSS200;TSS200;TSS1500;5'UTR;5'UTR;Body					9:118489201-118489609	9:119449232-119449870	Unclassified	ASTN2;ASTN2;ASTN2;TRIM32;TRIM32;ASTN2	ENST00000288520.5;ENST00000358637.4;ENST00000341734.4;ENST00000450136.1;ENST00000373983.1;ENST00000361477.3	TSS1500;TSS1500;TSS1500;5'UTR;5'UTR;5'UTR	ASTN2;ASTN2;ASTN2;TRIM32;TRIM32;TRIM32;ASTN2	ENST00000288520.5;ENST00000358637.4;ENST00000341734.4;ENST00000450136.1;ENST00000373983.1;ENST00000411410.1;ENST00000361477.3	TSS1500;TSS1500;TSS1500;5'UTR;5'UTR;5'UTR;5'UTR	chr9:119449705-119450075	3
cg27546981	0.697233	2.92925	4.66083	0.00159589	0.999999	-3.90635	chr7	100853685	-	cg27546981	85638186	15767294	AAATCAAAATACAAATACTCCATATCATATCTAAAAATAACCAAAAACCA	AAATCGAAATACAAATACTCCGTATCGTATCTAAAAATAACCAAAAACCG	I	A	Red	NA	NA	NA	NA	NA	NA		OpenSea	AAGATCTGCCAGAGGTCGGGGTGCAGGTGCTCCGTGTCGTATCTGGAAGTGGCCAGGAGC[CG]GCCAAATTCATGCTGATTGCTCAGATGGAGGAAGATGCCCTGTAGTGGGGTGGGGGTGTC	AGGTCGGGGTGCAGGTGCTCCGTGTCGTATCTGGAAGTGGCCAGGAGCCG	PLOD3	NM_001084	Body					7:100640331-100640541						PLOD3;PLOD3;PLOD3;PLOD3;PLOD3	ENST00000487563.1;ENST00000460132.1;ENST00000487563.1;ENST00000440925.1;ENST00000466881.1	3'UTR;3'UTR;1stExon;3'UTR;3'UTR			chr7:100853222-100854156	6	chr7:100853463-100854803	3
cg08217581	-1.22103	-4.44046	-4.65877	0.00160018	0.999999	-3.90656	chr16	67515036	+	cg08217581	78682244	93732291	AACAACCCACTAAAAACACAACATCAACTAACCTAAAAAATCACAATTCA	AACAACCCGCTAAAAACGCAACGTCAACTAACCTAAAAAATCGCGATTCG	I	T	Red	NA	NA	NA	NA	NA	NA	chr16:67514398-67515345	Island	GGGAAGAACGACATGGCTGCTGCGGGAGCGGCGGGACCGGAGAACCAGGACCGGCCGGCA[CG]AATCGCGACTCCCCAGGTCAGCTGACGCTGCGTCCTCAGCGGGCTGTCAAGTGCGTCAGG	GACAGCCCGCTGAGGACGCAGCGTCAGCTGACCTGGGGAGTCGCGATTCG	ATP6V0D1;ATP6V0D1	NM_004691;NM_004691	1stExon;5'UTR	high-CpG:66072515-66072600				16:66071949-66073040	16:67514302-67515660	Promoter_Associated	ATP6V0D1;ATP6V0D1;ATP6V0D1;ATP6V0D1;ATP6V0D1;ATP6V0D1	ENST00000561658.1;ENST00000290949.3;ENST00000565835.1;ENST00000561658.1;ENST00000290949.3;ENST00000540149.1	1stExon;1stExon;TSS200;5'UTR;5'UTR;TSS200	ATP6V0D1;ATP6V0D1;ATP6V0D1;ATP6V0D1;ATP6V0D1;ATP6V0D1;ATP6V0D1;ATP6V0D1;ATP6V0D1;ATP6V0D1;ATP6V0D1;ATP6V0D1;ATP6V0D1	ENST00000561852.1;ENST00000561658.1;ENST00000564788.1;ENST00000563064.1;ENST00000290949.3;ENST00000565835.1;ENST00000561852.1;ENST00000561658.1;ENST00000564788.1;ENST00000563064.1;ENST00000290949.3;ENST00000564191.1;ENST00000540149.1	1stExon;1stExon;1stExon;1stExon;1stExon;TSS200;5'UTR;5'UTR;5'UTR;5'UTR;5'UTR;TSS200;TSS200	chr16:67515025-67515315	3
cg09653271	-1.00803	-4.35303	-4.65856	0.00160063	0.999999	-3.90658	chr6	84569318	-	cg09653271	62684140	36803180	TAAAATTCAAAATACAAAACTAACTAAACATACATACTTCCTCCCTACCA	TAAAATTCGAAATACGAAACTAACTAAACATACGTACTTCCTCCCTACCG	I	A	Red	NA	NA	NA	NA	NA	NA	chr6:84569263-84569619	Island	TTGCTCCGGTGCTGAAGTTCGGGATGCGGAACTAGCTGAGCATGCGTACTTCCTCCCTGC[CG]GCCCTCCCTCCGTCCCGTTGGCTCCGCCCTCCGCGGACGTGCTGCGTCAGAATGCGCCTC	TGAAGTTCGGGATGCGGAACTAGCTGAGCATGCGTACTTCCTCCCTGCCG	CYB5R4	NM_016230	TSS200					6:84625983-84626751	6:84568690-84569998	Promoter_Associated	CYB5R4;CYB5R4	ENST00000369681.3;ENST00000369679.4	TSS200;TSS200	CYB5R4;CYB5R4	ENST00000369681.3;ENST00000369679.4	TSS200;TSS200	chr6:84569180-84570190	3
cg00116286	1.03433	2.05651	4.65716	0.00160355	0.999999	-3.90673	chr11	71921006	+	cg00116286	57698824		AACCCTTTCTCTTTATTTTCTCCTTTTAATATACTAATAATATCTATATC		II			NA	NA	NA	NA	NA	NA		OpenSea	AAAATAATAAAAAAAGAGTGAGGATAATTTAAGAGACTTATGGAACACCATGAAGCATAA[CG]ACATAGACATTATCAGTATATCAAAAGGAGAAAACAAAGAGAAAGGGCTAGAAAACATAT	CGACATAGACATTATCAGTATATCAAAAGGAGAAAACAAAGAGAAAGGGC											RP11-807H22.7	ENST00000378140.3	TSS1500	RP11-807H22.7	ENST00000378140.3	TSS1500
cg06319390	-0.744748	-5.23243	-4.65451	0.0016091	0.999999	-3.907	chr1	156308183	+	cg06319390	75723920	1633315	CAATACCTTCATCATACACTCTCTATCTAACTTATCTAACCATTCTTACA	CAATACCTTCGTCGTACGCTCTCTATCTAACTTATCTAACCGTTCTTACG	I	T	Red	NA	NA	NA	NA	NA	NA	chr1:156308173-156308442	Island	CACCCATCTCATTGATCGGCACAAAAACAGACCAATTGACAGCCTTAGTCCCGCCCCCTA[CG]CAAGAACGGCCAGACAAGTTAGACAGAGAGCGCACGACGAAGGCACTGGGAGGGCACAGG	CGCAAGAACGGCCAGACAAGTTAGACAGAGAGCGCACGACGAAGGCACTG	CCT3;CCT3;C1orf182;CCT3;CCT3;CCT3;CCT3	NM_001008800;NM_001008883;NM_144627;NM_001008800;NM_001008883;NM_005998;NM_005998	5'UTR;1stExon;5'UTR;1stExon;5'UTR;5'UTR;1stExon					1:154574270-154575236	1:156307208-156308779	Promoter_Associated	C1orf182;C1orf182;C1orf182;C1orf182;CCT3;CCT3;CCT3;CCT3;CCT3;CCT3;C1orf182;C1orf182	ENST00000481479.1;ENST00000368252.1;ENST00000368255.3;ENST00000368251.1;ENST00000295688.3;ENST00000295688.3;ENST00000368259.2;ENST00000368261.3;ENST00000472765.2;ENST00000368256.3;ENST00000368254.1;ENST00000368253.1	TSS1500;TSS1500;5'UTR;TSS1500;1stExon;5'UTR;TSS200;TSS200;TSS200;TSS200;TSS200;TSS200	C1orf182;C1orf182;C1orf182;C1orf182;C1orf182;CCT3;CCT3;CCT3;CCT3;CCT3;CCT3;CCT3;CCT3;CCT3;CCT3;CCT3;C1orf182;CCT3;C1orf182;C1orf182;CCT3	ENST00000481479.1;ENST00000368252.1;ENST00000466306.1;ENST00000368255.3;ENST00000368251.1;ENST00000295688.3;ENST00000295688.3;ENST00000489870.1;ENST00000415548.1;ENST00000496684.2;ENST00000368259.2;ENST00000368262.3;ENST00000472765.2;ENST00000368258.3;ENST00000533194.1;ENST00000478640.2;ENST00000470342.1;ENST00000368256.3;ENST00000368254.1;ENST00000368253.1;ENST00000463132.1	TSS1500;TSS1500;TSS1500;5'UTR;TSS1500;1stExon;5'UTR;TSS200;TSS200;TSS200;TSS200;TSS200;TSS200;TSS200;TSS200;TSS200;TSS200;TSS200;TSS200;TSS200;3'UTR	chr1:156307985-156308375	3
cg12862706	0.80079	-4.51403	4.64024	0.00163939	0.999999	-3.90849	chr9	100396088	+	cg12862706	85602948	19717836	AAAAAACCAAACAATAAACACTACAAAAACTATCTAACCACTAACCAACA	GAAAAACCAAACGATAAACGCTACAAAAACTATCTAACCGCTAACCGACG	I	C	Grn	NA	NA	NA	NA	NA	NA	chr9:100395340-100396414	Island	GCCGTGGCGAGCTAGTGCGCCTGCGTGCCGGCCCATCCGCGCGCCTTGCAGCTGTCCTTG[CG]TCGGCCAGCGGCCAGACAGTTCCTGCAGCGCTTACCGCCTGGCCTCTCGGTTCCGCGGCG	GAGAGGCCAGGCGGTAAGCGCTGCAGGAACTGTCTGGCCGCTGGCCGACG	NCBP1;NCBP1;TSTD2	NM_002486;NM_002486;NM_139246	5'UTR;1stExon;TSS200	high-CpG:99435675-99435927				9:99435170-99436593	9:100395246-100396751	Promoter_Associated	TSTD2;NCBP1;NCBP1;TSTD2;TSTD2	ENST00000375172.1;ENST00000375147.3;ENST00000375147.3;ENST00000354801.2;ENST00000341170.4	TSS1500;5'UTR;1stExon;TSS200;TSS1500	TSTD2;NCBP1;NCBP1;NCBP1;NCBP1;TSTD2;TSTD2	ENST00000375172.1;ENST00000375147.3;ENST00000375147.3;ENST00000478100.1;ENST00000478100.1;ENST00000354801.2;ENST00000341170.4	TSS1500;5'UTR;1stExon;5'UTR;1stExon;TSS200;TSS1500	chr9:100395560-100396135	3
cg15472485	0.943823	1.56344	4.63943	0.00164112	0.999999	-3.90858	chr1	232592772	+	cg15472485	32759281		AATCCCATTTACCAACCTAAAAAAAATAACAATCTAACTTATCCCTCAAC		II			NA	NA	NA	NA	NA	NA		OpenSea	CTGCTCAGTGTTCCCTGCAACTCCACAAGGAAAACTAAAAATGGCTCTGACTTCCCTTCA[CG]CTGAGGGACAAGCTAGACTGTCACCTCCCTTAGGCTGGCAAATGGGACTTCAAAACACAG	CGCTGAGGGACAAGCTAGACTGTCACCTCCCTTAGGCTGGCAAATGGGAC	SIPA1L2	NM_020808	Body				TRUE										chr1:232592505-232592915	3
cg05538299	-0.674395	1.84532	-4.63659	0.00164722	0.999999	-3.90888	chr22	45637864	+	cg05538299	79704220		ATATTCTAAATACTAAAACAACAACTATATAATAAACAAACCCCTCCCTC		II			NA	NA	NA	NA	NA	NA	chr22:45636070-45636606	S_Shore	TGACACTTACCTCCTCCCGACACATTGGATACCTATGGGTTCACTTGTTCTCTTCTCTAC[CG]AGGGAGGGGCCTGTCTACTACACAGCTGTTGTCTCAGTACCCAGAACATTGCCTGGCACA	TGTTCTGGGTACTGAGACAACAGCTGTGTAGTAGACAGGCCCCTCCCTCG	KIAA0930	NM_001009880	TSS1500								KIAA0930	ENST00000336156.4	TSS1500	KIAA0930;KIAA0930	ENST00000417906.1;ENST00000336156.4	TSS1500;TSS1500
cg09662051	-1.11488	-4.33641	-4.63392	0.00165297	0.999999	-3.90916	chr2	162164883	+	cg09662051	84617268	54801944	AATTCACTAATTTACTTCAACTTCCATTCCCCAACAACCAATTAAAAACA	AATTCACTAATTTACTTCGACTTCCGTTCCCCGACGACCAATTAAAAACG	I	A	Red	NA	NA	NA	NA	NA	NA	chr2:162164675-162165248	Island	CCGGGCCGCCCGCGCCGTCTGTCCCAAGAGCTCCTCCTGGACATCCGCTTGACTCTCCGT[CG]TCTCCAATTGGCCGTCGGGGAACGGAAGCCGAAGCAAACTAGTGAACCCGGAAGTGCTTC	GGTTCACTAGTTTGCTTCGGCTTCCGTTCCCCGACGGCCAATTGGAGACG	PSMD14;PSMD14	NM_005805;NM_005805	1stExon;5'UTR					2:161872922-161873481	2:162164347-162165601	Promoter_Associated	PSMD14;PSMD14	ENST00000409682.3;ENST00000409682.3	1stExon;5'UTR	PSMD14;PSMD14;PSMD14;PSMD14	ENST00000437630.1;ENST00000409682.3;ENST00000478123.1;ENST00000409682.3	TSS1500;1stExon;TSS200;5'UTR	chr2:162164765-162165335	3
cg13033024	-0.823681	-2.90381	-4.63334	0.00165424	0.999999	-3.90922	chr17	46986391	+	cg13033024	50681947	92690172	AAAAAACTCACAAAAAATTATCAAAAAACAAAATCAAATCTAAACACACA	GAAAAACTCACGAAAAATTATCGAAAAACGAAATCGAATCTAAACACACG	I	A	Red	NA	NA	NA	NA	NA	NA	chr17:46985588-46986537	Island	CGTCGGGATCCAACTCCCTTCTCCCCCCACCCTCAGACCCGCAAGCACCAACCCCCGCCT[CG]TGTGCCCAGATCCGACCCCGCCCCTCGACAACCTCCCGTGAGCCCTCCGTCTCCATTCCG	GGAGGGCTCACGGGAGGTTGTCGAGGGGCGGGGTCGGATCTGGGCACACG	UBE2Z	NM_023079	Body					17:44340588-44341536	17:46985031-46987020	Promoter_Associated	RP11-463M16.4	ENST00000508743.1	TSS200	UBE2Z;RP11-463M16.4	ENST00000511373.1;ENST00000508743.1	TSS1500;TSS200	chr17:46986345-46986635	3
cg11776985	1.36786	2.20738	4.62809	0.00166564	0.999999	-3.90977	chr17	65720434	-	cg11776985	51698941		TAAACTTTATAAAACATTCAATTACAACCATTTCTATACTTCTTTACAAC		II			NA	NA	NA	NA	NA	NA		OpenSea	TTTTTGAATCGTAGACTTTGTGAAGCATTCAGTTACAGCCATTTCTGTGCTTCTTTACAG[CG]TTCATGCCTTCACTTTTTTTTTTTTTTTTTTTGAGACAGAGTCTCGCTCTGTCGCCCAGG	CGCTGTAAAGAAGCACAGAAATGGCTGTAACTGAATGCTTCACAAAGTCT	NOL11;NOL11	NM_015462;NM_001303272	Body;Body
cg22818604	0.877976	-4.44099	4.62629	0.00166957	0.999999	-3.90996	chr4	110354896	-	cg22818604	1791407	1735199	CCACCAAATAACAACACTAAACTCACAAAAAAACTTAAATACCTAAACCA	CCGCCGAATAACAACGCTAAACTCGCGAAAAAACTTAAATACCTAAACCG	I	C	Grn	NA	NA	NA	NA	NA	NA	chr4:110354464-110355110	Island	CGCCCGCGGCGGCCGCCGAGTGGCAGCGCTGGACTCGCGGAGAAGCTTGGGTACCTGAGC[CG]CGGTCCCGGGTGACACCCTCAGTGACGCCAGGCGCGTTCCTTCCTCTTCCTCTCTCCTCT	CCGCCGAGTGGCAGCGCTGGACTCGCGGAGAAGCTTGGGTACCTGAGCCG	SEC24B;SEC24B	NM_001042734;NM_006323	TSS200;TSS200	high-CpG:110574225-110574828				4:110573928-110575136	4:110354192-110355762	Promoter_Associated	SEC24B;SEC24B;SEC24B	ENST00000504968.2;ENST00000399100.2;ENST00000265175.4	TSS200;TSS200;TSS200	RP11-264J9.1;SEC24B;SEC24B;SEC24B;RP11-264J9.1;RP11-264J9.1;RP11-264J9.1;RP11-264J9.1;RP11-264J9.1	ENST00000499359.2;ENST00000504968.2;ENST00000399100.2;ENST00000265175.4;ENST00000510971.1;ENST00000505895.1;ENST00000499359.2;ENST00000505895.1;ENST00000510971.1	3'UTR;TSS200;TSS200;TSS200;1stExon;1stExon;1stExon;3'UTR;3'UTR	chr4:110354300-110355095	3
cg02139034	0.828946	2.71547	4.62427	0.001674	0.999999	-3.91017	chr7	130146351	+	cg02139034	38659914		ATTAAACATTTAACCCTAAACCAACAAATCAAACAAATATCTATCTTTAC		II			NA	NA	NA	NA	NA	NA		OpenSea	ACTATCGTCCCAAAGCTGACCAAGTAGAATAAAAAGAAAAAAAAAAAAAAACAACCCATG[CG]CAAAGATAGACATTTGCTTGATCTGCTGGCTCAGGGCCAAATGTTTAATTTGCTTCTCCA	TTAAACATTTGGCCCTGAGCCAGCAGATCAAGCAAATGTCTATCTTTGCG	COPG2	NM_012133	3'UTR											COPG2	ENST00000425248.1	3'UTR
cg24465118	0.751527	-4.09436	4.61832	0.0016871	0.999999	-3.9108	chr20	47895107	+	cg24465118	73725839	86746462	CCTTATATAACCAAAAATAACTTTCACACCTACACACTAAACCCAAAACA	CCTTATATAACCAAAAATAACTTTCGCACCTACGCACTAAACCCGAAACG	I	C	Grn	NA	NA	NA	NA	NA	NA	chr20:47894197-47895199	Island	CTGTGCTGCTCGAGACTACATTTCCCAGAGCGACGCGCGCGGAGCGGGCGGGAAAGAGAG[CG]TTTCGGGTCCAGTGCGCAGGTGCGAAAGCCATCTTTGGTTATATAAGGGAGGTTCAGGAA	CCTTATATAACCAAAGATGGCTTTCGCACCTGCGCACTGGACCCGAAACG	C20orf199;SNORD12C;C20orf199;C20orf199;ZNFX1	NR_003605;NR_002433;NR_003606;NR_003604;NM_021035	Body;TSS1500;Body;TSS200;TSS1500					20:47327526-47328866	20:47894460-47895388	NonGene_Associated	SNORD12C;ZNFX1-AS1;ZNFX1-AS1;ZNFX1;ZNFX1;ZNFX1	ENST00000386307.1;ENST00000450535.1;ENST00000450535.1;ENST00000371752.1;ENST00000396106.3;ENST00000371754.4	TSS1500;1stExon;5'UTR;TSS1500;TSS1500;TSS200	SNORD12C;ZNFX1-AS1;ZNFX1-AS1;ZNFX1;ZNFX1;ZNFX1-AS1;ZNFX1;ZNFX1;ZNFX1-AS1	ENST00000386307.1;ENST00000371743.3;ENST00000371743.3;ENST00000371744.1;ENST00000371752.1;ENST00000458653.1;ENST00000396106.3;ENST00000371754.4;ENST00000326677.5	TSS1500;1stExon;5'UTR;TSS1500;TSS1500;5'UTR;TSS1500;TSS200;TSS200	chr20:47894920-47895290	3
cg26450377	0.87171	-4.47739	4.61821	0.00168734	0.999999	-3.91081	chr19	54960299	-	cg26450377	14741861	99607993	ATATTCATACATAAATACATAAACAAAAAAACAAACTCAAACACAACTCA	ATATTCATACGTAAATACGTAAACAAAAAAACGAACTCAAACGCAACTCG	I	T	Red	NA	NA	NA	NA	NA	NA	chr19:54960191-54960948	Island	GTCTGCCTTAAAATGTTCATGCGTAAGTGCGTGGGCAGGAAGGCGGGCTCAAGCGCAGCT[CG]TGGCGTTCATTGGCTGTGCAGGGCCGAGGGAGGCGGTGCAAGGCCGCCGCGTGACGTCAG	ATGTTCATGCGTAAGTGCGTGGGCAGGAAGGCGGGCTCAAGCGCAGCTCG	LENG8;LENG8-AS1	NM_052925;NR_126418	TSS200;TSS200					19:59652004-59653070	19:54959982-54961164	Promoter_Associated	LENG8-AS1;LENG8;LENG8;LENG8-AS1;LENG8;LENG8;LENG8-AS1;LENG8	ENST00000416022.1;ENST00000301196.4;ENST00000301196.4;ENST00000429922.1;ENST00000376514.2;ENST00000376526.4;ENST00000448978.1;ENST00000542665.1	TSS1500;1stExon;5'UTR;TSS200;TSS200;TSS200;TSS200;5'UTR	LENG8;LENG8-AS1;LENG8;LENG8;LENG8;LENG8-AS1;LENG8;LENG8;LENG8;LENG8-AS1;LENG8	ENST00000443957.1;ENST00000416022.1;ENST00000301196.4;ENST00000301196.4;ENST00000439657.1;ENST00000429922.1;ENST00000376514.2;ENST00000376526.4;ENST00000436479.1;ENST00000448978.1;ENST00000542665.1	TSS1500;TSS1500;1stExon;5'UTR;TSS200;TSS200;TSS200;TSS200;TSS200;TSS200;5'UTR	chr19:54960160-54960455	3
cg13879515	0.929424	-3.8088	4.61479	0.00169491	0.999999	-3.91117	chr17	38975400	+	cg13879515	32685541	5641832	ATTAAAAATAACCAAATATAACCTCACCCCATTTAATTCCAAAAACAACA	GTTAAAAATAACCGAATATAACCTCACCCCGTTTAATTCCGAAAACGACG	I	A	Red	NA	NA	NA	NA	NA	NA		OpenSea	AGCTTCCGCCGCCGGAGCTTCCGCCGCCGTAGCCGCCGCCGAAACTTCCGCCGCCGCGTC[CG]CCGCCTCCGGAACTAAACGGGGTGAGGTCACATTCGGTTATCTCTAACGTTGGAAAACGG	CGCCGCCTCCGGAACTAAACGGGGTGAGGTCACATTCGGTTATCTCTAAC	TMEM99;TMEM99;TMEM99;KRT10;KRT10;TMEM99;TMEM99	NM_001195386;NM_001195387;NM_145274;NM_000421;NM_000421;NM_001195387;NM_145274	TSS200;1stExon;1stExon;ExonBnd;Body;5'UTR;5'UTR	high-CpG:36228575-36228962				17:36228587-36228946	17:38974528-38976015	Promoter_Associated	KRT10;TMEM99;TMEM99;KRT10;TMEM99	ENST00000459776.1;ENST00000496847.1;ENST00000301665.3;ENST00000269576.5;ENST00000301665.3	3'UTR;TSS200;1stExon;ExonBnd;5'UTR	KRT10;TMEM99;TMEM99;TMEM99;KRT10;TMEM99;TMEM99	ENST00000459776.1;ENST00000496847.1;ENST00000436612.1;ENST00000301665.3;ENST00000269576.5;ENST00000436612.1;ENST00000301665.3	3'UTR;TSS200;1stExon;1stExon;ExonBnd;5'UTR;5'UTR	chr17:38974780-38975735	3
cg06488615	0.773269	1.948	4.60824	0.00170953	0.999999	-3.91187	chr7	51103766	-	cg06488615	31632141		TTCTACRAATACTCAACTCCTTTATATAAAATAACATAATAACTAAATAC		II			NA	NA	NA	NA	NA	NA		OpenSea	TAGATACCAAATTCTGCGGATGCTCAACTCCTTTGTATAAAATGGCATAGTAGCTGGGTG[CG]GTGGCTCACGCCTGTAATCCTAGCACTTTGGGAGGCCAAGGTGGGCAGATCACTTGAGGT	CGCACCCAGCTACTATGCCATTTTATACAAAGGAGTTGAGCATCCGCAGA	COBL	NM_015198	Body								COBL	ENST00000457306.2	5'UTR	COBL;COBL	ENST00000462395.1;ENST00000457306.2	TSS200;5'UTR
cg20963865	0.775484	2.35461	4.60626	0.00171398	0.999999	-3.91208	chr4	7009356	+	cg20963865	54667905		AACTAAATCAACTACCTACTACAAACCAATAAAATACTCRCTAAACTCAC		II			rs76110139	0.014323	NA	NA	NA	NA		OpenSea	CAGAAGAGGAAAGAGAGGGAATCTACAAAGCTCCAGCAGCTTTGGTCCTGGTGTCTGGTG[CG]TGAGCCCAGCGAGCACCCCACTGGCTTGCAGCAGGCAGTTGACTTAGCTGGGAGCCTGTT	GCTAAGTCAACTGCCTGCTGCAAGCCAGTGGGGTGCTCGCTGGGCTCACG	TBC1D14;TBC1D14;TBC1D14	NM_001113361;NM_020773;NM_001113363	Body;Body;Body				TRUE		4:7008622-7009571	Gene_Associated_Cell_type_specific	TBC1D14	ENST00000446947.2	ExonBnd	TBC1D14	ENST00000439515.2	ExonBnd			chr4:7009334-7010108	6	chr4:7008838-7009466	6
cg16172026	0.960586	2.63132	4.60186	0.00172391	0.999999	-3.91254	chr4	1333663	+	cg16172026	43620541		AAAACCATCCRACAAAACCTCTACAAAAATTTAATCCCRTAAATTTCCAC		II			NA	NA	NA	NA	NA	NA	chr4:1333378-1333676	Island	CGTCGTTTCGATATCACACCCTCTGTGTGCCGCCTTACTTCCTGCTTCGAGAATGTATAA[CG]TGGAAATCCACGGGACCAAATTTCTGCAGAGGCCTTGCCGGATGGTTCCATAACTGTAGA	CGTGGAAATCCACGGGACCAAATTTCTGCAGAGGCCTTGCCGGATGGTTC	MAEA;MAEA	NM_005882;NM_001017405	3'UTR;3'UTR					4:1323338-1323676			MAEA;MAEA;MAEA;MAEA;MAEA	ENST00000382947.4;ENST00000514708.1;ENST00000264750.6;ENST00000303400.4;ENST00000512289.1	3'UTR;3'UTR;3'UTR;3'UTR;5'UTR	MAEA;MAEA;MAEA;MAEA;MAEA;MAEA;MAEA;MAEA	ENST00000382947.4;ENST00000514708.1;ENST00000264750.6;ENST00000303400.4;ENST00000512289.1;ENST00000506530.1;ENST00000503162.1;ENST00000515766.1	3'UTR;3'UTR;3'UTR;3'UTR;5'UTR;5'UTR;5'UTR;5'UTR					chr4:1333653-1335549	4
cg20858324	0.720665	1.77663	4.59791	0.00173287	0.999999	-3.91296	chr15	96022741	-	cg20858324	44803538		TACCTAAAATAACACTAAATATTCCRATACTAACAACCAAAAAACCTAAC		II			NA	NA	NA	NA	NA	NA		OpenSea	CTTTTTCTATCTGCCTAGAGTAACACTGAGTATTCCGGTACTAGCAGCCAGGAGGCCTAG[CG]TTGGCCCATGAACTCACTTATGAATAGTCATTTAATGTGTTGCTTCTTCAGTTTATAGCA	CGCTAGGCCTCCTGGCTGCTAGTACCGGAATACTCAGTGTTACTCTAGGC	LINC00924;LINC00924	NR_027133;NR_027132	Body;Body								RP11-398J10.1;RP11-398J10.1;RP11-398J10.2	ENST00000554837.1;ENST00000556053.1;ENST00000554412.1	5'UTR;5'UTR;3'UTR	RP11-398J10.1;RP11-398J10.1;RP11-398J10.2	ENST00000554837.1;ENST00000556053.1;ENST00000554412.1	5'UTR;5'UTR;3'UTR
cg11319719	1.12305	-4.46191	4.59734	0.00173417	0.999999	-3.91302	chr19	17970677	-	cg11319719	42631895	30710835	CTTTAAATACAAAACAAAAAAACCAATAAACATACAACATTAAAAAAACA	CTTTAAATACGAAACAAAAAAACCAATAAACGTACGACATTAAAAAAACG	I	A	Red	NA	NA	NA	NA	NA	NA	chr19:17970454-17971123	Island	AGACGCGGGTCGCTTTGAGTGCGGGGCAGAGAAGCCAATGGACGTGCGGCATTGAGAGGG[CG]GGTCTTCCGGTAGTGAAGGCCTGGTGAACGGCTGCGCGACAGAGGACACTTCCTTTTGCG	CGCCCTCTCAATGCCGCACGTCCATTGGCTTCTCTGCCCCGCACTCAAAG	RPL18AP3;RPL18A	NR_001593;NM_000980	TSS200;TSS200	high-CpG:17831670-17831730				19:17831314-17832383	19:17969911-17971139	Promoter_Associated	RPL18A;RPL18A	ENST00000420197.2;ENST00000222247.4	TSS200;TSS200	RPL18A;RPL18A	ENST00000420197.2;ENST00000222247.4	TSS200;TSS200	chr19:17970325-17970735	3
cg17755637	-1.32033	2.53098	-4.59635	0.00173642	0.999999	-3.91313	chr2	8946623	-	cg17755637	98800480		TAATAAAAATCTTACTTTTTATCATTCTCATAAAACTATATACATTTATC		II			NA	NA	NA	NA	NA	NA		OpenSea	AACATGAATTTTAATAAAAATCTTACTTTTTATCATTCTCATAAAACTGTATACATTTAT[CG]TAATTGTAATCTTAGATAAATCCTATTTCTCCCATTTTATTTCTCCTGAGTAGATTAACC	AATAAAAATCTTACTTTTTATCATTCTCATAAAACTGTATACATTTATCG	KIDINS220	NM_020738	Body								KIDINS220	ENST00000541927.1	5'UTR	KIDINS220;KIDINS220;KIDINS220	ENST00000471275.1;ENST00000541927.1;ENST00000488729.1	TSS200;5'UTR;3'UTR
cg25735490	0.987509	3.21093	4.59281	0.00174452	0.999999	-3.91351	chr17	48263204	-	cg25735490	87657917	31644918	TAACACTATAAATAAAACAACTATTACCCTCAACACAAATCTCAATCTCA	TAACGCTATAAATAAAACGACTATTACCCTCGACGCGAATCTCGATCTCG	I	T	Red	NA	NA	NA	NA	NA	NA		OpenSea	AGCCATCGACAGTGACGCTGTAGGTGAAGCGGCTGTTGCCCTCGGCGCGGATCTCGATCT[CG]TTGGAGCCCTGGAGGAGCAGGGCCTTCTTGAGGTTGCCAGTCTGCTGGTCCATGTAGGCC	CGAGATCGAGATCCGCGCCGAGGGCAACAGCCGCTTCACCTACAGCGTCA	COL1A1	NM_000088	Body	low-CpG:45616923-45620319				17:45618098-45618204						COL1A1	ENST00000510710.2	3'UTR	chr17:48262905-48263870	3
cg18891020	-0.820691	-3.65873	-4.59234	0.00174561	0.999999	-3.91356	chr1	44435433	-	cg18891020	94669820	23738526	CACATAAAATACTTAACAATAAAATCAATATTCCTAATAACCACAAATCA	CACGTAAAATACTTAACAATAAAATCGATATTCCTAATAACCGCGAATCG	I	A	Red	NA	NA	NA	NA	NA	NA	chr1:44435409-44436114	Island	GAGGATAGAGTGCACGTGAAATGCTTAACAGTGAAGTCGGTGTTCCTGATGGCCGCGGGT[CG]GCTGAACCGGACTCCCAGCGCCCGAGAGGAGGCCAGGGGAACTACAATGCCCACAAGGCT	CACGTGAAATGCTTAACAGTGAAGTCGGTGTTCCTGATGGCCGCGGGTCG	DPH2;DPH2	NM_001384;NM_001039589	TSS1500;TSS1500					1:44207997-44208643	1:44435264-44436584	Promoter_Associated	DPH2;DPH2;DPH2;DPH2	ENST00000255108.3;ENST00000412950.2;ENST00000396758.2;ENST00000529729.1	TSS1500;TSS1500;TSS1500;TSS1500	DPH2;DPH2;DPH2;DPH2;DPH2;DPH2;DPH2;DPH2;DPH2;DPH2;DPH2;DPH2	ENST00000471934.1;ENST00000255108.3;ENST00000412950.2;ENST00000530988.1;ENST00000527567.1;ENST00000490861.1;ENST00000396758.2;ENST00000477294.1;ENST00000532140.1;ENST00000534786.1;ENST00000534655.1;ENST00000459879.1	TSS1500;TSS1500;TSS1500;TSS1500;TSS1500;TSS1500;TSS1500;TSS1500;TSS1500;TSS1500;TSS1500;TSS1500			chr1:44435100-44436555	6	chr1:44432344-44436840	6
cg01419567	-1.09558	-3.95829	-4.59224	0.00174584	0.999999	-3.91357	chr8	77594595	-	cg01419567	2759231	61783138	TTCCCCAAAAATCACTTAATATACAAAACTAACAAAAACCCAAAAATTCA	TTCCCCGAAAATCGCTTAATATACGAAACTAACGAAAACCCGAAAATTCG	I	T	Red	NA	NA	NA	NA	NA	NA	chr8:77594255-77594860	Island	CCCCTTCTCAAGTTCCCCGAAGGTCGCTTAGTGTGCGGGGCTGGCGGAGGCCCGGGGGTT[CG]TGAGCTCTGGGGAGGGGATTCCAAGAGGCTGGGGTGAACGCTGGGGCTGGGGCTGCAGGT	TTCCCCGAAGGTCGCTTAGTGTGCGGGGCTGGCGGAGGCCCGGGGGTTCG	ZFHX4;LOC100192378	NM_024721;NR_024360	5'UTR;Body					8:77756530-77757650			RP11-65D13.1;RP11-65D13.1;ZFHX4;ZFHX4	ENST00000522961.1;ENST00000518143.1;ENST00000521891.2;ENST00000050961.6	3'UTR;3'UTR;5'UTR;5'UTR	RP11-65D13.1;RP11-65D13.1;ZFHX4;ZFHX4;ZFHX4;ZFHX4;ZFHX4;ZFHX4	ENST00000522961.1;ENST00000518143.1;ENST00000521891.2;ENST00000517683.1;ENST00000050961.6;ENST00000458716.2;ENST00000523885.1;ENST00000520307.1	3'UTR;3'UTR;5'UTR;5'UTR;5'UTR;5'UTR;TSS1500;TSS200	chr8:77594385-77595150	3
cg05124021	-0.645189	-2.84577	-4.58954	0.00175203	0.999999	-3.91386	chr7	157487066	-	cg05124021	97710186	87612465	CTCATCCACACCTTAATACACCTACAACAATATATTCTAAATAACAAACA	CTCGTCCACGCCTTAATACACCTACGACAATATATTCTAAATAACAAACG	I	A	Red	NA	NA	NA	NA	NA	NA	chr7:157476886-157486719	S_Shore	ACAGCACACTTCCTCGTCCACGCCTTGGTGCACCTGCGGCAATATATTCTGGGTGGCAGA[CG]GTTATTTATGTCTGAGAGCCTCCAACTCACTCCCCTTCCTCCCACCACCCCTCCTCTAAG	CTCGTCCACGCCTTGGTGCACCTGCGGCAATATATTCTGGGTGGCAGACG	PTPRN2;PTPRN2;PTPRN2	NM_002847;NM_130842;NM_130843	Body;Body;Body			CDMR			7:157487000-157487313	Unclassified_Cell_type_specific							chr7:157486960-157487255	3
cg07759247	-0.822292	-3.6302	-4.58183	0.0017699	0.999999	-3.91468	chr3	38040636	-	cg07759247	98751979	5681246	AAACAAAACCTAACAAAAATCAACAACTCATTAAAATAAATAAACAAACA	AAACGAAACCTAACAAAAATCGACAACTCGTTAAAATAAATAAACGAACG	I	A	Red	NA	NA	NA	NA	NA	NA	chr3:38040289-38040535	S_Shore	CGGGACTGGCGGGGGCGGGGCCTGGCAGGAATCGGCAACTCGTTGGGATGGGTGAGCGGG[CG]GGGCGGGGCCGGAGGGGGCGGGGCCTGGTCTGCACGGGGCGGAACAGAGCCTCAGGATGA	GGGCGGGGCCTGGCAGGAATCGGCAACTCGTTGGGATGGGTGAGCGGGCG	VILL	NM_015873	Body				TRUE	3:38015333-38015841	3:38040065-38041132	Promoter_Associated				VILL;VILL	ENST00000463080.2;ENST00000484717.1	TSS200;5'UTR	chr3:38039800-38040770	3
cg21300742	-0.873716	-4.36273	-4.58003	0.00177409	0.999999	-3.91487	chr4	120133583	+	cg21300742	88676988	58789117	TCTATTCCCACAAAAATTTAATAACATACACAATACAATTAACTTCCTCA	TCTATTCCCGCGAAAATTTAATAACGTACGCGATACAATTAACTTCCTCG	I	A	Red	NA	NA	NA	NA	NA	NA	chr4:120133564-120134289	Island	GCCAAGCTGCCGCTTTTGCAGAAATGTTCTATCTCTTGGTCTCGCGCGATCTCGCGCCTC[CG]AGGAAGCCAACTGTATCGCGCACGCCATCAAATCCCCGCGGGAATAGAATTCCGCAGGTC	TCTATTCCCGCGGGGATTTGATGGCGTGCGCGATACAGTTGGCTTCCTCG	USP53	NM_019050	TSS200					4:120352754-120353737	4:120132874-120134776	Promoter_Associated	USP53;USP53;RP11-455G16.1;RP11-455G16.1	ENST00000274030.5;ENST00000510737.1;ENST00000326780.3;ENST00000515843.1	TSS1500;TSS1500;1stExon;3'UTR	USP53;USP53;USP53;USP53;RP11-455G16.1;USP53;RP11-455G16.1	ENST00000274030.5;ENST00000507597.1;ENST00000514305.1;ENST00000510737.1;ENST00000326780.3;ENST00000514665.1;ENST00000515843.1	TSS1500;TSS1500;TSS1500;TSS1500;1stExon;TSS200;3'UTR	chr4:120133425-120133935	3
cg04530445	-0.779763	2.13395	-4.57946	0.00177542	0.999999	-3.91494	chr9	123412776	+	cg04530445	80738341		AAATTAAACAATATCTTTATATACAAACACAAAATTCTTTATATACTAAC		II			NA	NA	NA	NA	NA	NA		OpenSea	ACCAACTCCTTCCAATTAAACAGGTTGGAACACCAATGGTGATGTGAGGGGGTGGACATC[CG]TCAGTACATAAAGAACTTTGTGTTTGCACACAAAGACATTGCTCAACCCACATCTGGCTC	GGTTGAGCAATGTCTTTGTGTGCAAACACAAAGTTCTTTATGTACTGACG	MEGF9	NM_001080497	Body														chr9:123412700-123412895	3
cg18280007	0.721679	-4.70428	4.57751	0.00177998	0.999999	-3.91514	chr1	172502226	-	cg18280007	68668259	54731187	ACAATATATAAAATATCACAACCCCACCAACAATTAACTATTAAAAAACA	ACGATATATAAAATATCGCGACCCCGCCGACGATTAACTATTAAAAAACG	I	A	Red	NA	NA	NA	NA	NA	NA	chr1:172501910-172502545	Island	CTTTCCAGCTCAGCGGTGTGTGAGGTGTCGCGGCCCCGCCGGCGATTGGCTGTTGAGAGG[CG]AGTACGCGGCGGCCGTTGGTCGCTGGCCTCACGGAGCAAGGCCCCCGGCGGGCGGGGAGG	CGCCTCTCAACAGCCAATCGCCGGCGGGGCCGCGACACCTCACACACCGC	C1orf9;C1orf9	NM_016227;NM_014283	TSS200;TSS200	high-CpG:170768635-170769028				1:170767915-170769691	1:172501402-172502836	Promoter_Associated	C1orf9	ENST00000263688.3	TSS200	C1orf9	ENST00000263688.3	TSS200	chr1:172501860-172502295	3
cg05454284	1.28773	-3.79394	4.57722	0.00178067	0.999999	-3.91518	chr10	32636382	+	cg05454284	78806869	75763431	CATACTAATAAAAAAAATTTTCCCACACCTTATTCACCCATCAAAAAACA	CGTACTAATAAAAAAAATTTTCCCGCACCTTATTCGCCCGTCAAAAAACG	I	A	Red	NA	NA	NA	NA	NA	NA	chr10:32635217-32636655	Island	TGGGTCGTGCTCTCCTGCAGCGCACACGCTCACTTTCTCACGCTCGCTCCCTCCCGGCGC[CG]CTTTCTGACGGGCGAACAAGGTGCGGGAAAACTCTCTCCACCAGCACGCCGCCGTTTGGA	CGTGCTGGTGGAGAGAGTTTTCCCGCACCTTGTTCGCCCGTCAGAAAGCG	EPC1	NM_025209	TSS1500	high-CpG:32675930-32676562				10:32675049-32676641	10:32634733-32636794	Unclassified	RP11-135A24.2;EPC1;AL391839.1;EPC1;RP11-135A24.2;EPC1	ENST00000417447.1;ENST00000495790.1;ENST00000410377.1;ENST00000263062.8;ENST00000417447.1;ENST00000319778.6	1stExon;TSS1500;TSS1500;TSS1500;5'UTR;TSS1500	RP11-135A24.2;EPC1;AL391839.1;EPC1;EPC1;RP11-135A24.2;EPC1	ENST00000417447.1;ENST00000495790.1;ENST00000410377.1;ENST00000469059.1;ENST00000263062.8;ENST00000417447.1;ENST00000319778.6	1stExon;TSS1500;TSS1500;TSS1500;TSS1500;5'UTR;TSS1500	chr10:32635960-32636670	3
cg06428903	0.870977	2.20805	4.56699	0.00180482	0.999999	-3.91628	chr2	202496944	-	cg06428903	7716410		CTCATTAACATACTATAATTCTACTAACTAAATTTTCCTATAATAAAAAC		II			NA	NA	NA	NA	NA	NA		OpenSea	TCTACTCCTAGCTCATTGGCATACTGTAATTCTGCTGGCTGGGTTTTCCTGTAATAAGGA[CG]TATGTATGAAAAATAGATGATTATTGAATTTTTTACAGACTTACATAAGGAACTAGCTAT	CGTCCTTATTACAGGAAAACCCAGCCAGCAGAATTACAGTATGCCAATGA	TMEM237;TMEM237;TMEM237;TMEM237	NM_152388;NM_001044385;NM_152388;NM_001044385	ExonBnd;ExonBnd;Body;Body								TMEM237;TMEM237	ENST00000466839.1;ENST00000426684.2	TSS1500;ExonBnd	TMEM237;TMEM237;TMEM237;TMEM237;TMEM237;TMEM237	ENST00000466641.1;ENST00000432684.2;ENST00000444047.2;ENST00000466839.1;ENST00000426684.2;ENST00000489550.1	3'UTR;3'UTR;3'UTR;TSS1500;ExonBnd;3'UTR
cg07259401	1.06856	2.37089	4.56685	0.00180514	0.999999	-3.91629	chr15	74730658	+	cg07259401	8625933		TCCTTACCTAACATAATCTACCAAAAATTAAACCAAATATAATAACTATC		II			NA	NA	NA	NA	NA	NA		OpenSea	CCATATCTGGGACCCCCAACATACCATGTGCCCACTGTGACTATCTCACAGGCACAGGCA[CG]ACAGTCACTATACCTGGCCCAACTCTTGGCAGACCATGTCAGGCAAGGAGTGCCAAGAAG	CCTTGCCTGACATGGTCTGCCAAGAGTTGGGCCAGGTATAGTGACTGTCG									15:74730501-74731664	Unclassified									chr15:74730647-74731523	6	chr15:74730629-74731650	6
cg08366578	0.710122	2.49875	4.56018	0.00182109	0.999999	-3.91701	chr6	128329247	-	cg08366578	17628258		TTCTAATACAAATATATCTTCTCCAACATATATATCTCCAAAAAATAATC		II			NA	NA	NA	NA	NA	NA		OpenSea	ATACCTAATGTTTCTAATGCAGATGTGTCTTCTCCAACATATATATCTCCAGGGGATAAT[CG]TAAAGAGGCAATATATTAAAATAAACTCTGATGGAATCATTAAAACATGTAGTATGAGTC	TCTAATGCAGATGTGTCTTCTCCAACATATATATCTCCAGGGGATAATCG	PTPRK;PTPRK;PTPRK;PTPRK;PTPRK;PTPRK;PTPRK	NM_001291983;NM_001135648;NM_002844;NM_001291984;NM_001291981;NM_001291983;NM_001291982	ExonBnd;Body;Body;Body;Body;Body;Body								PTPRK;PTPRK;RP11-73O6.4	ENST00000427676.2;ENST00000524481.1;ENST00000563385.1	ExonBnd;3'UTR;5'UTR	PTPRK;PTPRK;PTPRK;PTPRK;PTPRK;RP11-73O6.4	ENST00000531466.1;ENST00000531050.1;ENST00000415055.2;ENST00000531050.1;ENST00000524481.1;ENST00000563385.1	3'UTR;ExonBnd;TSS200;3'UTR;3'UTR;5'UTR					chr6:128327694-128330722	6
cg07066474	-0.941826	2.31988	-4.55978	0.00182206	0.999999	-3.91705	chr14	32068275	+	cg07066474	25755983	2613973	AAAAACATAAATTACTTAAAATCAATACTTTTTACAATTTACTAATATCA	AAAAACATAAATTACTTAAAATCAATACTTTTTACGATTTACTAATATCG	I	T	Red	NA	NA	NA	NA	NA	NA		OpenSea	AGAGACCTGAACTACAATATGTAAAGCATATAGGATGGATTTCTCTATCAGTTGTCTAGA[CG]ATATTAGTAAATCGTAAAAAGTATTGACCCTAAGCAATTTATGCTCTTTTACTTAACTGT	AAGAGCATAAATTGCTTAGGGTCAATACTTTTTACGATTTACTAATATCG	NUBPL;NUBPL;NUBPL	NR_120408;NM_025152;NM_001201573	Body;Body;Body								NUBPL	ENST00000536705.1	TSS200	NUBPL;NUBPL;NUBPL;NUBPL	ENST00000536705.1;ENST00000548937.1;ENST00000550355.1;ENST00000552489.1	TSS200;5'UTR;5'UTR;3'UTR
cg08340521	0.923985	-4.31797	4.55905	0.00182382	0.999999	-3.91713	chr19	6424783	+	cg08340521	38776992	31711237	CTAAATTCCCAAAATACTCCACAACCATATAAAACAAAACCTTATTCCCA	CTAAATTCCCAAAATACTCCGCGACCGTATAAAACGAAACCTTATTCCCG	I	C	Grn	NA	NA	NA	NA	NA	NA	chr19:6424430-6425169	Island	GGCCGGGCCTGGCGCGGAGGCTGAAGCTGAGGAGGCGGCGGCGGCGGCGGCGGCTCAACG[CG]GGAACAAGGCCTCGCTCCACACGGCCGCGGAGCACTCTGGGAACCCAGCCGCTGGGAGGA	CTGGGTTCCCAGAGTGCTCCGCGGCCGTGTGGAGCGAGGCCTTGTTCCCG	KHSRP;KHSRP	NM_003685;NM_003685	1stExon;5'UTR	high-CpG:6375286-6375888				19:6375199-6376299	19:6424683-6425926	Promoter_Associated	KHSRP;KHSRP;KHSRP;KHSRP	ENST00000398148.2;ENST00000424942.2;ENST00000424942.2;ENST00000398148.2	1stExon;1stExon;5'UTR;5'UTR	KHSRP;KHSRP;KHSRP;KHSRP	ENST00000398148.2;ENST00000424942.2;ENST00000424942.2;ENST00000398148.2	1stExon;1stExon;5'UTR;5'UTR			chr19:6423299-6426648	6	chr19:6413913-6426664	6
cg03029966	0.660401	1.81267	4.55204	0.00184075	0.999999	-3.91789	chr5	65283936	-	cg03029966	91804578		AAAAACTATCCACTATAAAAATAACCATTTAACTAAATACAATATCTCAC		II			NA	NA	NA	NA	NA	NA		OpenSea	TATAAATGTATGAAGACTATCCACTATAAAGATAGCCATTTGGCTGGGTGCAGTGTCTCA[CG]TTTGTAATCCCAGCACTTTGGGAGACTGAGGTGGGAGAATCGCTTAAGGCCAGGAGTTCA	CGTGAGACACTGCACCCAGCCAAATGGCTATCTTTATAGTGGATAGTCTT	ERBB2IP;ERBB2IP;ERBB2IP;ERBB2IP;ERBB2IP;ERBB2IP	NM_001253699;NM_001253698;NM_018695;NM_001253697;NM_001253701;NM_001006600	5'UTR;5'UTR;5'UTR;5'UTR;5'UTR;5'UTR								ERBB2IP;ERBB2IP;ERBB2IP;ERBB2IP;ERBB2IP;ERBB2IP;ERBB2IP;ERBB2IP	ENST00000508515.1;ENST00000284037.5;ENST00000380943.2;ENST00000416865.2;ENST00000380935.1;ENST00000380938.2;ENST00000511297.1;ENST00000506030.1	TSS1500;5'UTR;5'UTR;5'UTR;5'UTR;5'UTR;5'UTR;5'UTR	ERBB2IP;ERBB2IP;ERBB2IP;ERBB2IP;ERBB2IP;ERBB2IP;ERBB2IP;ERBB2IP	ENST00000508515.1;ENST00000284037.5;ENST00000380943.2;ENST00000416865.2;ENST00000380936.1;ENST00000380938.2;ENST00000511297.1;ENST00000506030.1	TSS1500;5'UTR;5'UTR;5'UTR;5'UTR;5'UTR;5'UTR;5'UTR
cg22721851	0.899894	2.13505	4.54451	0.00185915	0.999999	-3.91871	chr11	128708512	-	cg22721851	66616164		AAACRTACCACATAAAAAACTTAAAACCTCAAATTATTCTTTATATAAAC		II			NA	NA	NA	NA	NA	NA		OpenSea	AGCCTCTGTCTAAACGTACCACATGAGAAGCTTAGAGCCTCAAATTGTTCTTTGTGTAAG[CG]TTTTCTTGTCATTGATTGGTTGGTTCATCTCCCCAAATTAGGAGACAATTTTTCCATGAG	CGCTTACACAAAGAACAATTTGAGGCTCTAAGCTTCTCATGTGGTACGTT	KCNJ1;KCNJ1;KCNJ1;KCNJ1;KCNJ1	NM_153766;NM_000220;NM_153765;NM_153764;NM_153767	3'UTR;3'UTR;3'UTR;3'UTR;3'UTR								KCNJ1;KCNJ1;KCNJ1;KCNJ1	ENST00000392665.2;ENST00000392666.1;ENST00000440599.2;ENST00000324036.3	3'UTR;3'UTR;3'UTR;3'UTR	KCNJ1;KCNJ1;KCNJ1;KCNJ1	ENST00000392665.2;ENST00000392666.1;ENST00000440599.2;ENST00000324036.3	3'UTR;3'UTR;3'UTR;3'UTR
cg24952293	-0.898245	1.85414	-4.54118	0.00186736	0.999999	-3.91907	chr13	113832355	+	cg24952293	46647243		TTAAAAACRCTTTTCCCAAAAATACTAAAACTAAAATTTTCAACACACCC		II			NA	NA	NA	NA	NA	NA		OpenSea	GAAAAAGGAATTCCAGGTTTTCATCAGGCTGAAATTAGTTACAAATGAAGGAGATTAACT[CG]GGTGTGCTGAAAATCTCAGCCTCAGCATCCCTGGGAAAAGCGCCTCCAAGAGTTCCGGCT	CGGGTGTGCTGAAAATCTCAGCCTCAGCATCCCTGGGAAAAGCGCCTCCA	PCID2;PCID2;PCID2	NM_001127203;NM_018386;NM_001127202	3'UTR;3'UTR;3'UTR								PCID2;PCID2;PCID2;PCID2;PCID2;PCID2	ENST00000337344.4;ENST00000375477.1;ENST00000375459.1;ENST00000246506.10;ENST00000351317.3;ENST00000493650.1	3'UTR;3'UTR;3'UTR;3'UTR;3'UTR;3'UTR	PCID2;PCID2;PCID2;PCID2;PCID2;PCID2;PCID2;PCID2;PCID2	ENST00000337344.4;ENST00000375477.1;ENST00000375459.1;ENST00000463102.1;ENST00000462653.1;ENST00000246506.10;ENST00000351317.3;ENST00000493650.1;ENST00000463208.1	3'UTR;3'UTR;3'UTR;3'UTR;3'UTR;3'UTR;3'UTR;3'UTR;3'UTR			chr13:113832268-113832962	6	chr13:113832008-113832902	3
cg15899474	-1.05053	-3.62173	-4.53926	0.00187212	0.999999	-3.91928	chr2	172779515	+	cg15899474	82746210	49769225	TCAAAATACTAAAATATAACAAATTAACAAAACAACTACAAAATCAATCA	TCGAAATACTAAAATATAACAAATTAACGAAACGACTACGAAATCAATCG	I	A	Red	NA	NA	NA	NA	NA	NA	chr2:172778733-172779299	S_Shore	GTCAACTTCTGAGCTAGCGCATTGCTGCCTTGCCCTGCTCTGGCGCTCCCACTTGGATCT[CG]ACTGACTTCGTAGTCGTCTCGTTAATCTGTCACACTTTAGTATTCCGAGGATCGTATTTA	CGACTGACTTCGTAGTCGTCTCGTTAATCTGTCACACTTTAGTATTCCGA	HAT1;HAT1	NR_027862;NM_003642	Body;Body			RDMR		2:172486896-172487762	2:172778476-172779533	Unclassified	HAT1;HAT1;SLC25A12	ENST00000460481.1;ENST00000392584.1;ENST00000472748.1	5'UTR;5'UTR;3'UTR	HAT1;HAT1;HAT1;HAT1;SLC25A12;SLC25A12;SLC25A12	ENST00000460481.1;ENST00000494601.1;ENST00000392584.1;ENST00000494601.1;ENST00000472748.1;ENST00000484227.1;ENST00000464063.1	5'UTR;1stExon;5'UTR;5'UTR;3'UTR;3'UTR;3'UTR	chr2:172779085-172779575	3
cg08610741	-0.764085	-4.54585	-4.53851	0.00187395	0.999999	-3.91936	chr1	65886304	-	cg08610741	16657188	82671944	AAACTAAAATCAAAATTCTACACCAACAAAAACAAAACTCTACATAACCA	GAACTAAAATCGAAATTCTACACCGACGAAAACGAAACTCTACGTAACCG	I	A	Red	NA	NA	NA	NA	NA	NA	chr1:65885856-65886704	Island	CGCCGCGTTTGCGAGCTAAGGTCGGAGTTCTGCACCGGCGGGGGCGGGGCTCTGCGTGGC[CG]GGGCGGGCTCGGGATCCGCGGGGCGACTCCCGGTCTGGCTTGGGCAGGCTGCCCGGGCCG	GAGCTAAGGTCGGAGTTCTGCACCGGCGGGGGCGGGGCTCTGCGTGGCCG	LEPR;LEPROT;LEPR;LEPR;LEPR;LEPR;LEPR;LEPROT	NM_002303;NM_017526;NM_001003680;NM_001003679;NM_001003680;NM_002303;NM_001003679;NM_017526	1stExon;5'UTR;5'UTR;5'UTR;1stExon;5'UTR;1stExon;1stExon	high-CpG:65658770-65658991				1:65658208-65659417	1:65885266-65887018	Promoter_Associated	LEPR;LEPROT;LEPR;LEPR;LEPROT;LEPROT;LEPR	ENST00000371059.3;ENST00000484243.1;ENST00000406510.3;ENST00000344610.8;ENST00000371065.4;ENST00000371065.4;ENST00000344610.8	TSS200;TSS200;TSS200;1stExon;5'UTR;1stExon;5'UTR	LEPR;LEPROT;LEPROT;LEPROT;LEPR;LEPR;LEPROT;LEPROT;LEPROT;LEPR	ENST00000371059.3;ENST00000497874.1;ENST00000488747.1;ENST00000484243.1;ENST00000406510.3;ENST00000344610.8;ENST00000371065.4;ENST00000475108.1;ENST00000475108.1;ENST00000344610.8	TSS200;TSS200;TSS200;TSS200;TSS200;1stExon;5'UTR;1stExon;5'UTR;5'UTR	chr1:65885325-65886955	3
cg11899507	-1.56296	2.50068	-4.53747	0.00187653	0.999999	-3.91947	chr12	112585762	+	cg11899507	60771122	3721269	ATATTTTCTAAAAAAAATCATATAATTTTAACAATACTTAACCAAACACA	ATATTTTCTAAAAAAAATCATATAATTTTAACAATACTTAACCGAACGCG	I	A	Red	NA	NA	NA	NA	NA	NA		OpenSea	TGACCTCGTGATCCACCTGCCTCGGCCTCCCAAAGTGCTGGGATTACAGGCGTGAGCCAC[CG]CGCCCGGCCAAGCATTGTTAAAATTATATGACTTCTTCTAGAAAATATTTTAGGAATGTA	CGCGCCCGGCCAAGCATTGTTAAAATTATATGACTTCTTCTAGAAAATAT	TRAFD1;TRAFD1	NM_001143906;NM_006700	Body;Body				TRUE				Y_RNA	ENST00000363265.1	TSS1500	TRAFD1;Y_RNA	ENST00000552890.1;ENST00000363265.1	3'UTR;TSS1500
cg06437222	1.44169	-4.82917	4.53643	0.00187911	0.999999	-3.91959	chr6	99873228	-	cg06437222	20725244	69792837	AAAATAACACCCAATTTATCTCACCCAAAAATAAAAAATAATAACATCCA	AAAATAACGCCCGATTTATCTCACCCGAAAATAAAAAATAATAACATCCG	I	T	Red	NA	NA	NA	NA	NA	NA	chr6:99872726-99873206	S_Shore	CGGGAACAAGACAAGATGGCGCCCGATTTGTCTCACCCGGAAGTAAAGAATAATAACATC[CG]TTTGTCATCTGAAGCCATACCATCTCTCATCCAGGTTTGTGAACACGTGATTGTGCGGAT	CGGATGTTATTATTCTTTACTTCCGGGTGAGACAAATCGGGCGCCATCTT	SFRS18;SFRS18	NM_032870;NM_015491	TSS200;TSS200					6:99979448-99979950	6:99872435-99874229	Unclassified	RP11-98I9.4;PNISR;PNISR;PNISR;RP11-98I9.4	ENST00000418945.1;ENST00000466057.1;ENST00000369239.5;ENST00000438806.1;ENST00000418945.1	1stExon;TSS200;TSS200;TSS200;5'UTR	RP11-98I9.4;PNISR;PNISR;PNISR;PNISR;PNISR;RP11-98I9.4	ENST00000418945.1;ENST00000466057.1;ENST00000498075.1;ENST00000492294.1;ENST00000369239.5;ENST00000438806.1;ENST00000418945.1	1stExon;TSS200;TSS200;TSS200;TSS200;TSS200;5'UTR	chr6:99873120-99873390	3
cg08460717	0.779624	1.62859	4.5303	0.00189441	0.999999	-3.92026	chr6	33149789	-	cg08460717	16695208		TAAACCCACATAAAAACCTAATAAAAACTAAACCRAACRAAATAACTTAC		II			NA	NA	NA	NA	NA	NA		OpenSea	AGAGGAGGGCATGGACCCACATGAGAACCTGATAAAAGCTAGGCCGGGCGAGGTGGCTTA[CG]CCCATAATCCCAGCACTTTGGGAGGCGGAGGCAGGCAGATCACCTGAGGTCAGGAGTTTG	GGACCCACATGAGAACCTGATAAAAGCTAGGCCGGGCGAGGTGGCTTACG	COL11A2;COL11A2;COL11A2	NM_080679;NM_080681;NM_080680	Body;Body;Body
cg08242158	1.89065	2.00675	4.5291	0.00189743	0.999999	-3.92039	chr3	151559625	+	cg08242158	73730149		TCTTCCTAAAAATTTTCCTTCACAAACACTATTACTACTTAAATTTAAAC		II			rs6790682	0.027383	NA	NA	NA	NA		OpenSea	TGCTCAACTCCTATAAGCATCTTGAAAGAAGTAGAGCGATTTAGACGATAATGCATTTGA[CG]TCTAAACCCAAGCAGTAACAGTGTTTGTGAAGGAAAACCTCCAGGAAGAGCTTGCTAAAA	CGTCTAAACCCAAGCAGTAACAGTGTTTGTGAAGGAAAACCTCCAGGAAG	AADACL2-AS1;AADACL2-AS1	NR_110203;NR_110202	Body;Body								RP11-454C18.2	ENST00000483843.2	3'UTR	RP11-454C18.2;RP11-454C18.2	ENST00000483843.2;ENST00000475855.1	3'UTR;3'UTR	chr3:151559600-151559890	3
cg19917720	-0.726113	2.31586	-4.52687	0.00190303	0.999999	-3.92063	chr3	146191384	+	cg19917720	57720539		ATATTATACCTAAATATTTTCTAATTTAAAATAATACTTTTCAACCAAAC		II			NA	NA	NA	NA	NA	NA	chr3:146187108-146187710	S_Shelf	ATCAGGTGATCCACCCACCTCGACCTCCCAAAATGCTGCGATTACAGGCATGAGCCACTG[CG]CCTGGCTGAAAAGTACTATCTTAAATTAGAAAACATCTAGGTATAACATAAACACACTGT	CGCCTGGCTGAAAAGTACTATCTTAAATTAGAAAACATCTAGGTATAACA	PLSCR2	NM_020359	5'UTR								PLSCR2	ENST00000336685.2	5'UTR	PLSCR2;PLSCR2	ENST00000336685.2;ENST00000489015.1	5'UTR;5'UTR
cg09949642	-0.906591	-4.16988	-4.52639	0.00190425	0.999999	-3.92069	chr1	211432522	-	cg09949642	23648292	9683146	ACAACCACACCTCAATAACAATTTTATTAACACTTAATTAAAATAACCCA	ACGACCACGCCTCGATAACGATTTTATTAACGCTTAATTAAAATAACCCG	I	A	Red	NA	NA	NA	NA	NA	NA	chr1:211432105-211434134	Island	AAAGCCCGAGCGGCGGCCACGCCTCGGTGGCGATTTTATTAGCGCTTGGTTGGGGTGGCC[CG]GCTGCCTGCGAGCGGGGTTTCCCCGCCCCTCCCCCCTTCCCCTCCCCCCAGGCGGCCGGA	CGGGCCACCCCAACCAAGCGCTAATAAAATCGCCACCGAGGCGTGGCCGC	RCOR3;RCOR3;RCOR3;RCOR3	NM_018254;NM_001136225;NM_001136224;NM_001136223	TSS1500;TSS200;TSS200;TSS200					1:209498606-209499940	1:211431659-211432903	Promoter_Associated	RCOR3;RCOR3;RCOR3;RCOR3	ENST00000452621.2;ENST00000419091.2;ENST00000367005.4;ENST00000367006.4	TSS1500;TSS1500;TSS1500;TSS200	RCOR3;RCOR3;RCOR3;RCOR3;RCOR3;RCOR3;RCOR3;RCOR3;RCOR3;RCOR3	ENST00000452621.2;ENST00000528926.1;ENST00000419091.2;ENST00000528408.1;ENST00000472734.1;ENST00000534478.1;ENST00000533469.1;ENST00000529572.1;ENST00000367005.4;ENST00000367006.4	TSS1500;TSS1500;TSS1500;TSS1500;TSS1500;5'UTR;5'UTR;TSS1500;TSS1500;TSS200	chr1:211432020-211433355	3
cg07143841	0.986094	1.11968	4.52354	0.00191146	0.999999	-3.921	chr17	74463486	-	cg07143841	77638451		ATCRATAACAAAACAAAAATTAAAAATAAACCCCTAAAACTTAACCCCAC		II			NA	NA	NA	NA	NA	NA		OpenSea	GTGCCCAGCCAGTCGGTGACAGAGCAGGGATTAGAGATGGACCCCTGAGGCTTAGCCCCA[CG]CTCTCTTCCCCAAACCCTGGGGCCTCAGTCAGCCTCTGGTAATCCCTTCTGTGCCCAGGG	TCGGTGACAGAGCAGGGATTAGAGATGGACCCCTGAGGCTTAGCCCCACG	AANAT;AANAT	NM_001088;NM_001166579	TSS200;Body								AANAT	ENST00000392492.2	TSS200	AANAT	ENST00000392492.2	TSS200	chr17:74463425-74464375	3
cg19405834	-0.817347	2.56806	-4.52202	0.0019153	0.999999	-3.92116	chr10	97888503	-	cg19405834	67758230		ACATCAAAACACAAAACAAAAAACTCTATCCATTTTTCCAAACTAACATC		II			NA	NA	NA	NA	NA	NA	chr10:97889636-97890412	N_Shore	AAACAAAAACTACATCAAAACACAGAACAAAAAACTCTGTCCATTTTTCCAAACTAACAT[CG]TTTTTTGTTATTAAAAGAAAAATCTCGTTCTCTCTCTTTCTGCTGTGATGTGTGTGCATG	CGATGTTAGTTTGGAAAAATGGACAGAGTTTTTTGTTCTGTGTTTTGATG	ZNF518A;ZNF518A;ZNF518A;ZNF518A	NM_001278524;NM_001278526;NM_014803;NM_001278525	TSS1500;TSS1500;TSS1500;TSS1500								ZNF518A	ENST00000534948.1	TSS1500	ZNF518A;ZNF518A;ZNF518A;ZNF518A;ZNF518A	ENST00000567632.1;ENST00000488700.1;ENST00000316045.5;ENST00000539666.1;ENST00000563195.1	TSS1500;TSS1500;TSS1500;TSS1500;TSS1500
cg10994314	0.67974	-3.17988	4.51683	0.00192851	0.999999	-3.92173	chr7	141251231	-	cg10994314	39637178	35635255	AATCTAAAAAAAACACACAAAAAAAACAAAACCACAAACTAAACCAACCA	AATCTAAAAAAAACACACAAAAAAAACAAAACCGCGAACTAAACCAACCG	I	T	Red	NA	NA	NA	NA	NA	NA	chr7:141251013-141251472	Island	AACGAGCCGGGGAATCTGGAGGGAGCACACAGGAAAGGCAGAGCCGCGAGCTGGACCAGC[CG]TGGTGAGTGCAGCGGCGCCCAGGCGGGGAGCGCAGTGCGGGTCGCTGGGACTGAGCGCGC	CGGCTGGTCCAGCTCGCGGCTCTGCCTTTCCTGTGTGCTCCCTCCAGATT	AGK;AGK	NM_018238;NM_018238	1stExon;5'UTR	high-CpG:140897652-140897706				7:140897483-140897952	7:141250424-141251988	Promoter_Associated_Cell_type_specific	AGK;AGK;RP11-744I24.2;RP11-744I24.2;AGK;AGK;AGK;AGK;AGK;AGK;AGK	ENST00000355413.4;ENST00000355413.4;ENST00000567503.1;ENST00000566357.1;ENST00000473247.1;ENST00000473247.1;ENST00000424238.2;ENST00000424238.2;ENST00000495028.1;ENST00000535825.1;ENST00000495028.1	1stExon;5'UTR;TSS200;TSS1500;1stExon;5'UTR;1stExon;5'UTR;1stExon;5'UTR;5'UTR	AGK;AGK;RP11-744I24.2;RP11-744I24.2;AGK;AGK;AGK;AGK;AGK;AGK;AGK;AGK;AGK	ENST00000355413.4;ENST00000355413.4;ENST00000567503.1;ENST00000566357.1;ENST00000473247.1;ENST00000473247.1;ENST00000424238.2;ENST00000424238.2;ENST00000495028.1;ENST00000535825.1;ENST00000473884.1;ENST00000473884.1;ENST00000495028.1	1stExon;5'UTR;TSS200;TSS1500;1stExon;5'UTR;1stExon;5'UTR;1stExon;5'UTR;1stExon;5'UTR;5'UTR	chr7:141251040-141251330	3
cg11717713	-1.50446	3.07275	-4.51539	0.00193222	0.999999	-3.92189	chr7	139124030	-	cg11717713	64742254		AAATTTCCAAAAACATTATACTACATACAATACACATACTATATAACTCC		II			NA	NA	NA	NA	NA	NA		OpenSea	ATGTGCAACATGAATTTCCAGAAGCATTATGCTGCATGCAATGCACATGCTGTGTGACTC[CG]CTTCTACGAACTCTACAACAGGGAAGATGGACGTGGTGGAACACATCAGGACAGTGTCTG	CGGAGTCACACAGCATGTGCATTGCATGCAGCATAATGCTTCTGGAAATT																			chr7:139123607-139124130	4
cg05549853	0.825517	1.87908	4.51101	0.00194345	0.999999	-3.92237	chr15	72853731	-	cg05549853	78741364		TAACCTATATACATTTCAATATTTACAACTTAAAACATAAACATATAACC		II			NA	NA	NA	NA	NA	NA		OpenSea	ATATTTGTTGATAGCCTATGTGCATTTCAGTATTTACAGCTTAGGGCATAAACATGTAGC[CG]TAGCATAAACAGCTTTTGAAACTATGTTTTATAAATGTGGAAAATACTCTTGACTGGAAA	CGGCTACATGTTTATGCCCTAAGCTGTAAATACTGAAATGCACATAGGCT	ARIH1	NM_005744	Body											ARIH1;ARIH1	ENST00000570085.1;ENST00000561987.1	3'UTR;TSS200
cg05788332	-0.68743	-3.05527	-4.51085	0.00194386	0.999999	-3.92239	chr1	23810871	+	cg05788332	48746867	2612174	TAAAAACATAACCTAAAAAACCAACAAAAAACCAAAAAAACAACCTAACA	TAAAAACGTAACCTAAAAAACCGACGAAAAACCGAAAAAACGACCTAACG	I	C	Grn	rs61778892	0.029735	NA	NA	NA	NA	chr1:23809977-23810693	S_Shore	CTCCTCGCCTTCCTCCACCGCCAAGGTCCAGGCTCCGGCCCCGGTCCCGGCCCCGCACCG[CG]TCAGGCCGCTTCCCCGGCCCCTCGCCGGCCCCCTAGGCCACGCCCCCAGCCCCTCACCGC	TGGGGGCGTGGCCTAGGGGGCCGGCGAGGGGCCGGGGAAGCGGCCTGACG	ASAP3;ASAP3	NM_017707;NM_001143778	TSS200;TSS200	high-CpG:23683256-23683486				1:23682545-23684091	1:23809501-23811596	Unclassified	ASAP3;ASAP3;ASAP3	ENST00000437606.2;ENST00000538685.1;ENST00000336689.3	TSS200;TSS200;TSS1500	ASAP3;ASAP3;ASAP3;ASAP3;ASAP3	ENST00000485644.1;ENST00000492982.2;ENST00000478858.1;ENST00000538685.1;ENST00000336689.3	TSS200;TSS200;TSS200;TSS200;TSS1500	chr1:23810465-23811335	3
cg26240231	-1.2271	3.51336	-4.51073	0.00194418	0.999999	-3.9224	chr7	1148101	+	cg26240231	87804438	32743293	TAACAAATCAACACACCCATACATTTAAACCATAAAATTCATAAAATCCA	TAACAAATCAACACACCCGTACGTTTAAACCGTAAAATTCGTAAAATCCG	I	C	Grn	NA	NA	NA	NA	NA	NA	chr7:1149179-1150306	N_Shore	AAGCAGAGGGGGGCTGCTCTCCTTGGCGGGCCCTGTGGGCAGCTTTGCACCTATCTGCTG[CG]GACTCCACGAATCTCACGGCCCAAACGCACGGGTGTGCTGACTTGTCAACTGGGGGTTCC	TGACAAGTCAGCACACCCGTGCGTTTGGGCCGTGAGATTCGTGGAGTCCG	C7orf50;C7orf50;C7orf50	NM_001134395;NM_032350;NM_001134396	Body;Body;Body					7:1114194-1114941			C7orf50	ENST00000488073.1	3'UTR	C7orf50	ENST00000488073.1	3'UTR	chr7:1147860-1148375	3
cg17764322	-0.730819	1.04786	-4.51004	0.00194596	0.999999	-3.92248	chr2	236684609	-	cg17764322	16661263		CTTTTAAACRTTTAAATTTTTCCRTACCTAAAATTACCTTATATACAACC		II			NA	NA	NA	NA	NA	NA		OpenSea	CCTGTTGATTCCTTTTAAGCGTTTAAGTTTTTCCGTGCCTGGGATTGCCTTATGTGCAAC[CG]CCAGCTTCTGTCCTTTGAAGGTTTTCCTAAGATATTTTCCTAGTTTAATAGGAAGTGTGG	TTTTAAGCGTTTAAGTTTTTCCGTGCCTGGGATTGCCTTATGTGCAACCG	AGAP1;AGAP1;AGAP1	NM_001244888;NM_001037131;NM_014914	Body;Body;Body								AC064874.1	ENST00000409661.1	TSS200	AC064874.1	ENST00000409661.1	TSS200
cg01501309	-1.22134	2.58593	-4.5087	0.00194943	0.999999	-3.92263	chr12	6679815	+	cg01501309	30781587		CTCTAAATAACCCAACAACAATAAAAATACAAACTAATACCACCTCCACC		II			NA	NA	NA	NA	NA	NA	chr12:6676999-6677755	S_Shelf	TCTCTCAGGCCCCCAGGGGAGAAGCTGGGACAAGAGAAAGTGAGGAAGGTCACTGCTCAG[CG]GTGGAGGTGGTATCAGTCTGCATCTTCACTGCTGCTGGGCTACCTAGAGAAGGAGACCCG	CGGTGGAGGTGGTATCAGTCTGCATCTTCACTGCTGCTGGGCTACCTAGA	CHD4	NM_001273	3'UTR						12:6678792-6680420	Gene_Associated	CHD4	ENST00000544484.1	3'UTR	CHD4;CHD4	ENST00000544484.1;ENST00000535717.1	3'UTR;3'UTR	chr12:6679440-6679975	3
cg20125946	0.929064	1.66638	4.50853	0.00194985	0.999999	-3.92265	chr20	32884605	+	cg20125946	54682189		ATTAAATTCTTAAATTATTAAATTCTCTACAAAATCCTTTACCTCCCACC		II			NA	NA	NA	NA	NA	NA		OpenSea	CTCCTGGTGATTTTTATCTTTAGGGAAGCTGAGATCCTGCCAAACACCCAAAGAGGTAGG[CG]GTGGGAGGCAAAGGACTCTGTAGAGAATTTAATAATCTAAGAATTTAATAATCAATAAAA	TTAAATTCTTAGATTATTAAATTCTCTACAGAGTCCTTTGCCTCCCACCG	AHCY;AHCY	NM_000687;NM_001161766	Body;5'UTR								AHCY;AHCY	ENST00000468908.1;ENST00000538132.1	3'UTR;5'UTR	AHCY;AHCY;AHCY;AHCY	ENST00000473516.1;ENST00000480653.1;ENST00000468908.1;ENST00000538132.1	3'UTR;3'UTR;3'UTR;5'UTR	chr20:32883625-32884615	3
cg01039257	-0.692244	2.16287	-4.50697	0.00195389	0.999999	-3.92282	chr2	225429292	+	cg01039257	96689300		CTTAAAACCATATAACCCTAAACCCTATATATACTATTTTTTCCTATAAC		II			rs78761110	0.011	NA	NA	NA	NA		OpenSea	ATTGTTTTACTTTATTATTGTTGTTGCTAATCTCTTATTGTTTCTAAATTGTAAATTAAA[CG]TCATAGGAAAAAACAGTACATATAGGGCTCAGGGCTATATGGTTTCAAGTATCCACTGGG	CGTCATAGGAAAAAACAGTACATATAGGGCTCAGGGCTATATGGTTTCAA	CUL3;CUL3;CUL3	NM_001257198;NM_001257197;NM_003590	Body;Body;Body								CUL3;CUL3	ENST00000409777.1;ENST00000409096.1	TSS1500;5'UTR	CUL3;CUL3;CUL3	ENST00000409777.1;ENST00000436172.1;ENST00000409096.1	TSS1500;TSS1500;5'UTR					chr2:225427434-225432190	6
cg09796786	-0.662723	2.33856	-4.50396	0.00196171	0.999999	-3.92315	chr12	65712740	+	cg09796786	40810825		AAATTTAACACTACATTCATCCTAATAAAACATTCATTAATAATTCACCC		II			NA	NA	NA	NA	NA	NA		OpenSea	AAATTTATAACACAAATGAAAGATAGAAAAGTAAAATGTGGCTTCTATCGTACAGTCATT[CG]GGTGAATTATTAATGAATGTTTCATCAGGATGAATGTAGTGCTAAACTTCTATTGTTTCC	CGGGTGAATTATTAATGAATGTTTCATCAGGATGAATGTAGTGCTAAACT	MSRB3;MSRB3	NM_001031679;NM_198080	Body;Body				TRUE							MSRB3	ENST00000541897.1	3'UTR
cg24278218	0.831468	-3.85902	4.50269	0.00196503	0.999999	-3.92329	chr17	62207299	+	cg24278218	28785875	60807105	ACCCAACCTCAAAATAAATAACCAAAAAACATAAAATAAAAAACAACTCA	ACCCGACCTCGAAATAAATAACCGAAAAACGTAAAATAAAAAACAACTCG	I	C	Grn	NA	NA	NA	NA	NA	NA	chr17:62206971-62208050	Island	TCCCAGCTCGGACTCCAGCCCCGGCGCCGCGACGCTGCCCCGGCCCCGACCCGGCCGTCG[CG]AGCTGTCCTCCACCCCACGCTCCCCGGTCACTCACCCCGAGGCCGGGCAGCAGCAGCGTC	GCCCGGCCTCGGGGTGAGTGACCGGGGAGCGTGGGGTGGAGGACAGCTCG	ERN1	NM_001433	Body					17:59560607-59561899	17:62207146-62207705	Promoter_Associated									chr17:62206566-62208408	6	chr17:62206105-62209673	6
cg20501069	-0.760552	-4.69128	-4.50037	0.00197109	0.999999	-3.92355	chr17	7475816	+	cg20501069	63667119	85620336	CTACACTCTCACACATACAAAAACAACAATACCTTAATCATATAACTCCA	CTACACTCTCACACGTACGAAAACGACAATACCTTAATCATATAACTCCG	I	T	Red	NA	NA	NA	NA	NA	NA	chr17:7475916-7477330	N_Shore	CCCCAGAGCCCGGAAGCCTCTGGAGGCTGAGACCTCGCCCCCCTTGCGTGATAGGGCCTA[CG]GAGCCACATGACCAAGGCACTGTCGCCTCCGCACGTGTGAGAGTGCAGGGCCCCAAGATG	CGGAGCCACATGACCAAGGCACTGTCGCCTCCGCACGTGTGAGAGTGCAG	EIF4A1	NM_001416	TSS1500					17:7416526-7418054	17:7475604-7476303	Promoter_Associated	EIF4A1;EIF4A1	ENST00000293831.7;ENST00000380512.5	TSS1500;TSS1500	EIF4A1;EIF4A1	ENST00000293831.7;ENST00000380512.5	TSS1500;TSS1500	chr17:7475745-7476155	3
cg13923497	-0.676452	1.8514	-4.49645	0.00198139	0.999999	-3.92398	chr2	153258890	-	cg13923497	50684249		AATATCTTTCCTTAACAAACCAAACACATTCCCTACTATTTTTAAAAAAC		II			NA	NA	NA	NA	NA	NA		OpenSea	AACCTGCATGAAGTATCTTTCCTTAGCAGGCCAGGCACATTCCCTGCTGTTTTTGGGGAG[CG]GGCTCCAGGATCCTTTCCCTCTTGGAAAAGAGCAGAAAGTGCCAATTGGATCTCTGGTCA	GTATCTTTCCTTAGCAGGCCAGGCACATTCCCTGCTGTTTTTGGGGAGCG	FMNL2	NM_052905	Body				TRUE										chr2:153258680-153259015	3
cg15283062	-1.33701	-5.10106	-4.49213	0.0019928	0.999999	-3.92446	chr12	125348591	+	cg15283062	4605833	1780251	AAAAACAAAACCATAAAAACAACAACAACATAACAAAACTTATCTTAACA	GAAAACGAAACCGTAAAAACAACGACAACATAACGAAACTTATCTTAACG	I	A	Red	NA	NA	NA	NA	NA	NA	chr12:125347784-125348688	Island	GGGGTCGGGGCGGGGACGGGGCGGGGCGCTGATCGGACGGGCAGGGGGCGGGGCCATGGC[CG]CCAAGACAAGCCCCGCCATGCTGCCGCTGCCCCCACGGCCTCGCTTCCGTTTTGGGGCGG	GGAAGCGAGGCCGTGGGGGCAGCGGCAGCATGGCGGGGCTTGTCTTGGCG	SCARB1;SCARB1	NM_005505;NM_001082959	TSS200;TSS200					12:123913742-123914604	12:125347315-125349152	Promoter_Associated	SCARB1;SCARB1;SCARB1;SCARB1;RP11-592O2.1;SCARB1	ENST00000415380.2;ENST00000261693.6;ENST00000339570.4;ENST00000546215.1;ENST00000501570.2;ENST00000535005.1	TSS200;TSS200;TSS200;TSS1500;3'UTR;3'UTR	SCARB1;SCARB1;SCARB1;SCARB1;SCARB1;SCARB1;RP11-592O2.1;SCARB1;SCARB1	ENST00000415380.2;ENST00000261693.6;ENST00000538291.1;ENST00000539320.1;ENST00000339570.4;ENST00000546215.1;ENST00000501570.2;ENST00000535005.1;ENST00000541661.1	TSS200;TSS200;TSS200;TSS200;TSS200;TSS1500;3'UTR;3'UTR;3'UTR	chr12:125347265-125348730	3
cg03775635	0.781268	2.68111	4.49152	0.0019944	0.999999	-3.92453	chr19	52517812	+	cg03775635	69649555		CCCTTTTTAAACTTTACTCTATATACCTCTTCATTTAAATATTCATTTAC		II			NA	NA	NA	NA	NA	NA		OpenSea	TGCTACAGGGCTCACAAAACTCAAGAAAACAGCGTACTTTGTTTTACTGGTTATAAAGGA[CG]CAAATGAACACTCAAATGAAGAGGTACATAGAGTAAAGCCTAAAAAGGGTTCTCCTAATC	CGCAAATGAACACTCAAATGAAGAGGTACATAGAGTAAAGCCTAAAAAGG	ZNF614	NM_025040	3'UTR								ZNF614	ENST00000270649.5	3'UTR	ZNF614	ENST00000270649.5	3'UTR
cg26251401	1.10237	-4.17272	4.49141	0.00199469	0.999999	-3.92454	chr19	36236539	+	cg26251401	31777154	69789283	TTCCTCCAACTAAAATACCTTAACTACTTTCAATTATAAACATTTACACA	TTCCTCCGACTAAAATACCTTAACTACTTTCAATTATAAACGTTTACGCG	I	A	Red	NA	NA	NA	NA	NA	NA	chr19:36235807-36236548	Island	TGCGTGCAGTGTTGCCTCGCCCAAAGAAGACTACAATCTCCAGGGAAACCTGGGGCGTCT[CG]CGCAAACGTCCATAACTGAAAGTAGCTAAGGCACCCCAGCCGGAGGAAGTGAGCTCTCCT	CGCGCAAACGTCCATAACTGAAAGTAGCTAAGGCACCCCAGCCGGAGGAA	PSENEN;U2AF1L4;PSENEN;U2AF1L4	NM_172341;NM_144987;NM_172341;NM_001040425	5'UTR;TSS1500;1stExon;TSS1500	high-CpG:40928300-40928403				19:40927648-40928542	19:36235110-36236720	Promoter_Associated	PSENEN;PSENEN;U2AF1L4;U2AF1L4	ENST00000222266.1;ENST00000222266.1;ENST00000412391.2;ENST00000292879.4	1stExon;5'UTR;TSS1500;TSS1500	PSENEN;PSENEN;U2AF1L4;U2AF1L4	ENST00000222266.1;ENST00000222266.1;ENST00000412391.2;ENST00000292879.4	1stExon;5'UTR;TSS1500;TSS1500	chr19:36236280-36236575	3
cg20120951	-0.649136	1.60621	-4.48864	0.00200205	0.999999	-3.92485	chr7	144467445	-	cg20120951	1740123		TATCCACATTACTACTCCTCTAAACCAATACTTTCATTAAAATAATATCC		II			NA	NA	NA	NA	NA	NA		OpenSea	GAAAGCACTATTATCCACATTACTGCTCCTCTAGACCAATACTTTCATTAAGGTAATATC[CG]TGAAGGCATTTCATTTTTGAAAAGAATGAAGCAGTATAAAATGTATAGTACAGTTAGGCT	CGGATATTACCTTAATGAAAGTATTGGTCTAGAGGAGCAGTAATGTGGAT	TPK1;TPK1	NM_022445;NM_001042482	Body;Body
cg03505583	-0.674966	-2.26148	-4.48406	0.00201428	0.999999	-3.92536	chr3	187461469	+	cg03505583	60647111	22721934	AAAAAAACAACAAAAACTAAAAACCACCCCACTACCAAATATAATAACCA	GAAAAAACAACAAAAACTAAAAACCACCCCGCTACCGAATATAATAACCG	I	T	Red	NA	NA	NA	NA	NA	NA	chr3:187461974-187462197	N_Shore	GGTTCCAATAACACGGCATCATAAAGGCAACGCAACCCACAGTTCTCAAGACATTTACCA[CG]GTCACTACATCCGGCAGCGGGGTGGCCCCTAGCTCCTGCTGCCCCCCCGCCCTTTCTCCC	CGGTCACTACATCCGGCAGCGGGGTGGCCCCTAGCTCCTGCTGCCCCCCC	BCL6	NM_001706	5'UTR					3:188944163-188944575			BCL6;BCL6;RP11-211G3.2	ENST00000406870.2;ENST00000496823.1;ENST00000450760.1	5'UTR;3'UTR;TSS200	BCL6;BCL6;BCL6;BCL6;RP11-211G3.2	ENST00000480458.1;ENST00000406870.2;ENST00000470319.1;ENST00000496823.1;ENST00000450760.1	3'UTR;5'UTR;3'UTR;3'UTR;TSS200	chr3:187461320-187461915	3
cg07417951	-0.82888	2.67117	-4.48116	0.00202207	0.999999	-3.92568	chr2	100186291	+	cg07417951	39697840		TAAACATATAATCATTAACTAAACAATCCATAATTAATATCACTACTTCC		II			NA	NA	NA	NA	NA	NA		OpenSea	AAACTTGACCTATTCATGAATATCAAATATAAGCCAGGACTCTCTGAACGGGAGATTCGA[CG]GAAGTAGTGATATTAATCATGGACTGTTTAGCCAATGATTACATGCTTATTTTGAACTGC	CGGAAGTAGTGATATTAATCATGGACTGTTTAGCCAATGATTACATGCTT	AFF3;AFF3	NM_001025108;NM_002285	Body;Body
cg21815047	-0.823371	-4.2718	-4.48094	0.00202265	0.999999	-3.9257	chr1	156182617	-	cg21815047	78670282	58632852	ATTTTTATTAAACCCCCAAACTTTAACTTACACATATTTTTCCAATCACA	ATTTTTATTAAACCCCCGAACTTTAACTTACGCGTATTTTTCCGATCGCG	I	A	Red	NA	NA	NA	NA	NA	NA	chr1:156182584-156183097	Island	ATGTAATTAAAAGTTTTTATTGAGCCCCCGAGCTTTGGCTTGCGCGTATTTTTCCGGTCG[CG]GACATCCCACCGCGCAGAGCCTCGCCTCCCCGCTGCCCTCAGCCTCCGATGACTTCCCCG	CGCGACCGGAAAAATACGCGCAAGCCAAAGCTCGGGGGCTCAATAAAAAC	PMF1	NM_007221	TSS200					1:154449235-154449762	1:156182182-156183641	Promoter_Associated	RP11-54H19.8;PMF1;PMF1;PMF1;PMF1;RP11-54H19.8	ENST00000490491.1;ENST00000368279.3;ENST00000466489.1;ENST00000368273.4;ENST00000368277.3;ENST00000320139.5	TSS200;TSS200;TSS200;TSS200;TSS200;TSS200	RP11-54H19.8;PMF1;PMF1;PMF1;PMF1;RP11-54H19.8;PMF1	ENST00000490491.1;ENST00000368279.3;ENST00000461202.1;ENST00000368273.4;ENST00000368277.3;ENST00000320139.5;ENST00000497069.1	TSS200;TSS200;TSS200;TSS200;TSS200;TSS200;TSS200			chr1:156182446-156183524	6	chr1:156181039-156183642	6
cg16473511	0.728426	-3.94912	4.48025	0.00202453	0.999999	-3.92578	chr2	192015759	-	cg16473511	31748550	30660890	ATCCAAAATCAAAAACACCCCTCACAATCCCTAAAAAAAAACCACTAACA	ATCCAAAATCAAAAACGCCCCTCACAATCCCTAAAAAAAAACCGCTAACG	I	C	Grn	NA	NA	NA	NA	NA	NA		OpenSea	GGCAGTGCTCAAGTCCAAAGTCAGAAGCGCCCCTCACAGTCCCTAGGAGAAAGCCGCTGA[CG]CCATCATCAGTAGGGGATTTGCATTTCTCCTCCCACTTGAGGCTTTCCTGTGCGTCAGTG	GTCCAAAGTCAGAAGCGCCCCTCACAGTCCCTAGGAGAAAGCCGCTGACG	STAT4;STAT4	NM_003151;NM_003151	1stExon;5'UTR	low-CpG:191723966-191724210			TRUE		2:192014864-192016093	Promoter_Associated	STAT4;STAT4;STAT4;STAT4	ENST00000392320.2;ENST00000358470.4;ENST00000392320.2;ENST00000409995.1	5'UTR;5'UTR;1stExon;TSS200	STAT4;STAT4;STAT4;STAT4;STAT4;STAT4;STAT4;STAT4;STAT4;STAT4	ENST00000413064.1;ENST00000392320.2;ENST00000358470.4;ENST00000432798.1;ENST00000450994.1;ENST00000392320.2;ENST00000409995.1;ENST00000450994.1;ENST00000495849.1;ENST00000495326.1	5'UTR;5'UTR;5'UTR;5'UTR;5'UTR;1stExon;TSS200;ExonBnd;TSS200;TSS200	chr2:192014980-192015910	3
cg01938118	0.946866	-4.00526	4.47975	0.00202587	0.999999	-3.92584	chr1	109289099	-	cg01938118	89714180	84693238	ACCTTAACTCACAATCAATTTAACACTTCACATTCCTAAACCACAAAACA	ACCTTAACTCACGATCGATTTAACACTTCGCGTTCCTAAACCACAAAACG	I	T	Red	NA	NA	NA	NA	NA	NA	chr1:109289018-109289822	Island	ATTTCATAGACGGCCTTGGCTCACGATCGGTTTGGCACTTCGCGTTCCTAGGCCACAGGA[CG]TCGAACCTCGGGCGACAGCAGCCTCCCGCTAGGGGGCTCCCGACTTCCCACGGAGGTTCC	CGTCCTGTGGCCTAGGAACGCGAAGTGCCAAACCGATCGTGAGCCAAGGC	STXBP3	NM_007269	TSS200					1:109090542-109091345	1:109288521-109290415	Promoter_Associated	STXBP3	ENST00000370008.3	TSS1500	STXBP3;STXBP3;STXBP3	ENST00000469338.1;ENST00000370008.3;ENST00000483586.1	TSS1500;TSS1500;TSS200	chr1:109289025-109289395	3
cg10378364	0.777272	-2.53423	4.47714	0.00203292	0.999999	-3.92613	chr20	13202437	+	cg10378364	93673942	30647984	AATATACAACATAAACAACAACAACCCCAACAACAACAACAACTCAACCA	AATATACAACGTAAACAACAACAACCCCAACAACAACAACAACTCGACCG	I	C	Grn	NA	NA	NA	NA	NA	NA	chr20:13200670-13202616	Island	CGCCGCCGGCCGCCGCGCCGGGTCCTAAAGCCGCGCGTCTCAAAAGGATGGTGCGCCTGG[CG]GCCGAGCTGCTGCTGCTGCTGGGGCTGCTGCTGCTCACGCTGCACATCACCGTGCTGCGC	CGGCCGAGCTGCTGCTGCTGCTGGGGCTGCTGCTGCTCACGCTGCACATC	ISM1	NM_080826	1stExon					20:13148671-13150815			ISM1	ENST00000262487.3	1stExon	ISM1	ENST00000262487.3	1stExon	chr20:13202025-13202550	3
cg08693656	-0.982497	1.51075	-4.47568	0.00203688	0.999999	-3.92629	chr17	19473286	-	cg08693656	35779838		ACTAACAAATAACACCAACTATACTATTCTAAAAACAAACTAAACTAAAC		II			NA	NA	NA	NA	NA	NA		OpenSea	TTTTTTATAGGACTAGCAGGTGGCACCAACTATACTATTCTAAGAGCAGGCTAGGCTGGG[CG]TAGTGACTCATACCTATAATCCTAGTGCTTTGGAAGCCAAGGCAGGAGGATCACTTGACT	CGCCCAGCCTAGCCTGCTCTTAGAATAGTATAGTTGGTGCCACCTGCTAG	SLC47A1	NM_018242	Body								RP11-1113L8.1	ENST00000574267.1	3'UTR	SLC47A1;SLC47A1;SLC47A1;RP11-1113L8.1	ENST00000571335.1;ENST00000573009.1;ENST00000497548.1;ENST00000574267.1	5'UTR;5'UTR;3'UTR;3'UTR	chr17:19473125-19473375	3
cg13316720	-0.738158	1.95512	-4.47452	0.00204002	0.999999	-3.92642	chr17	25840984	-	cg13316720	88679865		TTTCCTCCCAAATAAATTTAATACCCTTCCAACATATTAAATAAAAAATC		II			NA	NA	NA	NA	NA	NA		OpenSea	TGCCTGCAGTGTTTCCTCCCAAGTGGGTTTGGTGCCCTTCCAGCATATTGAGTGGAGAAT[CG]TCGGAAAGGCTGAGGCTTCAGCCGAGTCTCCAGGCCACTGCTTGCGGTGCAGCTAAGCTC	TTCCTCCCAAGTGGGTTTGGTGCCCTTCCAGCATATTGAGTGGAGAATCG	KSR1	NM_014238	5'UTR				TRUE				KSR1	ENST00000398982.1	5'UTR	KSR1	ENST00000398982.1	5'UTR	chr17:25840905-25841150	3
cg05539344	-0.735504	2.06775	-4.47447	0.00204015	0.999999	-3.92643	chr9	79115376	-	cg05539344	32709886		TTTAATATTTTAATAATTAAAATTCTTATATTTTATTACCRAAACTCCCC		II			NA	NA	NA	NA	NA	NA		OpenSea	TTTTGTAGTGTTTTGATATTTTAGTGGTTGAAATTCTTATGTTTTGTTACCGAAGCTCCC[CG]TGGTCGCTTTCTGATAGAGGTGTGGAGTGGGGTGGTGATCAAGATTGTTAGAAGAAAATG	CGGGGAGCTTCGGTAACAAAACATAAGAATTTCAACCACTAAAATATCAA	GCNT1;GCNT1;GCNT1;GCNT1;GCNT1	NM_001097636;NM_001097634;NM_001097633;NM_001490;NM_001097635	TSS200;5'UTR;5'UTR;5'UTR;5'UTR								GCNT1;GCNT1;GCNT1;GCNT1;GCNT1	ENST00000442371.1;ENST00000444201.2;ENST00000376730.4;ENST00000536223.1;ENST00000488136.1	5'UTR;5'UTR;5'UTR;5'UTR;5'UTR	GCNT1;GCNT1;GCNT1;GCNT1;GCNT1;GCNT1	ENST00000442371.1;ENST00000444201.2;ENST00000480311.1;ENST00000376730.4;ENST00000536223.1;ENST00000488136.1	5'UTR;5'UTR;5'UTR;5'UTR;5'UTR;5'UTR
cg09187098	1.25049	3.5642	4.47168	0.00204776	0.999999	-3.92674	chr7	1913848	-	cg09187098	87774950	82662921	AACAATAACTAACACCAAAAATCAATACAACAAAACCATCTCAATACACA	AACAATAACTAACGCCAAAAATCAATACAACGAAACCGTCTCGATACACG	I	A	Red	NA	NA	NA	NA	NA	NA	chr7:1913829-1914077	Island	GGCTGCCCAGCAGACAGTGGCTGGCGCCAGAGGTCAGTGCAGCGAGGCCGTCTCGGTGCA[CG]GCTGGTAAGACCCGGGGTCTCCCACCAGCGCATCAGCTTTGGGGAGGTGACACACACTGG	GACAGTGGCTGGCGCCAGAGGTCAGTGCAGCGAGGCCGTCTCGGTGCACG	MAD1L1;MAD1L1;MAD1L1	NM_003550;NM_001013837;NM_001013836	Body;Body;Body					7:1880256-1880603						MAD1L1	ENST00000481633.1	TSS1500	chr7:1913585-1913910	3
cg26984916	0.784177	-3.83369	4.46759	0.00205895	0.999999	-3.9272	chr3	37217975	+	cg26984916	98642544	73789212	AATAACAAAACAAAAAACCAAAAACATCACCACTTAAAAAACCTCACCCA	AATAACGAAACAAAAAACCAAAAACATCGCCGCTTAAAAAACCTCACCCG	I	C	Grn	rs190112047	0.0101	NA	NA	NA	NA	chr3:37217053-37218129	Island	TTGCACCCCGCTGGGCAAAGTACCCGGGGCTGTCACACGGCGAGCTGAGCCCTGGGCCGG[CG]GGTGAGGTTCCCCAAGCGGCGATGCCCCTGGCTCCCTGTTCCGCCATTGCGAGCCGTTAG	AATGGCGGAACAGGGAGCCAGGGGCATCGCCGCTTGGGGAACCTCACCCG	LRRFIP2;LRRFIP2;LRRFIP2	NM_001282691;NM_001134369;NM_017724	TSS1500;TSS200;TSS200					3:37192091-37193355	3:37217569-37218190	Promoter_Associated	LRRFIP2;LRRFIP2;LRRFIP2;LRRFIP2;LRRFIP2	ENST00000396428.2;ENST00000490597.1;ENST00000440230.1;ENST00000421276.2;ENST00000421307.1	TSS1500;TSS200;TSS200;TSS200;TSS200	LRRFIP2;LRRFIP2;LRRFIP2;LRRFIP2;LRRFIP2;LRRFIP2;LRRFIP2;LRRFIP2;LRRFIP2;LRRFIP2;LRRFIP2;LRRFIP2;LRRFIP2;LRRFIP2;LRRFIP2	ENST00000434749.1;ENST00000396428.2;ENST00000436858.1;ENST00000452742.1;ENST00000482466.1;ENST00000490597.1;ENST00000440230.1;ENST00000483306.2;ENST00000421276.2;ENST00000496825.2;ENST00000421307.1;ENST00000416425.1;ENST00000438374.1;ENST00000416425.1;ENST00000461672.1	TSS1500;TSS1500;TSS1500;TSS1500;TSS1500;TSS200;TSS200;TSS200;TSS200;TSS1500;TSS200;1stExon;TSS1500;5'UTR;3'UTR			chr3:37215614-37219092	6	chr3:37215679-37219464	6
cg13828068	-0.660363	2.10621	-4.46595	0.00206343	0.999999	-3.92738	chr9	86615267	+	cg13828068	28705945		CTAAACAAAAAAATAATCCAAATCCAAAATATAATTTCATCACACTATTC		II			NA	NA	NA	NA	NA	NA		OpenSea	TGAAAATATTTAGCAGAAAATTCCAGAAATAATTCATAAGTTTTAAATTTAGTGCTGTTC[CG]AATAGTGTGATGAAATCATACCCTGGACTTGGATCATCCCTTTGTCCAGCATATCTATGC	TGGACAAAGGGATGATCCAAGTCCAGGGTATGATTTCATCACACTATTCG	RMI1	NM_024945	5'UTR				TRUE				RMI1	ENST00000325875.3	5'UTR	RMI1;RMI1	ENST00000445877.1;ENST00000325875.3	5'UTR;5'UTR	chr9:86615140-86615375	3
cg22656221	-1.02007	2.82857	-4.46497	0.00206613	0.999999	-3.92749	chr2	73679106	+	cg22656221	51791830		AAAAACTCTTAAAATTTTCAAACCTACTTCAATAAAATACRACAACTCTC		II			NA	NA	NA	NA	NA	NA		OpenSea	GTATCAACAGTAACCTCTACTTCCTACTCACACAGAGAGAAGCCCATTGTTTCCTACCAG[CG]AGAGTTGCCGCATTTTACTGAAGCAGGTTTGAAAATTTTAAGAGTTCCTGGACCAGCTGA	GGAACTCTTAAAATTTTCAAACCTGCTTCAGTAAAATGCGGCAACTCTCG	ALMS1	NM_015120	Body											ALMS1;ALMS1	ENST00000484298.1;ENST00000423048.1	TSS1500;1stExon			chr2:73678604-73679400	6
cg24726783	0.869955	3.31041	4.46421	0.00206823	0.999999	-3.92758	chr10	29759454	+	cg24726783	88628155	31680924	CCTTAAACAACACAACAAACACTAAAAAAAACCACATTTACTACCACTCA	CCTTAAACGACACAACGAACACTAAAAAAAACCGCGTTTACTACCACTCG	I	C	Grn	NA	NA	NA	NA	NA	NA		OpenSea	CAGTACAGCCGCCACTCACCTGCAGGGGGCACCGGCGGCGCGGAGGAGTTAGCACGTGAG[CG]AGTGGCAGCAAACGCGGCCCTTCCTAGTGTCCGCTGTGTCGTCCAAGGCAGCCACCTCCG	CCTTGGACGACACAGCGGACACTAGGAAGGGCCGCGTTTGCTGCCACTCG	SVIL;SVIL	NM_021738;NM_003174	Body;Body					10:29799190-29799461	10:29759151-29759700	Unclassified_Cell_type_specific	RP11-534G20.3;RP11-534G20.3;RP11-534G20.3;RP11-534G20.3;SVIL	ENST00000413405.1;ENST00000414457.1;ENST00000446807.1;ENST00000423223.1;ENST00000497265.1	5'UTR;5'UTR;5'UTR;5'UTR;3'UTR	SVIL;RP11-534G20.3;RP11-534G20.3;RP11-534G20.3;RP11-534G20.3;SVIL	ENST00000484139.1;ENST00000413405.1;ENST00000414457.1;ENST00000446807.1;ENST00000423223.1;ENST00000497265.1	3'UTR;5'UTR;5'UTR;5'UTR;5'UTR;3'UTR	chr10:29759265-29759515	3
cg22062265	0.986159	-4.4049	4.4642	0.00206826	0.999999	-3.92758	chr15	72668130	-	cg22062265	72716864	12732288	AAAACCCAAAACCAAAAAACAAATCACAATAACACTAAAAAACCTCATCA	AAAACCCGAAACCGAAAAACAAATCACGATAACGCTAAAAAACCTCGTCG	I	A	Red	NA	NA	NA	NA	NA	NA	chr15:72668041-72668658	Island	AAGGACGGGGCCAAGACCCGGAACCGAAAAGCAGGTCACGATAGCGCTGGAAGGCCTCGT[CG]AGGACTGAGCAGCCGGGCTGCGCGGCCGAGCTGACATCGTACTGGAATTGAAAGTTGTTC	CGACGAGGCCTTCCAGCGCTATCGTGACCTGCTTTTCGGTTCCGGGTCTT	HEXA;C15orf34	NM_000520;NR_027262	1stExon;TSS1500					15:70455142-70455712	15:72667722-72669270	Promoter_Associated	RP11-106M3.4;HEXA;RP11-106M3.2;HEXA;HEXA;HEXA;HEXA;HEXA;HEXA;HEXA;RP11-106M3.2	ENST00000567598.1;ENST00000457859.2;ENST00000379915.4;ENST00000567213.1;ENST00000566304.1;ENST00000429918.2;ENST00000268097.5;ENST00000457859.2;ENST00000429918.2;ENST00000567213.1;ENST00000379915.4	TSS1500;1stExon;1stExon;1stExon;1stExon;1stExon;1stExon;5'UTR;5'UTR;3'UTR;3'UTR	RP11-106M3.4;HEXA;HEXA;HEXA;HEXA;HEXA;RP11-106M3.2;HEXA;HEXA;HEXA;HEXA;HEXA;HEXA;HEXA;HEXA;HEXA;RP11-106M3.2	ENST00000567598.1;ENST00000457859.2;ENST00000568260.1;ENST00000563908.1;ENST00000563762.1;ENST00000569410.1;ENST00000379915.4;ENST00000567213.1;ENST00000566304.1;ENST00000567411.1;ENST00000268097.5;ENST00000569509.1;ENST00000457859.2;ENST00000563908.1;ENST00000429918.2;ENST00000567213.1;ENST00000379915.4	TSS1500;1stExon;1stExon;1stExon;1stExon;1stExon;1stExon;1stExon;1stExon;1stExon;1stExon;3'UTR;5'UTR;3'UTR;5'UTR;3'UTR;3'UTR	chr15:72667865-72668235	3
cg14422245	0.609239	-5.05354	4.46224	0.00207367	0.999999	-3.9278	chr1	53017966	-	cg14422245	98756880		CAACAAAAATCTAAAACCCTTCRCAAAAACRTACAACACACTAAAAAAAC		II			NA	NA	NA	NA	NA	NA	chr1:53018258-53019599	N_Shore	AATCCAGATACCAACAGGAGTCTGAAACCCTTCGCAGAGGCGTGCAACACACTAGGAGAG[CG]CTATCTGTTTACAAATACGAATCTCAGTTACCCACGTCAAAACCGCGCATTACCACCTTT	CGCTCTCCTAGTGTGTTGCACGCCTCTGCGAAGGGTTTCAGACTCCTGTT	ZCCHC11;ZCCHC11;ZCCHC11	NM_001009881;NM_001009882;NM_015269	5'UTR;5'UTR;5'UTR					1:52790526-52790648			ZCCHC11;ZCCHC11;ZCCHC11	ENST00000257177.4;ENST00000355809.4;ENST00000371544.3	5'UTR;5'UTR;5'UTR	ZCCHC11;ZCCHC11;ZCCHC11;ZCCHC11;ZCCHC11;ZCCHC11;ZCCHC11;ZCCHC11	ENST00000484723.2;ENST00000257177.4;ENST00000355809.4;ENST00000473856.1;ENST00000528642.1;ENST00000470626.1;ENST00000371544.3;ENST00000524582.1	5'UTR;5'UTR;5'UTR;5'UTR;5'UTR;5'UTR;5'UTR;5'UTR	chr1:53017185-53018135	3
cg24441627	0.765176	-4.83183	4.46013	0.0020795	0.999999	-3.92803	chr12	125478868	+	cg24441627	44717171	66737132	CAAAAACACCAATATACTACCTAACTCACAATAAAAACCATTCAAACACA	CGAAAACGCCAATATACTACCTAACTCACAATAAAAACCATTCAAACGCG	I	A	Red	NA	NA	NA	NA	NA	NA	chr12:125478162-125478849	S_Shore	GCAGCCAGAGTCTCTCCCGGCTGCGCTGACGCCTGCCGCGCGTCTCATTCATTCATTCAC[CG]CGTTTGAATGGCTCCTACTGTGAGCCAGGCAGCACACTGGCGCTCTCGGTCCCCACGCGG	CGCGTTTGAATGGCTCCTACTGTGAGCCAGGCAGCACACTGGCGCTCTCG	BRI3BP	NM_080626	Body					12:124044017-124045112	12:125477225-125479150	Promoter_Associated							chr12:125477385-125479615	3
cg10307152	0.667586	2.50745	4.45704	0.00208809	0.999999	-3.92838	chr1	12640678	+	cg10307152	92697966		CCATTTATTCTACRTTATTATTATCTTCTTCCAAATTATTCTCTAAAACC		II			NA	NA	NA	NA	NA	NA		OpenSea	TGGCACTCAGTGCCCATCTGCCGGATCTCCTCCGTCGTCTCCTTCAGGCATTTCTCAGTC[CG]GCCCCAGAGAACAATCTGGAAGAAGATAATAACAACGCAGAACAAATGGTCATTAAGCCA	CGGCCCCAGAGAACAATCTGGAAGAAGATAATAACAACGCAGAACAAATG	DHRS3	NM_004753	Body				TRUE				DHRS3;DHRS3	ENST00000376223.2;ENST00000482265.1	ExonBnd;3'UTR	DHRS3;DHRS3;DHRS3;DHRS3	ENST00000376223.2;ENST00000464917.1;ENST00000482265.1;ENST00000430996.1	ExonBnd;3'UTR;3'UTR;5'UTR			chr1:12640166-12640737	3	chr1:12640159-12640888	5
cg11341892	0.616249	-2.98866	4.4563	0.00209016	0.999999	-3.92846	chr15	56286143	+	cg11341892	28604576	31705939	CAAAACTTATTACTAAAAAACACTACAACTTAACTTCCCAACACTTCCCA	CGAAACTTATTACTAAAAAACACTACAACTTAACTTCCCGACGCTTCCCG	I	A	Red	NA	NA	NA	NA	NA	NA	chr15:56285260-56286295	Island	CCCTCGGTCCCTTCCCGGGAGGTGGGTGGTTGACGGGCCCGCCGGGGAGCCAGGGAGCGC[CG]GGAAGCGCCGGGAAGCCAAGCTGCAGTGTTCCTCAGCAACAAGTCTCGCTGAGATCCGAC	CGAGACTTGTTGCTGAGGAACACTGCAGCTTGGCTTCCCGGCGCTTCCCG	NEDD4	NM_006154	TSS200					15:54072560-54073576			NEDD4;NEDD4	ENST00000435532.3;ENST00000508075.1	TSS200;TSS1500	NEDD4;NEDD4;NEDD4;NEDD4	ENST00000435532.3;ENST00000502612.1;ENST00000508075.1;ENST00000557845.1	TSS200;TSS1500;TSS1500;TSS1500	chr15:56286025-56286795	3
cg19839076	-0.76268	2.53455	-4.45568	0.00209189	0.999999	-3.92853	chr2	135092925	+	cg19839076	2797140		CTATTCTCTATCAAAACTAACCATAAAATTTAAAAACAACATTATCACCC		II			NA	NA	NA	NA	NA	NA		OpenSea	AGAAAAATTATTTTCAATGCCTGTTAGCCATATTTCATAATCTCATTCTTTATTAGTAAA[CG]GGTGATAATGCTGTCTTCAAATTTTATGGCTAGTTTTGACAGAGAACAGACACCAATATA	CGGGTGATAATGCTGTCTTCAAATTTTATGGCTAGTTTTGACAGAGAACA	MGAT5	NM_002410	Body																		chr2:135091230-135093659	6
cg22678977	-1.59251	2.59786	-4.4536	0.0020977	0.999999	-3.92877	chr8	133689006	+	cg22678977	26710585	3797455	CATTTAAAACCCCCATTACCCCCAATCTAATCTCTCATTCTTACTATTCA	CATTTAAAACCCCCATTACCCCCGATCTAATCTCTCATTCTTACTATTCG	I	A	Red	rs72725109	0.038391	NA	NA	NA	NA	chr8:133687573-133687998	S_Shore	TGATGGGGGGAAGCAGAAACATCAGTTTGGCAATAAAGAGAGCTAGATAGAAGGGATCTT[CG]AACAGTAAGAATGAGAGATTAGATCGGGGGTAATGGGGGCCTTAAATGCCAGGCCAAAGG	CGAACAGTAAGAATGAGAGATTAGATCGGGGGTAATGGGGGCCTTAAATG	LRRC6	NM_012472	TSS1500			CDMR					LRRC6;LRRC6;LRRC6	ENST00000518642.1;ENST00000250173.1;ENST00000519595.1	TSS1500;TSS1500;TSS1500	LRRC6;LRRC6;LRRC6;LRRC6;LRRC6;LRRC6	ENST00000521430.1;ENST00000522584.1;ENST00000518642.1;ENST00000250173.1;ENST00000518101.1;ENST00000519595.1	TSS1500;TSS1500;TSS1500;TSS1500;TSS1500;TSS1500
cg21704160	-0.667965	-3.49461	-4.4478	0.00211402	0.999999	-3.92942	chr5	122425166	+	cg21704160	79734110	64643977	CCTAAAAACTCAATACTACCAATAAATACATACAAATATCTCAATAAACA	CCTAAAAACTCGATACTACCGATAAATACGTACGAATATCTCGATAAACG	I	T	Red	rs78196308	0.019983	NA	NA	NA	NA	chr5:122424905-122425958	Island	CCTCCCGCGCTGCTCAGGGGCATGTAGCGCACGCAGGGCGCACACTCTCGCGCACCCGCA[CG]CTCACCGAGACACCCGCACGCACCCACCGGCAGCACCGAGTTTTCAGGTAAGGTGAGGCT	CGCTCACCGAGACACCCGCACGCACCCACCGGCAGCACCGAGTTTTCAGG	PRDM6;PRDM6	NM_001136239;NM_001136239	1stExon;5'UTR			DMR		5:122452805-122454735			AC106786.1;PRDM6;PRDM6;AC106786.1	ENST00000458103.2;ENST00000407847.3;ENST00000407847.3;ENST00000442777.2	3'UTR;1stExon;5'UTR;TSS200	AC106786.1;PRDM6;PRDM6;AC106786.1	ENST00000458103.2;ENST00000407847.3;ENST00000407847.3;ENST00000442777.2	3'UTR;1stExon;5'UTR;TSS200	chr5:122424820-122426115	3
cg01210727	0.715805	1.42763	4.4472	0.00211572	0.999999	-3.92949	chr10	56666396	-	cg01210727	76753467		ATACTAAACTCTTAACTAATTACCAAAAATAATATTCCTCCAACATCTCC		II			NA	NA	NA	NA	NA	NA		OpenSea	CAATTAGCTCAGTGCTAGGCTCTTAACTAATTGCCAGGGGTAATATTCCTCCAACATCTC[CG]TGTCAGTTTGCTTGAGAAATAACCTGGAGGAGAGAGAGTGCCCAACATTTTGCAAATTCA	CGGAGATGTTGGAGGAATATTACCCCTGGCAATTAGTTAAGAGCCTAGCA							TRUE				PCDH15	ENST00000373957.3	5'UTR	PCDH15;PCDH15	ENST00000458638.1;ENST00000373957.3	5'UTR;5'UTR
cg19774767	0.757956	-0.0142169	4.44168	0.00213138	0.999999	-3.93011	chr6	147899483	-	cg19774767	73758871		CRTATAATTTACCTAACTTCATAAACAAAAAATAATATTAAACAACTAAC		II			NA	NA	NA	NA	NA	NA		OpenSea	TTTCTCTCTCTCGTATAATTTACCTGACTTCATAAACAGGAAATAATGTTGAGCAACTAA[CG]TGTCATACCCATTTCCATTCCCACATCCTTGAAGAAGAGTGATCCTAAGTTACAATAAAA	GTATAATTTACCTGACTTCATAAACAGGAAATAATGTTGAGCAACTAACG																	chr6:147899400-147899590	3
cg23635728	0.622624	1.83601	4.43584	0.00214809	0.999999	-3.93078	chr7	33765409	-	cg23635728	83710246		AATTACCTATAATCAATATTATCTCTTCACATCCAAAAATTCTAAAATCC		II			NA	NA	NA	NA	NA	NA		OpenSea	TCAGTAAATAGAATTGCCTATAGTCAATGTTATCTCTTCACATCCAGGGATTCTAAGATC[CG]GTTACCCATTTCCCTCAAAACAGCAGATAGCAAAGCCAGGGAAATGAAAACCCACCAAAC	CGGATCTTAGAATCCCTGGATGTGAAGAGATAACATTGACTATAGGCAAT											RP11-89N17.1	ENST00000311067.3	TSS200	RP11-89N17.1	ENST00000311067.3	TSS200	chr7:33765300-33765530	3
cg06290667	-0.786416	2.32022	-4.43531	0.00214959	0.999999	-3.93083	chr11	72081008	-	cg06290667	75791308		TTATTATTATTAAATTTTTTTCCCCCATAATCCATTATAACAACTCRACC		II			NA	NA	NA	NA	NA	NA		OpenSea	AGATTAAAGTGTTATTATTGTTGGGTTTTTTTCCCCCATGGTCCATTGTGACAGCTCGAC[CG]TCATCTGTAAAAAATGTCTCAGTGAGAGATAATCATCGGAAACTCAATAAAGCGTCAGGG	CGGTCGAGCTGTCACAATGGACCATGGGGGAAAAAAACCCAACAATAATA	CLPB;CLPB;CLPB;CLPB	NM_001258393;NM_001258392;NM_030813;NM_001258394	Body;Body;Body;Body								CLPB	ENST00000445069.2	3'UTR	CLPB	ENST00000445069.2	3'UTR	chr11:72080880-72081170	3
cg23657836	0.664459	2.54385	4.43335	0.00215525	0.999999	-3.93106	chr1	39951541	+	cg23657836	52622113		ACTTCATAACACAATTATTCTTTTACACTTTTAACAATATAACTTCTCCC		II			NA	NA	NA	NA	NA	NA		OpenSea	CCCCAAGCCACTATCCACTTTGAATCCTGCTCCATACATTGGGTGTATATTTATTCTGAA[CG]GGAGAAGTTATATTGTTAAAAGTGTAAAAGAATAATTGTGTTATGAAGCTGCCTTATTTT	CGGGAGAAGTTATATTGTTAAAAGTGTAAAAGAATAATTGTGTTATGAAG	MACF1	NM_012090	3'UTR								MACF1;MACF1;MACF1;MACF1;MACF1;MACF1	ENST00000539218.1;ENST00000372915.3;ENST00000361689.2;ENST00000545844.1;ENST00000567887.1;ENST00000372900.2	3'UTR;3'UTR;3'UTR;3'UTR;3'UTR;3'UTR	MACF1;MACF1;MACF1;MACF1;MACF1;MACF1;MACF1;MACF1	ENST00000539218.1;ENST00000372915.3;ENST00000361689.2;ENST00000545844.1;ENST00000567887.1;ENST00000496360.1;ENST00000497807.1;ENST00000372900.2	3'UTR;3'UTR;3'UTR;3'UTR;3'UTR;5'UTR;5'UTR;3'UTR
cg02214637	0.707516	-4.79872	4.42941	0.00216663	0.999999	-3.9315	chr6	33257397	-	cg02214637	56735871	47754199	CCCAACATTCCTTATTTACTTCCAAATTTATTACTACTAAAAAAAAAACA	CCCAACATTCCTTATTTACTTCCGAATTTATTACTACTAAAAAAAAAACG	I	T	Red	NA	NA	NA	NA	NA	NA	chr6:33256539-33256973	S_Shore	GCACAGTCTTTTCCCAGCATTCCTTGTTTACTTCCGGGTTTATTACTACTGAAGGAAGAA[CG]TGAGTAGGTTAGGATTTCGGTTGAGAGGCTTGGGGTCTTGCGTTTCGCCCACCATCTCCT	CCCAGCATTCCTTGTTTACTTCCGGGTTTATTACTACTGAAGGAAGAACG	MIR6834;PFDN6;WDR46;WDR46;PFDN6;PFDN6;PFDN6;PFDN6;PFDN6	NR_106892;NM_001185181;NM_001164267;NM_005452;NM_001265595;NM_014260;NM_001265595;NM_001265596;NM_014260	TSS1500;TSS200;TSS200;TSS200;1stExon;1stExon;5'UTR;5'UTR;5'UTR	low-CpG:33365328-33365456				6:33365375-33365617	6:33256480-33257731	NonGene_Associated	PFDN6;WDR46;WDR46;PFDN6;PFDN6;PFDN6;PFDN6;PFDN6;PFDN6;PFDN6	ENST00000395131.1;ENST00000477718.1;ENST00000374617.4;ENST00000463584.1;ENST00000374606.5;ENST00000374606.5;ENST00000374610.2;ENST00000374610.2;ENST00000374607.1;ENST00000374607.1	5'UTR;TSS1500;TSS200;TSS200;5'UTR;1stExon;1stExon;5'UTR;1stExon;5'UTR	WDR46;WDR46;PFDN6;WDR46;PFDN6;WDR46;WDR46;PFDN6;PFDN6;PFDN6;PFDN6;PFDN6;PFDN6;PFDN6;PFDN6;PFDN6	ENST00000444176.1;ENST00000481025.1;ENST00000395131.1;ENST00000468157.1;ENST00000491382.1;ENST00000477718.1;ENST00000374617.4;ENST00000463584.1;ENST00000374606.5;ENST00000374606.5;ENST00000395134.3;ENST00000395134.3;ENST00000374610.2;ENST00000374610.2;ENST00000374607.1;ENST00000374607.1	TSS1500;TSS1500;5'UTR;TSS1500;TSS200;TSS1500;TSS200;TSS200;5'UTR;1stExon;1stExon;5'UTR;1stExon;5'UTR;1stExon;5'UTR	chr6:33256665-33257895	3
cg26837380	-0.644278	1.83572	-4.42797	0.00217082	0.999999	-3.93167	chr11	66676242	+	cg26837380	39805285		TTCTCRAAAACATCRAAATATTCAAACCTCTACCTAACTTAAATCAAAAC		II			rs11227623	0.038713	NA	NA	NA	NA		OpenSea	TGACAGAAGCTGGCATCTGAAGAGAGCGGGTAGGCTGAGCCTGCTACGGGAACGTAAGTG[CG]CCCTGATCCAAGCCAGGCAGAGGTCTGAACACCCCGATGTCCCCGAGAACACGCGTTAAC	CGCCCTGATCCAAGCCAGGCAGAGGTCTGAACACCCCGATGTCCCCGAGA	PC;PC;PC	NM_022172;NM_000920;NM_001040716	TSS1500;5'UTR;5'UTR								PC;PC;PC	ENST00000393955.2;ENST00000524491.1;ENST00000393958.2	TSS1500;5'UTR;5'UTR	PC;PC;PC;PC;PC	ENST00000393955.2;ENST00000531614.1;ENST00000528403.1;ENST00000524491.1;ENST00000393958.2	TSS1500;3'UTR;3'UTR;5'UTR;5'UTR					chr11:66675069-66676373	6
cg10750989	0.977433	-4.43082	4.42685	0.00217407	0.999999	-3.9318	chr6	31371330	-	cg10750989	34799169	23785869	AACCCTAAATTCCAAACCCCAATTTCATTAAATAAACAATCAAAAAACCA	AACCCTAAATTCCGAACCCCAATTTCATTAAATAAACGATCGAAAAACCG	I	A	Red	NA	NA	NA	NA	NA	NA	chr6:31370915-31371917	Island	CCGCTCGTGATTGGCCCTAAGTTCCGGGCCCCAGTTTCATTGGATGAGCGGTCGGGGGAC[CG]GGCCAGGTGACTAAGTTTCCGCGGCGCCTTCTCCCCGGCCACTGCTTGAGCCGCTGAGAG	GGCCCTAAGTTCCGGGCCCCAGTTTCATTGGATGAGCGGTCGGGGGACCG	MICA	NM_000247	TSS200					6:31478935-31479854	6:31370048-31371802	Promoter_Associated	MICA;Y_RNA;MICA;MICA;MICA;MICA;MICA;HCP5	ENST00000364810.3;ENST00000362462.1;ENST00000449934.1;ENST00000399172.3;ENST00000399172.3;ENST00000376222.2;ENST00000484008.1;ENST00000414046.2	5'UTR;TSS1500;TSS200;5'UTR;1stExon;5'UTR;5'UTR;5'UTR	MICA;Y_RNA;MICA;MICA;MICA;MICA;MICA;MICA;HCP5	ENST00000364810.3;ENST00000362462.1;ENST00000449934.1;ENST00000421350.1;ENST00000399172.3;ENST00000399172.3;ENST00000376222.2;ENST00000484008.1;ENST00000414046.2	5'UTR;TSS1500;TSS200;TSS200;5'UTR;1stExon;5'UTR;5'UTR;5'UTR	chr6:31370045-31371450	3
cg14428055	-0.725756	2.36105	-4.42204	0.00218813	0.999999	-3.93234	chr1	161111946	+	cg14428055	65653596		TCRTTAAATATAATAAACTCTATACRCTTATTAAATCAAATTTACTACTC		II			NA	NA	NA	NA	NA	NA	chr1:161110859-161111107	S_Shore	AAAAAAAAAAAGAGAAAGAATAAGAAAAAATCAGCAAGGATATAGAAAATTTAAATAACA[CG]AGCAGTAAATTTGATTCAACAAGCGTATAGAGTCCACTATACCCAACGACTTCAAATTAC	CGAGCAGTAAATTTGATTCAACAAGCGTATAGAGTCCACTATACCCAACG											ACA64	ENST00000459014.1	TSS1500	ACA64	ENST00000459014.1	TSS1500
cg24951158	0.796092	2.35276	4.421	0.00219117	0.999999	-3.93246	chr22	39749676	-	cg24951158	96660453		CTTCCCACCCRAACTAAACTAAACTAAATCAAAAATACCTAATCTATTAC		II			NA	NA	NA	NA	NA	NA	chr22:39745983-39746634	S_Shelf	TGTGCCTCAGTCTTCCCACCCGAACTGGGCTGGGCTGGGTCAGAAGTGCCTGATCTGTTG[CG]CGGTGACTGCCGCCTGTCAGTGACTCATTTCTTTGTTCTAAAGCCAGATGGGAAAAAAAG	TTCCCACCCGAACTGGGCTGGGCTGGGTCAGAAGTGCCTGATCTGTTGCG	SYNGR1;SYNGR1	NM_145731;NM_004711	Body;Body											SYNGR1	ENST00000489206.1	5'UTR	chr22:39749540-39749855	3
cg03855592	0.678366	0.0793931	4.41988	0.00219447	0.999999	-3.93259	chr7	113034122	+	cg03855592	67763277		CTCAAACTATAACTTTAATCACACAACATAAACCTTACTTTAACAAAAAC		II			NA	NA	NA	NA	NA	NA		OpenSea	AAATATTAGAAAAACATTAGAAGAATGTTCTTAAAAGCAGGACAGATAACCTCCTGGATG[CG]TTCTTGCTAAAGCAAGGTCTATGCTGTGTGATTAAAGTCACAGCCTGAGGCATAATGGTA	TCAGGCTGTGACTTTAATCACACAGCATAGACCTTGCTTTAGCAAGAACG							TRUE
cg20906165	-0.763467	1.10608	-4.41983	0.0021946	0.999999	-3.9326	chr13	43999573	-	cg20906165	33773264		TCTATCTATCTTAATCACAAATTTACATTAAAATATCCTCCACCCCTACC		II			NA	NA	NA	NA	NA	NA		OpenSea	GGCCTTTACCCTCTGTCTGTCTTGGTCACAGATTTGCATTAAAATGTCCTCCACCCCTAC[CG]TCCCCCATTAACACATTCTCCTTTTCAATAGGAGGAGATATTTGCCTCTTAAGAATGCCA	CGGTAGGGGTGGAGGACATTTTAATGCAAATCTGTGACCAAGACAGACAG	ENOX1;ENOX1	NM_017993;NM_001127615	5'UTR;5'UTR				TRUE				ENOX1;ENOX1	ENST00000412891.1;ENST00000261488.6	5'UTR;5'UTR	ENOX1;ENOX1	ENST00000412891.1;ENST00000261488.6	5'UTR;5'UTR	chr13:43999460-43999775	3
cg01304102	0.741262	1.64498	4.41438	0.0022107	0.999999	-3.93322	chr17	15610476	-	cg01304102	2700210		CTCCCAAACCTTATATAAAAAAATCCCCTAAAAAAATAACTTCTAAAACC		II			NA	NA	NA	NA	NA	NA	chr17:15607552-15608399	S_Shelf	ACTGTTAGCCCCTCCCAAACCTTATGTAAAAAAATCCCCTAAGAAAGTGACTTCTGAGGC[CG]GGCGCGGTGGCTCACGCCTGTAATCCCAGCACTTTGGGAGGCCGAGGCGGGTGGATCACG	TCCCAAACCTTATGTAAAAAAATCCCCTAAGAAAGTGACTTCTGAGGCCG	ZNF286A;ZNF286A	NM_001130842;NM_020652	Body;Body								ZNF286A	ENST00000464847.1	5'UTR	ZNF286A;ZNF286A;ZNF286A	ENST00000481540.1;ENST00000472486.1;ENST00000464847.1	5'UTR;5'UTR;5'UTR
cg03039974	0.661024	-2.94738	4.41339	0.00221361	0.999999	-3.93333	chr19	49467169	+	cg03039974	25734821	17783164	AAACAACAACTACTAAATCATACTAAACTCAACACAAAAAAAAACCCCCA	AAACAACGACTACTAAATCATACTAAACTCAACGCGAAAAAAAACCCCCG	I	C	Grn	rs114554784	0.025195	NA	NA	NA	NA	chr19:49468372-49469376	N_Shore	AAAGTCGGGGAGTGCCAAGGGGATGAGGTCAGCGAGTGGCCCCACCCCCATCCGTCCCCG[CG]GGGGCCCCTTCCCGCGCTGAGCTCAGCATGACTCAGCAGTCGCTGCCTGCAACAAGGACC	CGGGGGCCCCTTCCCGCGCTGAGCTCAGCATGACTCAGCAGTCGCTGCCT	FTL	NM_000146	TSS1500		chr19:49466802-49466802		TRUE		19:49467048-49467720	Promoter_Associated	FTL	ENST00000331825.5	TSS1500	FTL	ENST00000331825.5	TSS1500	chr19:49467080-49467895	3
cg09334750	-0.706223	2.14846	-4.413	0.00221479	0.999999	-3.93338	chr2	169479602	-	cg09334750	62781545		AACATCTCCATTAAACTCAAATAATAAAATCAATATCTCAATAACAACTC		II			NA	NA	NA	NA	NA	NA		OpenSea	CCCAGTTGATGAACATCTCCATTGAACTCAAGTAATAAAGTCAGTGTCTCAGTAACAGCT[CG]AAAAGGAGACTACTGACCTAAAAATCATGTGACAACTTTTTAACAGTGTTTACAGATGAA	CGAGCTGTTACTGAGACACTGACTTTATTACTTGAGTTCAATGGAGATGT	CERS6;CERS6	NM_001256126;NM_203463	Body;Body																chr2:169479100-169479968	3
cg20537507	-0.86915	-3.72523	-4.41269	0.00221571	0.999999	-3.93341	chr7	91510041	-	cg20537507	72776548	13774953	TAATTCACTTTTACTTCCACCTCTAAAATCCAAAACAACTAAAAAAAACA	TAATTCGCTTTTACTTCCGCCTCTAAAATCCGAAACGACTAAAAAAAACG	I	A	Red	rs114279247	0.013467	NA	NA	NA	NA	chr7:91509997-91510427	Island	ACCCATCCACTGTAGTTCGCTTTTACTTCCGCCTCTGGGGTCCGGAGCGGCTAGGAGGAG[CG]GAAGTGGAAAAGACTAACTTCCGGCCTCGGGTCGCGCGCAGAGGTGATGTCGTTGGTCCT	CGCTCCTCCTAGCCGCTCCGGACCCCAGAGGCGGAAGTAAAAGCGAACTA	MTERF	NM_006980	TSS200	high-CpG:91347915-91347978		DMR		7:91347934-91348263	7:91509524-91510860	Promoter_Associated	MTERF;CTB-104F4.2;MTERF;MTERF;MTERF	ENST00000481516.1;ENST00000454222.1;ENST00000406735.2;ENST00000419292.1;ENST00000351870.3	TSS1500;TSS200;TSS200;TSS200;TSS200	MTERF;MTERF;MTERF;CTB-104F4.2;MTERF;MTERF;MTERF	ENST00000481516.1;ENST00000425936.1;ENST00000456229.1;ENST00000454222.1;ENST00000406735.2;ENST00000419292.1;ENST00000351870.3	TSS1500;TSS200;TSS200;TSS200;TSS200;TSS200;TSS200	chr7:91509840-91510555	3
cg26154188	-0.818478	-4.60973	-4.41225	0.00221702	0.999999	-3.93346	chr22	36462055	-	cg26154188	25605838	35672851	CCCATTTCATAACAAAAAATCAACATTTTCCAAAAACACCCAATAACACA	CCCATTTCATAACAAAAAATCAACGTTTTCCAAAAACGCCCAATAACGCG	I	A	Red	NA	NA	NA	NA	NA	NA	chr22:36461857-36462411	Island	TCGAGGTCTCCGCCCATTTCATGGCAGGAAATCAGCGTTTTCCAAGAACGCCCAGTGGCG[CG]GGCACGGGCCTGAGTCCCGCCGCCCACTGCTCTCGAGAGGCCGGAGCAGCAGCTCCGTGG	CGCGCCACTGGGCGTTCTTGGAAAACGCTGATTTCCTGCCATGAAATGGG							TRUE	22:34791808-34792499	22:36461526-36462712	Unclassified							chr22:36461845-36462215	3
cg20900036	-1.07336	3.40017	-4.41146	0.00221935	0.999999	-3.93355	chr10	45938670	-	cg20900036	27763872	77674541	TCTACCAAAACAACAAACTCCTAATATAAAAAACCATCAAAACATAAACA	TCTACCGAAACGACGAACTCCTAATATAAAAAACCATCAAAACGTAAACG	I	C	Grn	NA	NA	NA	NA	NA	NA	chr10:45938626-45939679	Island	TCCCCTACTACTTCTACCGGGACGACGGGCTCCTGGTGTGGGAAGCCATCAGGACGTGAG[CG]CCCGCGGGGCGGTGGTCCTGGGGGAGGAGCCGGGACCCCTGCCTGACTACCTGGGGCGGG	TCTACCGGGACGACGGGCTCCTGGTGTGGGAAGCCATCAGGACGTGAGCG	ALOX5;ALOX5;ALOX5;ALOX5;ALOX5;ALOX5	NM_001256154;NM_001256153;NM_000698;NM_001256154;NM_001256153;NM_000698	ExonBnd;ExonBnd;ExonBnd;Body;Body;Body					10:45258638-45259681			ALOX5;ALOX5	ENST00000493336.1;ENST00000542434.1	5'UTR;ExonBnd	ALOX5;ALOX5;ALOX5;ALOX5	ENST00000493336.1;ENST00000481117.1;ENST00000542434.1;ENST00000498461.1	5'UTR;TSS200;ExonBnd;TSS200	chr10:45938500-45939535	3
cg20682073	1.03262	2.82765	4.40909	0.00222644	0.999999	-3.93382	chr3	149370950	+	cg20682073	27714253		AAAAAAAAAAATTATCTAACTTCAATAAAATTTCCCATCTTTACTCTTTC		II			NA	NA	NA	NA	NA	NA	chr3:149374709-149376300	N_Shelf	AAAATCTTTTTTCTTATAAAATCACGTTACTCAAATGAAAGATTTTTACAAGAATGTTTG[CG]AAAGAGTAAAGATGGGAAATTCTACTGAAGCTAGATAACTTTCTTCTTTATAATTCCCCA	AAGAAGAAAGTTATCTAGCTTCAGTAGAATTTCCCATCTTTACTCTTTCG	WWTR1;WWTR1;WWTR1	NM_015472;NM_001168278;NM_001168280	Body;Body;Body																		chr3:149370940-149371823	6
cg13659991	-0.676955	1.99425	-4.40785	0.00223013	0.999999	-3.93397	chr9	16500626	+	cg13659991	54654916		CTACTCCATCCACCCTAAAAAACTAAATTCTTTAACCAAAATTTACAAAC		II			NA	NA	NA	NA	NA	NA		OpenSea	TGTCCTTGCCCATACAGTCATAAATGCAAGTCTGAGTTATGCTAACCAATCTTCTATATG[CG]CTTGCAAATTTTGGCCAAAGAATTTAGTTTTTCAGGGTGGATGGAGCAGGAGGCATGAGG	CGCTTGCAAATTTTGGCCAAAGAATTTAGTTTTTCAGGGTGGATGGAGCA	BNC2	NM_017637	Body				TRUE										chr9:16500240-16500690	3
cg08488915	0.6791	1.64102	4.39899	0.0022568	0.999999	-3.93498	chr17	1494272	+	cg08488915	30771941	78713336	AACATAAAAAAATCTACATATCCCCCCAATAATAAAAACAATATACCCCA	AACGTAAAAAAATCTACGTATCCCCCCGATAATAAAAACAATATACCCCG	I	A	Red	NA	NA	NA	NA	NA	NA	chr17:1492086-1492322	S_Shore	CTGAACACGCTGTGCATGAAGGAGGGGGCCACTGCAGGGAGAGGGTGCGGGGCTCAGGGC[CG]GGGCACACTGTCCCCACCACCGGGGGGACACGCAGATCCCTCCACGCTGGAGGCCAGGAG	AGCGTGGAGGGATCTGCGTGTCCCCCCGGTGGTGGGGACAGTGTGCCCCG	SLC43A2	NM_152346	Body				TRUE	17:1440807-1442092	17:1494270-1494542	Unclassified_Cell_type_specific	SLC43A2	ENST00000574274.1	3'UTR	SLC43A2;SLC43A2;SLC43A2;SLC43A2	ENST00000572135.1;ENST00000574743.1;ENST00000572801.1;ENST00000574274.1	3'UTR;3'UTR;3'UTR;3'UTR	chr17:1493600-1494355	3
cg26332293	0.952352	2.41564	4.39461	0.00227013	0.999999	-3.93549	chr2	100663654	+	cg26332293	14604900		AAAAAAATTAACTTATCCACRTAACATATAACTCAACACTACTCAAAAAC		II			NA	NA	NA	NA	NA	NA		OpenSea	GAGCCAATGGCACCCGTGCTGGATGGCTCGGATCTAGGGCCTCTCCACCGTCGCTGAAGG[CG]CTCTTGAGCAGTGCTGAGCCACATGCTACGTGGACAAGTCAATTTTCCTTTAACATGTGC	GGAAAATTGACTTGTCCACGTAGCATGTGGCTCAGCACTGCTCAAGAGCG	AFF3;AFF3	NM_001025108;NM_002285	Body;Body														chr2:100663560-100663935	3
cg03338899	-0.92241	2.35965	-4.39246	0.00227668	0.999999	-3.93574	chr3	123261437	+	cg03338899	94698872		CAACCAATATCTATATCRATATATACACTCTTTAATCTTTAACTTATACC		II			NA	NA	NA	NA	NA	NA		OpenSea	GATGTATGCTAAACGCATAAGCCAAAGACTAAAACATCTATCTATCAACAGAGATGCCAA[CG]GCATAAGCCAAAGACTAAAGAGTGTATATATCGACACAGACATTGGTTGAAAAATTATTT	CGGCATAAGCCAAAGACTAAAGAGTGTATATATCGACACAGACATTGGTT	HACD2	NM_198402	Body											PTPLB	ENST00000469317.1	5'UTR
cg13491045	-0.599179	1.79561	-4.38981	0.00228482	0.999999	-3.93604	chr11	101646253	-	cg13491045	27770101		CTCCATTTATAATAACTATATTATACATTTAATATATATTTCCATTAATC		II			NA	NA	NA	NA	NA	NA		OpenSea	CTATTTAATGCCTCCATTTGTAATAGCTATATTGTGCATTTAATGTATATTTCCATTGAT[CG]TCATTTAAAAATCATTTACTAAATTAAAAATTAAATTCATCAGTTATGGTAGATACTTTT	TCCATTTGTAATAGCTATATTGTGCATTTAATGTATATTTCCATTGATCG							TRUE				TRPC6	ENST00000526713.1	3'UTR	TRPC6	ENST00000526713.1	3'UTR
cg03437232	0.848855	-4.79526	4.38596	0.00229666	0.999999	-3.93649	chr15	65477847	-	cg03437232	97773958	82744188	TAAACACACACCATATTTACAAACTAATAAAACTACATAAAACAAAAACA	TAAACACGCGCCGTATTTACGAACTAATAAAACTACGTAAAACGAAAACG	I	A	Red	NA	NA	NA	NA	NA	NA	chr15:65476794-65478055	Island	GGGCGGAGGGCGTGGGCACGCGCCGTGTTTGCGAGCTGGTGAAGCTACGTGAGGCGAAGG[CG]AGGGGGTGGTGCCCTGGGCGCCAATGAGTTCCCTACGGCAAGCGTCTAGCCCCAACTGGG	CGCCTTCGCCTCACGTAGCTTCACCAGCTCGCAAACACGGCGCGTGCCCA	CLPX	NM_006660	TSS1500	high-CpG:63264494-63265023				15:63263761-63265091	15:65476595-65478400	Promoter_Associated	CLPX;CLPX	ENST00000546194.1;ENST00000300107.3	TSS200;TSS200	CLPX;CLPX;CLPX;CLPX	ENST00000559218.1;ENST00000546194.1;ENST00000300107.3;ENST00000559152.1	TSS1500;TSS200;TSS200;TSS1500	chr15:65477645-65478095	3
cg15999432	1.01885	-4.477	4.38442	0.00230143	0.999999	-3.93666	chr10	25012181	+	cg15999432	17679282	33611258	CTTAAAAAAAAAACACCTAAAACCACTCATAAATATTAACCAAACCTACA	CTTAAAAAAAAAACGCCTAAAACCGCTCATAAATATTAACCGAACCTACG	I	A	Red	NA	NA	NA	NA	NA	NA	chr10:25011963-25013816	Island	GGCGGCGAGCTGAAGCGGAGACGCTGGCCGGGCGCCGGGCCCGGCCGGGACGCGCTAGGC[CG]CAGGCTCGGTTAATATTCATGAGCGGCCCCAGGCGCCCCTCCTCCAAGGCTGGCCGGCCG	CTTGGAGGAGGGGCGCCTGGGGCCGCTCATGAATATTAACCGAGCCTGCG	ARHGAP21	NM_020824	5'UTR					10:25051545-25053968	10:25011966-25012395	Unclassified	ARHGAP21;ARHGAP21;ARHGAP21;ARHGAP21	ENST00000396432.2;ENST00000535396.1;ENST00000447364.1;ENST00000445703.2	5'UTR;TSS1500;TSS1500;TSS200	ARHGAP21;ARHGAP21;ARHGAP21;ARHGAP21;ARHGAP21;ARHGAP21;ARHGAP21;ARHGAP21;ARHGAP21	ENST00000396432.2;ENST00000416305.1;ENST00000535396.1;ENST00000376410.2;ENST00000447364.1;ENST00000476499.1;ENST00000463892.1;ENST00000446003.1;ENST00000472150.1	5'UTR;TSS1500;TSS1500;TSS1500;TSS1500;TSS1500;TSS1500;TSS200;TSS200	chr10:25011180-25013470	3
cg04525508	0.887791	-4.15894	4.38257	0.00230716	0.999999	-3.93688	chr3	124774877	-	cg04525508	29733131	14792524	AAATAAACAAAATAAAACTACAAACACACTCCCCACCTCAAAAATTATCA	AAATAAACGAAATAAAACTACGAACGCGCTCCCCGCCTCAAAAATTATCG	I	A	Red	NA	NA	NA	NA	NA	NA	chr3:124774246-124775113	Island	GCGGGGCCGGGGAAGTGAGCGGAGTGAGGCTGCGAGCGCGCTCCCCGCCTCAAAAGTTAT[CG]GGAGCCGCGGGAGGGCTGCCGGGGGCCGGGCTGGCTGGGCGGAGGCGGCCCGCGGCGCCG	AAGTGAGCGGAGTGAGGCTGCGAGCGCGCTCCCCGCCTCAAAAGTTATCG	HEG1	NM_020733	TSS200	high-CpG:126257523-126257704				3:126256904-126258136	3:124774811-124775278	Promoter_Associated	HEG1	ENST00000311127.4	TSS200	HEG1	ENST00000311127.4	TSS200	chr3:124774845-124775535	3
cg26338030	-0.664469	3.55761	-4.37981	0.00231576	0.999999	-3.9372	chr14	105932930	-	cg26338030	49657591	80715155	AAACACAACTACAAACAACACAACAAAATAAACAATAAATAACCCCCCCA	AAACGCAACTACGAACAACACAACGAAATAAACGATAAATAACCCCCCCG	I	C	Grn	NA	NA	NA	NA	NA	NA	chr14:105932793-105933036	Island	ACCATCCTGGGCAAGCGCAGCTACGAGCAGCACAACGGGGTGGACGGTGAGTGGCCCCCC[CG]CCCGGTGAGTGTGGCCCTCCCCGCCCGGTGAGTCCGGCCCGTCCCCGCCCGGGCACCCGC	CGGGGGGGCCACTCACCGTCCACCCCGTTGTGCTGCTCGTAGCTGCGCTT	MTA1	NM_004689	Body					14:105003839-105004515			MTA1	ENST00000414153.2	ExonBnd	MTA1;MTA1;MTA1;MTA1;MTA1	ENST00000552860.1;ENST00000469140.2;ENST00000438610.1;ENST00000552286.1;ENST00000414153.2	5'UTR;5'UTR;3'UTR;5'UTR;ExonBnd	chr14:105932885-105933195	3
cg19522262	-0.686403	1.63805	-4.37968	0.00231616	0.999999	-3.93721	chr4	77512495	+	cg19522262	5776857		CAAAATTATACCACAACAAAAATAACAATATATAATACTTCTTTATAAAC		II			NA	NA	NA	NA	NA	NA		OpenSea	AAGGAGGTTAAATATAATCACCTAAAAGGAACTTGGGAAAAGATCCTTGAATCTGAATGG[CG]TCTATAAAGAAGTATTATACACTGTCATTCTTGCTGTGGCACAACCCTGGGAAAACATTT	AGGGTTGTGCCACAGCAAGAATGACAGTGTATAATACTTCTTTATAGACG	SHROOM3	NM_020859	Body				TRUE							SHROOM3;SHROOM3;SHROOM3;SHROOM3;SHROOM3	ENST00000490690.1;ENST00000485780.1;ENST00000497440.1;ENST00000469923.1;ENST00000481002.1	5'UTR;5'UTR;5'UTR;5'UTR;5'UTR
cg14561349	-0.606298	-4.92984	-4.37489	0.00233112	0.999999	-3.93777	chr2	219081704	-	cg14561349	30661281	17636891	AAAAATAACAACTCCACAAAAAACACACTAATAAACAATAAACATAAACA	AAAAATAACAACTCCGCGAAAAACGCACTAATAAACGATAAACGTAAACG	I	A	Red	NA	NA	NA	NA	NA	NA	chr2:219081653-219082032	Island	AGGCAAGCCTCGGGGAATGACAGCTCCGCGGGGGACGCACTGGTAGGCGGTAGACGTAAG[CG]GGGTCGGTGGGAAAGTAGACGGTGGGGCGGCGGCATCACACATACGCAAGCGCAGCCTCC	GGGAATGACAGCTCCGCGGGGGACGCACTGGTAGGCGGTAGACGTAAGCG	ARPC2;ARPC2	NM_005731;NM_152862	TSS1500;TSS200					2:218789715-218790833	2:219081616-219082629	Promoter_Associated	ARPC2;ARPC2	ENST00000295685.10;ENST00000315717.5	TSS1500;TSS200	ARPC2;ARPC2;ARPC2;ARPC2;ARPC2;ARPC2;ARPC2;ARPC2;ARPC2;ARPC2	ENST00000478612.1;ENST00000480062.1;ENST00000414983.1;ENST00000295685.10;ENST00000465395.1;ENST00000315717.5;ENST00000420104.1;ENST00000489598.1;ENST00000491780.1;ENST00000420201.1	TSS1500;TSS1500;TSS1500;TSS1500;TSS1500;TSS200;TSS200;TSS200;TSS200;TSS200	chr2:219081505-219081935	3
cg12867939	-1.12187	-4.95803	-4.37345	0.00233567	0.999999	-3.93794	chr1	211432532	-	cg12867939	39702977	21686540	CTCAATAACAATTTTATTAACACTTAATTAAAATAACCCAACTACCTACA	CTCGATAACGATTTTATTAACGCTTAATTAAAATAACCCGACTACCTACG	I	A	Red	NA	NA	NA	NA	NA	NA	chr1:211432105-211434134	Island	CGGCGGCCACGCCTCGGTGGCGATTTTATTAGCGCTTGGTTGGGGTGGCCCGGCTGCCTG[CG]AGCGGGGTTTCCCCGCCCCTCCCCCCTTCCCCTCCCCCCAGGCGGCCGGAACCTCCCTGC	CGCAGGCAGCCGGGCCACCCCAACCAAGCGCTAATAAAATCGCCACCGAG	RCOR3;RCOR3;RCOR3;RCOR3	NM_018254;NM_001136225;NM_001136224;NM_001136223	TSS1500;TSS200;TSS200;TSS200					1:209498606-209499940	1:211431659-211432903	Promoter_Associated	RCOR3;RCOR3;RCOR3;RCOR3	ENST00000419091.2;ENST00000367005.4;ENST00000367006.4;ENST00000452621.2	TSS1500;TSS1500;TSS200;TSS200	RCOR3;RCOR3;RCOR3;RCOR3;RCOR3;RCOR3;RCOR3;RCOR3;RCOR3;RCOR3	ENST00000528926.1;ENST00000419091.2;ENST00000528408.1;ENST00000472734.1;ENST00000534478.1;ENST00000533469.1;ENST00000529572.1;ENST00000367005.4;ENST00000367006.4;ENST00000452621.2	TSS1500;TSS1500;TSS1500;TSS1500;5'UTR;5'UTR;TSS1500;TSS1500;TSS200;TSS200	chr1:211432020-211433355	3
cg11017445	0.965564	2.44785	4.37242	0.00233889	0.999999	-3.93806	chr12	8255485	-	cg11017445	85613123		TATAAAAAATAACACATACTACTTTCTTCAAAAATTCTAATATACCTCCC		II			NA	NA	NA	NA	NA	NA		OpenSea	ATATATGTATATGTAAAAAGTAACACATACTGCTTTCTTCAGAGATTCTGATATACCTCC[CG]CTTTTGCCTTCCTGTAGGAGGACTTAAGAGACTTCCTGAACTGCGTCTTTTCTTATCATT	CGGGAGGTATATCAGAATCTCTGAAGAAAGCAGTATGTGTTACTTTTTAC
cg03164238	-0.871567	-1.56844	-4.37183	0.00234076	0.999999	-3.93813	chr19	54494652	+	cg03164238	48710172	17748269	AACCAAACCTAATAAAACTTTCATTTCACTAAAAAACAAAAACAACACCA	AACCGAACCTAATAAAACTTTCATTTCACTAAAAAACAAAAACGACGCCG	I	A	Red	NA	NA	NA	NA	NA	NA	chr19:54494608-54494816	Island	AGTCAGACTTGCTGCCCCGCCCGTCTCCTGCTGCCCGGGAGACTGCGGAGCTGGGACTCT[CG]GCGCCGCTCTTGCCCCTTAGTGAAATGAAAGTCCCATCAGGCTCGGCCCCTTCCTCCCCG	CGGCGCCGCTCTTGCCCCTTAGTGAAATGAAAGTCCCATCAGGCTCGGCC	CACNG6;CACNG6;CACNG6	NM_145815;NM_145814;NM_031897	TSS1500;TSS1500;TSS1500			DMR		19:59186464-59186996	19:54494437-54494782	Unclassified_Cell_type_specific	CACNG6;CACNG6	ENST00000352529.1;ENST00000346968.2	TSS1500;TSS1500	CACNG6;CACNG6	ENST00000352529.1;ENST00000346968.2	TSS1500;TSS1500	chr19:54494540-54496055	3
cg12091869	-0.666391	-4.05052	-4.36956	0.00234792	0.999999	-3.93839	chr6	123317055	+	cg12091869	44771187		CCAAATCAACCTAAAAAATAACTATTATAAACRATAATTCACATTAACAC		II			NA	NA	NA	NA	NA	NA	chr6:123317164-123317753	N_Shore	TACAGAATGTTTCCGTACTCCTTCTACATCAAAATTGCCTCCTACAGGAACGAGAAAATG[CG]TGTCAATGTGAATTACCGTCTACAACAGCTACTCTCCAGGCTGATCTGGGGTCTTGCACA	CAGATCAGCCTGGAGAGTAGCTGTTGTAGACGGTAATTCACATTGACACG	CLVS2	NM_001010852	TSS200								CLVS2;CLVS2	ENST00000368438.1;ENST00000275162.4	TSS1500;TSS200	CLVS2;CLVS2	ENST00000368438.1;ENST00000275162.4	TSS1500;TSS200	chr6:123316780-123317115	3
cg24882192	-0.84531	2.64331	-4.36848	0.00235133	0.999999	-3.93851	chr2	128366324	+	cg24882192	48604573	54734256	TATCAATAACAATATCATAAATAAATCTACACTTCTTAACAAAAAAAACA	TATCAATAACGATATCGTAAATAAATCTACGCTTCTTAACAAAAAAAACG	I	C	Grn	rs138959423	0.0114	NA	NA	NA	NA		OpenSea	TCCTCCACGGGGTATGCAGGCGCCGCTGGTCATCCCGGCCGAGGGGCAGAAAAGCCAAGG[CG]CTCTCCCTGCCAAGAAGCGCAGATCCATCTACGACACCGTCACTGACACGGAGATGGTGG	TGTCAGTGACGGTGTCGTAGATGGATCTGCGCTTCTTGGCAGGGAGAGCG	MYO7B	NM_001080527	Body					2:128082794-128083082	2:128366289-128366389	Unclassified_Cell_type_specific	MYO7B	ENST00000272666.7	5'UTR	MYO7B;MYO7B	ENST00000563538.1;ENST00000272666.7	TSS1500;5'UTR
cg07157183	0.948154	-4.57392	4.36742	0.00235471	0.999999	-3.93864	chr6	167413049	-	cg07157183	75643410	89781598	AAATAAAACCAAAAACTAAAACCAAACCTAACAAATCCACAAAACTTACA	AAATAAAACCGAAAACTAAAACCGAACCTAACGAATCCGCAAAACTTACG	I	T	Red	NA	NA	NA	NA	NA	NA	chr6:167411597-167413422	Island	TGAACCGCATCAAGGTGAGGCCGGAGGCTGGGGCCGGGCCTGGCGGATCCGCAGGGCTTG[CG]TGGACAGCGGGCGTCACAACGGTCGCGGCGAGGAGGCCGCCTCCCTGGCGAGGGACCGGG	CGCAAGCCCTGCGGATCCGCCAGGCCCGGCCCCAGCCTCCGGCCTCACCT	FGFR1OP;FGFR1OP;FGFR1OP	NM_007045;NM_194429;NM_001278690	Body;Body;Body					6:167331418-167333456	6:167412459-167413052	Promoter_Associated	RP1-167A14.2;FGFR1OP	ENST00000444102.1;ENST00000476078.1	TSS1500;TSS200	RP1-167A14.2;FGFR1OP;FGFR1OP	ENST00000444102.1;ENST00000476078.1;ENST00000494781.1	TSS1500;TSS200;5'UTR	chr6:167413005-167413255	3
cg21728483	0.80781	3.07615	4.36463	0.00236356	0.999999	-3.93896	chr16	3739198	-	cg21728483	84731132		AACACAAACACAACCAACAAAATTTAACTTCTATTTTTATACAAAAATAC		II			NA	NA	NA	NA	NA	NA		OpenSea	CCTAGTAATGAAACACAGACACAACCAACAAAGTTTAACTTCTATTTTTGTGCAAGAATA[CG]CTACGTCACATTCCAAAGAAAGCTTAAGTTTATGAGTTTTAAACTTTTTTTTTTTTTTTT	ACACAGACACAACCAACAAAGTTTAACTTCTATTTTTGTGCAAGAATACG	TRAP1;TRAP1	NM_016292;NM_001272049	Body;Body											TRAP1;TRAP1;TRAP1;TRAP1;TRAP1;TRAP1;TRAP1	ENST00000571538.1;ENST00000571011.1;ENST00000576335.1;ENST00000571804.1;ENST00000574941.1;ENST00000576106.1;ENST00000570403.1	5'UTR;3'UTR;TSS200;3'UTR;3'UTR;3'UTR;3'UTR
cg21406217	1.20411	-2.57023	4.36441	0.00236427	0.999999	-3.93899	chr8	28748500	-	cg21406217	39728861	77794878	ATTTCCTCTACAATAAACAAAAAATTTAAATCCTAAAAATAAAATCTCCA	ATTTCCTCTACGATAAACGAAAAATTTAAATCCTAAAAATAAAATCTCCG	I	A	Red	NA	NA	NA	NA	NA	NA	chr8:28748070-28748431	S_Shore	CCAACTCTTCTGGTTTCCTCTACGATGAGCGGAAGGTTTGAATCCTGGAGGTGGGGTCTC[CG]GTGTGGAGTTCTGGAAACTGTGAGGTGATTTGCAGGTGTGTTGGTTTGTTTGGGGTGTGT	CGGAGACCCCACCTCCAGGATTCAAACCTTCCGCTCATCGTAGAGGAAAC	INTS9;INTS9;HMBOX1;HMBOX1;INTS9;HMBOX1	NR_026826;NM_001145159;NM_001135726;NM_024567;NM_018250;NM_024567	TSS1500;TSS1500;5'UTR;1stExon;TSS1500;5'UTR					8:28804219-28804752	8:28748462-28748804	Promoter_Associated	HMBOX1;INTS9;INTS9;INTS9;HMBOX1;INTS9;AC108449.3;HMBOX1;HMBOX1;HMBOX1;HMBOX1	ENST00000355231.5;ENST00000397363.4;ENST00000521777.1;ENST00000521022.1;ENST00000397358.3;ENST00000416984.2;ENST00000558283.1;ENST00000403668.2;ENST00000558662.1;ENST00000523613.1;ENST00000519047.1	TSS1500;TSS1500;TSS1500;TSS1500;1stExon;TSS1500;5'UTR;5'UTR;5'UTR;5'UTR;5'UTR	HMBOX1;INTS9;INTS9;INTS9;INTS9;INTS9;INTS9;INTS9;INTS9;INTS9;INTS9;HMBOX1;INTS9;HMBOX1;AC108449.3;HMBOX1;HMBOX1;HMBOX1;HMBOX1;HMBOX1;HMBOX1	ENST00000355231.5;ENST00000523436.1;ENST00000523303.1;ENST00000397363.4;ENST00000521777.1;ENST00000520983.1;ENST00000518510.1;ENST00000520184.1;ENST00000522363.1;ENST00000521022.1;ENST00000520831.1;ENST00000397358.3;ENST00000416984.2;ENST00000560269.1;ENST00000558283.1;ENST00000403668.2;ENST00000519662.1;ENST00000523613.1;ENST00000560357.1;ENST00000519047.1;ENST00000560269.1	TSS1500;TSS1500;TSS1500;TSS1500;TSS1500;TSS1500;TSS1500;TSS1500;TSS1500;TSS1500;TSS1500;1stExon;TSS1500;1stExon;5'UTR;5'UTR;5'UTR;5'UTR;5'UTR;5'UTR;5'UTR	chr8:28748445-28749330	3
cg07139762	-0.76188	-3.65073	-4.36326	0.00236794	0.999999	-3.93912	chr20	45142244	-	cg07139762	26695248	79759933	CCTAACAAACCAAAAAAACATCCAAATAAAAAACAAAAACAACACATACA	CCTAACGAACCGAAAAAACGTCCAAATAAAAAACAAAAACAACACATACG	I	C	Grn	NA	NA	NA	NA	NA	NA	chr20:45142000-45142337	Island	CACCCGGAAGAGCCTGGCGAACCGGAAGGGCGTCCAGGTAAAAAACAGGAACAGCACATG[CG]CAGAAAGGCCCCCGGGCCGCCTTTCCCGGGGCTCTCCCGGGCCCCCCGCCGGCTTTCCGG	CCTGGCGAACCGGAAGGGCGTCCAGGTAAAAAACAGGAACAGCACATGCG	ZNF334;ZNF334	NM_199441;NM_018102	TSS200;TSS200			DMR		20:44575408-44575744			ZNF334;ZNF334	ENST00000347606.4;ENST00000457685.1	TSS200;TSS200	ZNF334;ZNF334	ENST00000347606.4;ENST00000457685.1	TSS200;TSS200	chr20:45141585-45142415	3
cg02653364	-0.82289	-4.0996	-4.36015	0.00237789	0.999999	-3.93949	chr16	58283706	+	cg02653364	57618134	63647973	TCTCCATACAAACCCAACCAAATTACTAACTTTAAACACACACCTAAACA	TCTCCGTACGAACCCAACCAAATTACTAACTTTAAACGCACACCTAAACG	I	C	Grn	NA	NA	NA	NA	NA	NA	chr16:58283703-58284084	Island	CAGCAGCTGCTATTATTACTATCAATTTAAGAGTTATTGTTAAAGAAGTGAAACTGAACG[CG]CTTAGGTGTGCGCTCAAAGCCAGCAACCTGGCTGGGTCCGCACGGAGACAGGCGGGGCAG	TCTCCGTGCGGACCCAGCCAGGTTGCTGGCTTTGAGCGCACACCTAAGCG	CCDC113;CCDC113	NM_001142302;NM_014157	TSS200;TSS200						16:58283163-58284388	Promoter_Associated_Cell_type_specific	CCDC113;CCDC113	ENST00000219299.4;ENST00000566498.1	TSS200;TSS200	CCDC113;CCDC113;CCDC113;CCDC113	ENST00000219299.4;ENST00000561517.1;ENST00000566498.1;ENST00000569374.1	TSS200;TSS200;TSS200;5'UTR	chr16:58283640-58284130	3
cg03604840	-1.32606	-3.81485	-4.35874	0.00238241	0.999999	-3.93965	chr3	71802533	+	cg03604840	44776235	57629529	AAAATCACAATAACCATACACAAAAAAAATTACCTAAACTAACAAAATCA	AAAATCACGATAACCGTACGCGAAAAAAATTACCTAAACTAACAAAATCG	I	A	Red	NA	NA	NA	NA	NA	NA	chr3:71802560-71804209	N_Shore	TACTCCCAGCTTTCGGGCAGAAGGCTCATTCCAGATATTCCTGTCCCCTCTGAGGCCTCC[CG]ACCCTGCCAGCCCAGGCAACCTCCCCCGCGCACGGCCACCGTGACCCCAGCGCGGGCGCC	GGGGTCACGGTGGCCGTGCGCGGGGGAGGTTGCCTGGGCTGGCAGGGTCG	EIF4E3;EIF4E3;GPR27	NM_173359;NM_001134649;NM_018971	5'UTR;5'UTR;TSS1500			DMR		3:71885176-71887077	3:71802394-71802712	Unclassified_Cell_type_specific	GPR27;EIF4E3;EIF4E3;EIF4E3	ENST00000304411.2;ENST00000295612.3;ENST00000448225.1;ENST00000421769.2	TSS1500;5'UTR;5'UTR;5'UTR	GPR27;EIF4E3;EIF4E3;EIF4E3;EIF4E3	ENST00000304411.2;ENST00000295612.3;ENST00000448225.1;ENST00000496214.2;ENST00000421769.2	TSS1500;5'UTR;5'UTR;5'UTR;5'UTR	chr3:71802525-71802795	3
cg16422272	-1.12207	2.24062	-4.35637	0.00239004	0.999999	-3.93993	chr12	118690409	+	cg16422272	34810919		AAACCCAAAATTCTATCTTCTTTAATCTCAAATCCTCTTATTAACAAAAC		II			NA	NA	NA	NA	NA	NA		OpenSea	TCTATATTAAAATAGATATGTATATTGTATATACTTCTTTATGTATACTTATAATAAAAA[CG]CTTTGTTAACAAGAGGACCTGAGACTAAAGAAGACAGAACTTTGGGCCTTAAATGATATT	CGCTTTGTTAACAAGAGGACCTGAGACTAAAGAAGACAGAACTTTGGGCC	TAOK3	NM_016281	Body								TAOK3	ENST00000359811.4	5'UTR	TAOK3	ENST00000359811.4	5'UTR
cg22607375	1.85668	1.4434	4.35583	0.00239179	0.999999	-3.93999	chr5	100191895	-	cg22607375	37750867		ATTCRCACTTTCAATTTATTCTTAAAAATTAATACATTAACCCACTCCAC		II			NA	NA	NA	NA	NA	NA		OpenSea	ACGGATAGGCAGTTCGCACTTTCAGTTTATTCTTAAGGATTAATGCATTAACCCACTCCA[CG]TGCTTCTCTCCTCCTTTGACCATGAAAGCAGGAATCCAAAGGACACTGTCATTCAGCATG	CGTGGAGTGGGTTAATGCATTAATCCTTAAGAATAAACTGAAAGTGCGAA	ST8SIA4	NM_005668	Body														chr5:100191700-100191930	3
cg13534503	-0.705968	2.84548	-4.35574	0.00239208	0.999999	-3.94	chr9	139535765	+	cg13534503	84810107	65780161	AAACATACACTATAAATACACTATAAAATTTACAAACACCAACCCCCACA	AAACGTACACTATAAATACACTATAAAATTTACGAACACCGACCCCCGCG	I	A	Red	NA	NA	NA	NA	NA	NA		OpenSea	CGGGAGCCAGTGTCTGTAAACTCCACCATCGCGGGGGCCGGTCCCCGTAAACTCCACCGT[CG]CGGGGGCCGGTGTCCGTAAACTCCACAGTGCACTCACAGTGCACGCCCAGAGAGCAGCAG	CGCGGGGGCCGGTGTCCGTAAACTCCACAGTGCACTCACAGTGCACGCCC								9:138655019-138655596											chr9:139535533-139536133	6
cg15673353	-0.712364	-4.75476	-4.35501	0.00239445	0.999999	-3.94009	chr12	6961348	-	cg15673353	80695200	86622266	AAACAATAAAAACCACCATATATAAAAAAACTACTACCAATATCATAACA	AAACGATAAAAACCGCCGTATATAAAAAAACTACTACCGATATCATAACG	I	A	Red	NA	NA	NA	NA	NA	NA	chr12:6961005-6961873	Island	GGAGGGGACTGGGAACGGTGGGAGCCGCCGTGTGTGGAGAAGCTGCTGCCGGTGTCATGG[CG]GAGCTGAGTGAGGAGGCGCTGCTGTCAGTATTACCGACGATCCGGGTCCCTAAGGCTGGA	CGCCATGACACCGGCAGCAGCTTCTCCACACACGGCGGCTCCCACCGTTC	CDCA3;CDCA3;CDCA3;CDCA3;CDCA3;USP5;USP5	NM_031299;NM_001297602;NM_001297604;NM_001297603;NR_123727;NM_001098536;NM_003481	TSS200;TSS200;TSS200;TSS200;TSS200;1stExon;1stExon					12:6831111-6832160	12:6960396-6962374	Promoter_Associated	CDCA3;CDCA3;CDCA3;U47924.25;CDCA3;USP5;USP5	ENST00000540683.1;ENST00000229265.5;ENST00000535406.1;ENST00000422785.2;ENST00000538862.1;ENST00000229268.8;ENST00000389231.5	TSS1500;TSS1500;TSS1500;TSS1500;TSS200;1stExon;1stExon	CDCA3;CDCA3;CDCA3;CDCA3;U47924.25;CDCA3;CDCA3;USP5;USP5;USP5	ENST00000540683.1;ENST00000229265.5;ENST00000535406.1;ENST00000536241.1;ENST00000422785.2;ENST00000545368.1;ENST00000538862.1;ENST00000229268.8;ENST00000389231.5;ENST00000542087.1	TSS1500;TSS1500;TSS1500;TSS1500;TSS1500;TSS1500;TSS200;1stExon;1stExon;1stExon	chr12:6961065-6961410	3
cg22315440	0.69858	-5.01695	4.35235	0.00240304	0.999999	-3.9404	chr1	53018720	+	cg22315440	49740918	99784871	AATACAATTCACAACACAACAAACATAACAATAAAATCCTAAACTAATCA	AATACAATTCGCGACGCGACGAACATAACGATAAAATCCTAAACTAATCG	I	T	Red	NA	NA	NA	NA	NA	NA	chr1:53018258-53019599	Island	CTCTCCCTCCGCCTCCTGCTGCCGCCGCCGTCGCCGCTGCCGCCGCTGGAGGCCGGGACA[CG]ACTAGCTCAGGACTCCACCGCCATGTCCGCCGCGCCGCGAACTGCATTGTGGGGGGGAAG	AATGCAGTTCGCGGCGCGGCGGACATGGCGGTGGAGTCCTGAGCTAGTCG	ZCCHC11;ZCCHC11;ZCCHC11;ZCCHC11	NM_001009881;NM_015269;NM_001009881;NM_015269	5'UTR;5'UTR;1stExon;1stExon	high-CpG:52791218-52791374				1:52790847-52792187	1:53018504-53019286	Promoter_Associated	ZCCHC11;ZCCHC11;ZCCHC11;ZCCHC11	ENST00000257177.4;ENST00000355809.4;ENST00000371544.3;ENST00000371544.3	TSS200;TSS200;5'UTR;1stExon	ZCCHC11;ZCCHC11;ZCCHC11;ZCCHC11;ZCCHC11;ZCCHC11;ZCCHC11;ZCCHC11;ZCCHC11;ZCCHC11;ZCCHC11;ZCCHC11	ENST00000257177.4;ENST00000355809.4;ENST00000484723.2;ENST00000473856.1;ENST00000528642.1;ENST00000470626.1;ENST00000371544.3;ENST00000524582.1;ENST00000473856.1;ENST00000528642.1;ENST00000470626.1;ENST00000371544.3	TSS200;TSS200;5'UTR;5'UTR;5'UTR;5'UTR;5'UTR;5'UTR;1stExon;1stExon;1stExon;1stExon	chr1:53018160-53018975	3
cg01036050	1.25248	4.01458	4.35172	0.00240507	0.999999	-3.94047	chr6	157472067	-	cg01036050	78657938	33780934	AACCTAAACATTTTCTCTAAAACTATTAACAATCATACCATCTAACCACA	AACCTAAACGTTTTCTCTAAAACTATTAACGATCGTACCGTCTAACCGCG	I	A	Red	rs112224984	0.0137	NA	NA	NA	NA		OpenSea	GACTTGCTGCGGGACCTGGGCGTTTTCTCTGAAACTGTTAACGATCGTGCCGTCTGGCCG[CG]AAAGGAACACCCAAACCAAGAAAGCGAAACACCTAACAGAAAATCCATCTCCAAGGGGGT	CGCGGCCAGACGGCACGATCGTTAACAGTTTCAGAGAAAACGCCCAGGTC	ARID1B;ARID1B;ARID1B	NM_017519;NM_175863;NM_020732	Body;Body;Body					6:157513698-157513786			ARID1B	ENST00000478761.1	5'UTR	ARID1B;ARID1B	ENST00000478761.1;ENST00000452544.1	5'UTR;5'UTR
cg09639725	-0.884241	-3.2343	-4.34958	0.00241205	0.999999	-3.94072	chr10	134901294	-	cg09639725	58643187	28807100	AAACAAACACAAAACAAAATATCTCTTTAAATACACTCTACAATATAACA	AAACGAACGCGAAACGAAATATCTCTTTAAATACGCTCTACAATATAACG	I	A	Red	NA	NA	NA	NA	NA	NA	chr10:134901198-134902619	Island	TCTGGTGCTGGGGAGCGAGCGCGGAGCGAGGTGTCTCTTTAAATACGCTCTGCAGTGTGA[CG]GCGGCCGCCCGGCTGGAAGAGCCATCCCCACCCTGCGGCAGGAGCCCGCCCGCCGCCATC	GAGCGAGCGCGGAGCGAGGTGTCTCTTTAAATACGCTCTGCAGTGTGACG	GPR123	NM_001083909	TSS200			DMR		10:134751189-134753216			RP13-439H18.4;GPR123	ENST00000444433.1;ENST00000392607.3	TSS1500;TSS200	RP13-439H18.4;GPR123	ENST00000444433.1;ENST00000392607.3	TSS1500;TSS200	chr10:134901220-134901975	3
cg24445560	1.17167	2.83394	4.34665	0.00242162	0.999999	-3.94107	chr12	93742925	+	cg24445560	62783969		CATTAATCATCTTATCTACCAAAAAATATAACTAACTACAAAAATACAAC		II			NA	NA	NA	NA	NA	NA		OpenSea	TGACATGTTTACAAATATTCTTCAGAAGAGTAACATTTTAAATGGCAATGGCGAGGGTAA[CG]CTGCATTTTTGTAGCCAGTCATATTTCTTGGCAGACAAGATGACTAATGACAATCACAAG	CGCTGCATTTTTGTAGCCAGTCATATTTCTTGGCAGACAAGATGACTAAT	LOC643339	NR_040096	Body								snoU13;RP11-486A14.2;RP11-486A14.2;RP11-486A14.2	ENST00000459521.1;ENST00000549806.1;ENST00000548890.1;ENST00000552835.1	TSS1500;3'UTR;3'UTR;3'UTR	snoU13;RP11-486A14.2;RP11-486A14.2;RP11-486A14.2	ENST00000459521.1;ENST00000549806.1;ENST00000548890.1;ENST00000552835.1	TSS1500;3'UTR;3'UTR;3'UTR	chr12:93742845-93743130	3
cg27255505	-0.691159	2.22577	-4.34594	0.00242393	0.999999	-3.94115	chr3	73737416	-	cg27255505	13733984		TTAAAAAAACAAATTCCTTCCATATTATTCTTACACTAAAAATTAAAAAC		II			NA	NA	NA	NA	NA	NA		OpenSea	GCATGGGATATTTGAAAGGGCAAATTCCTTCCATATTGTTCTTACACTAGAAGTTAAGGG[CG]CAGGGGGCATAGGTTAGGTGTGTGGGGTCTGGGGTCAGACCGTTTGCTTTGAGTCTTGTT	CGCCCTTAACTTCTAGTGTAAGAACAATATGGAAGGAATTTGCCCTTTCA							TRUE														chr3:73736531-73737567	3
cg10385809	-1.6411	2.63227	-4.3453	0.00242601	0.999999	-3.94123	chr2	55562239	-	cg10385809	94771422		ATTTTCTTTTTCAATATCTTTCACTCTTACTTCTACACTTATCTAAAACC		II			NA	NA	NA	NA	NA	NA		OpenSea	TGAAGAATTTTGTTTTCTTTTTCAATGTCTTTCACTCTTGCTTCTGCACTTATCTGGGAC[CG]CTGCCTTAAGGAAGACACTGTTTGATTCAGATGTTCATTTTCCTGTTCCAGTATCTTAAT	CGGTCCCAGATAAGTGCAGAAGCAAGAGTGAAAGACATTGAAAAAGAAAA	CCDC88A;CCDC88A;CCDC88A	NM_018084;NM_001135597;NM_001254943	Body;Body;Body	low-CpG:55415743-55415748										CCDC88A;CCDC88A	ENST00000426576.1;ENST00000468534.1	TSS1500;TSS1500
cg01635599	-0.669474	-2.78193	-4.3452	0.00242635	0.999999	-3.94124	chr14	32546110	-	cg01635599	92782483	47640255	AAAAACAAAAACAAAAACAAAACCATACCAAATACACAACACAAAAAACA	AAAAACGAAAACAAAAACGAAACCGTACCGAATACGCGACGCGAAAAACG	I	T	Red	rs137948842	0.0357	NA	NA	NA	NA	chr14:32545276-32547141	Island	CCCAGGCTCCCGGGAGACGAGGGCAGGGGCGGGGCCGTGCCGGGTGCGCGGCGCGGGAGG[CG]TCGCGAGGTGAAGGGGCGGGGACGGGGGATTGTGGGGAGGGCAGCGCGGGTTCGCGCGCG	CGCCTCCCGCGCCGCGCACCCGGCACGGCCCCGCCCCTGCCCTCGTCTCC	ARHGAP5;ARHGAP5;ARHGAP5-AS1	NM_001173;NM_001030055;NR_027263	TSS1500;TSS1500;TSS1500					14:31615028-31617250			ARHGAP5;ARHGAP5;ARHGAP5;ARHGAP5;ARHGAP5-AS1;ARHGAP5	ENST00000432921.1;ENST00000433497.1;ENST00000556611.1;ENST00000539826.2;ENST00000553596.1;ENST00000396582.2	TSS1500;TSS1500;TSS200;TSS200;TSS200;TSS200	ARHGAP5;ARHGAP5;ARHGAP5;ARHGAP5;ARHGAP5;ARHGAP5-AS1;ARHGAP5;ARHGAP5	ENST00000345122.3;ENST00000433497.1;ENST00000556191.1;ENST00000556611.1;ENST00000539826.2;ENST00000553596.1;ENST00000396582.2;ENST00000555814.1	TSS1500;TSS1500;TSS1500;TSS200;TSS200;TSS200;TSS200;5'UTR	chr14:32545305-32546335	3
cg06580782	-0.771682	-5.07732	-4.34506	0.00242682	0.999999	-3.94125	chr3	39093495	+	cg06580782	85689837	65809546	CTATATTCTACCAATAATAAACCACCATCTTACATATTAACACTCCAACA	CTATATTCTACCGATAATAAACCGCCATCTTACATATTAACACTCCGACG	I	T	Red	NA	NA	NA	NA	NA	NA	chr3:39093469-39094025	Island	CCCTTGGCCAAAGGGAAAGGGGCAGGACATCCTCCCGCTCTGAGCCACCTCCGGAAGTGA[CG]TCGGAGTGTCAACATGCAAGATGGCGGCCCATCACCGGCAGAACACAGCAGGGCGGAGGA	CGTCGGAGTGTCAACATGCAAGATGGCGGCCCATCACCGGCAGAACACAG	WDR48	NM_020839	TSS200	high-CpG:39068484-39068702				3:39068216-39069050	3:39092908-39094361	Promoter_Associated	WDR48;WDR48;WDR48	ENST00000418020.1;ENST00000302313.5;ENST00000302313.5	TSS200;5'UTR;1stExon	WDR48;WDR48;WDR48;WDR48;WDR48;WDR48;WDR48	ENST00000441361.1;ENST00000423296.2;ENST00000418020.1;ENST00000433841.2;ENST00000420940.2;ENST00000302313.5;ENST00000302313.5	TSS1500;TSS200;TSS200;TSS200;TSS200;5'UTR;1stExon	chr3:39093340-39093595	3
cg03336586	0.740326	3.25569	4.34286	0.00243402	0.999999	-3.94151	chr1	3732904	-	cg03336586	62724581	57803580	CCAAAACCTTCTACAAAATATATATCTTACACAAATTCATCATACAACCA	CCGAAACCTTCTACAAAATATATATCTTACGCAAATTCATCGTACAACCG	I	A	Red	NA	NA	NA	NA	NA	NA	chr1:3731458-3732015	S_Shore	CTGGCTGCAGTGCCGGGGCCTTCTGCAGAATGTGTGTCTTGCGCAGGTTCATCGTGCAGC[CG]GCTGGGCCCATCAGGTGAGCTTTCCATGCCTGCAGCAGAGGAGGCACACAGAGTGTTAAT	CCGGGGCCTTCTGCAGAATGTGTGTCTTGCGCAGGTTCATCGTGCAGCCG	KIAA0562	NM_014704	Body					1:3722688-3723371						CEP104;CEP104	ENST00000484420.1;ENST00000484420.1	3'UTR;1stExon
cg17596510	-0.862978	1.23207	-4.34198	0.00243692	0.999999	-3.94162	chr2	180104974	+	cg17596510	97767140		AAACCTCCAATAACTCTCTATTACCTATAAATCATCATCTAAATTTCTTC		II			NA	NA	NA	NA	NA	NA		OpenSea	TTGGAAGAGGAGAGAAAAGCTAAGATTCTTCACAGATTAAGAAGCTCTCTGAATAACAGA[CG]AAGAAACTTAGATGATGATCTACAGGCAACAGAGAGTCACTGGAGGTTTTCTAAAAGGAG	AACCTCCAGTGACTCTCTGTTGCCTGTAGATCATCATCTAAGTTTCTTCG	SESTD1	NM_178123	5'UTR								SESTD1	ENST00000428443.2	5'UTR	SESTD1;SESTD1;SESTD1;SESTD1	ENST00000435047.1;ENST00000440010.1;ENST00000452991.1;ENST00000428443.2	5'UTR;5'UTR;5'UTR;5'UTR			chr2:180104534-180105026	5	chr2:180102009-180105199	6
cg03697316	0.694616	-4.49915	4.33999	0.00244348	0.999999	-3.94185	chr22	21336741	+	cg03697316	84627166	78749426	TAAACATCAAATACTCAACACTATCCAAACAACTATAATCAAAATCCACA	TAAACGTCAAATACTCGACACTATCCGAACAACTATAATCGAAATCCACG	I	C	Grn	NA	NA	NA	NA	NA	NA	chr22:21336181-21336939	Island	GGGGGGGCAGATCGGGGCTGCGGCCCTGGCAGGCGGCGCGCGGTCCAAGGTAGCCCCGAG[CG]TGGACTTCGACCATAGCTGCTCGGACAGTGTCGAGTACCTGACGCTCAACTTCGGGCCCT	TGAGCGTCAGGTACTCGACACTGTCCGAGCAGCTATGGTCGAAGTCCACG	LZTR1	NM_006767	1stExon	high-CpG:19666196-19667115				22:19666190-19666865	22:21334747-21337281	Promoter_Associated	LZTR1;LZTR1;LZTR1	ENST00000215739.8;ENST00000389355.3;ENST00000479606.1	1stExon;1stExon;5'UTR	LZTR1;LZTR1;LZTR1;LZTR1;LZTR1;LZTR1;LZTR1	ENST00000215739.8;ENST00000414985.1;ENST00000493460.1;ENST00000493460.1;ENST00000443265.1;ENST00000389355.3;ENST00000479606.1	1stExon;1stExon;1stExon;5'UTR;1stExon;1stExon;5'UTR	chr22:21336645-21337135	3
cg21386140	-0.754586	-3.09839	-4.33569	0.00245774	0.999999	-3.94236	chr1	154733240	+	cg21386140	62698530	68652231	ATAAAAACACCCAAACCAACATACAAACAAATAAAACTCCACAAAAAACA	ATAAAAACGCCCGAACCGACGTACGAACAAATAAAACTCCACAAAAAACG	I	T	Red	NA	NA	NA	NA	NA	NA	chr1:154732822-154733436	Island	CAACACCGCGGGGACGCCCGGGAGGCTACTGAAGAGCCAGTGGCGCCTGCCTCGATCACA[CG]TCCCCTGTGGAGCTCCACCTGCCCGCACGCCGGCTCGGGCGCTCCCATAAGCGGCCGGCC	CGTCCCCTGTGGAGCTCCACCTGCCCGCACGCCGGCTCGGGCGCTCCCAT	KCNN3;KCNN3	NM_002249;NM_170782	Body;Body			DMR		1:152999457-153000026	1:154732754-154733530	Unclassified							chr1:154733205-154733455	3
cg13996003	-1.0154	1.52623	-4.33424	0.00246255	0.999999	-3.94253	chr10	112034540	-	cg13996003	43765596		CTTCTTTCCCTTCTTTTACTAAAAATACAAAACCATACCTTTCATAAATC		II			NA	NA	NA	NA	NA	NA		OpenSea	CTTTCCCCAACCTTCTTTCCCTTCTTTTACTAGAGGTGCAGGACCATGCCTTTCATGAAT[CG]TTATTCTCTATGTCAGCTCTTCTCTCCCTTGGAGACTTGAAAAACATCATCATATGATAC	CGATTCATGAAAGGCATGGTCCTGCACCTCTAGTAAAAGAAGGGAAAGAA	MXI1;MXI1;MXI1	NM_130439;NM_001008541;NM_005962	Body;Body;Body				TRUE				MXI1	ENST00000485566.1	5'UTR	MXI1;MXI1;MXI1	ENST00000460667.1;ENST00000484030.1;ENST00000485566.1	5'UTR;5'UTR;5'UTR
cg11886490	-0.943086	2.54668	-4.33303	0.0024666	0.999999	-3.94267	chr1	51215526	+	cg11886490	74630911		TCRTAAATTATATCACTTAATACAACAACCCAACRAAATATTTATTCTAC		II			NA	NA	NA	NA	NA	NA		OpenSea	AAAAAAAAAAAACACGATTCTCAGCCTCAATCTCTTCTTCTGCAAAGTGGAAATGACAAC[CG]TAGAACAAACACTTCGTTGGGTTGCTGTATTAAGTGACATAATTCACGAAAAATGTTTTG	CGTGAATTATGTCACTTAATACAGCAACCCAACGAAGTGTTTGTTCTACG	FAF1	NM_007051	Body								U6	ENST00000517016.1	TSS1500	U6;FAF1	ENST00000517016.1;ENST00000487898.1	TSS1500;3'UTR					chr1:51215193-51216238	6
cg02198983	0.57884	-4.70461	4.33232	0.00246896	0.999999	-3.94275	chr2	201936430	-	cg02198983	6770310		AACCTACCAACTACAACRCAACAACCAACCCTCTCATTAAATAAAAACAC		II			NA	NA	NA	NA	NA	NA	chr2:201936024-201936376	S_Shore	CCTCCCGCAGCAGCCTGCCAACTGCAGCGCAACAACCAACCCTCTCATTGGGTGAGAACA[CG]CTCTCAACAACAGCCTCCCTTATTGGCTGCAGTATGCCGGCAGCCCCGCCCTGTGTGCGG	GCCTGCCAACTGCAGCGCAACAACCAACCCTCTCATTGGGTGAGAACACG	NDUFB3;FAM126B	NM_002491;NM_173822	TSS200;TSS200					2:201644270-201644784	2:201935697-201937129	Promoter_Associated	NDUFB3;NDUFB3;NDUFB3;FAM126B	ENST00000433898.1;ENST00000454214.1;ENST00000237889.4;ENST00000418596.2	TSS1500;TSS1500;TSS200;TSS200	NDUFB3;NDUFB3;NDUFB3;NDUFB3;FAM126B;FAM126B;FAM126B;FAM126B;FAM126B;FAM126B;FAM126B	ENST00000433898.1;ENST00000454214.1;ENST00000450023.1;ENST00000237889.4;ENST00000453765.1;ENST00000474118.1;ENST00000452799.1;ENST00000446678.1;ENST00000286181.3;ENST00000418596.2;ENST00000485636.1	TSS1500;TSS1500;5'UTR;TSS200;TSS200;TSS200;TSS200;TSS200;TSS200;TSS200;TSS200	chr2:201936285-201937055	3
cg04907505	-0.686526	-5.23032	-4.33042	0.00247531	0.999999	-3.94298	chr12	69004265	+	cg04907505	17619278	47794538	TAATACAAACTATAATCACCAACTCATCCAATCTATTAATATTCACATCA	TAATACAAACTATAATCACCGACTCGTCCAATCTATTAATATTCGCGTCG	I	T	Red	NA	NA	NA	NA	NA	NA	chr12:69004220-69005377	Island	CTAGGTGTAGAAAATGCGCGCTCTCCGTTACTTCTCGGTTACTTTGCCCAGCACAAAGGA[CG]ACGCGAATACCAACAGACTGGACGAGTCGGTGACTACAGTTTGCATTAAGAGGCGGCGCC	CGACGCGAATACCAACAGACTGGACGAGTCGGTGACTACAGTTTGCATTA	RAP1B;RAP1B	NM_015646;NM_001010942	TSS1500;TSS1500					12:67290463-67291764	12:69003650-69005634	Promoter_Associated	RAP1B;RAP1B;RAP1B;RAP1B;RAP1B;RAP1B;RAP1B;RAP1B;RAP1B	ENST00000250559.9;ENST00000393436.5;ENST00000341355.5;ENST00000543393.1;ENST00000378985.3;ENST00000539091.1;ENST00000456697.2;ENST00000543697.1;ENST00000541216.1	TSS1500;TSS1500;TSS1500;TSS1500;TSS1500;TSS1500;TSS1500;TSS1500;TSS1500	RAP1B;RAP1B;RAP1B;RAP1B;RAP1B;RAP1B;RAP1B;RAP1B;RAP1B;RAP1B;RAP1B;RAP1B;RAP1B;RAP1B;RAP1B;RAP1B	ENST00000250559.9;ENST00000460800.1;ENST00000393436.5;ENST00000501412.2;ENST00000489473.2;ENST00000545270.1;ENST00000538980.1;ENST00000542018.1;ENST00000534899.1;ENST00000540781.1;ENST00000485252.2;ENST00000456697.2;ENST00000541386.1;ENST00000543697.1;ENST00000545720.1;ENST00000541216.1	TSS1500;TSS1500;TSS1500;TSS1500;TSS1500;TSS1500;TSS1500;TSS1500;TSS1500;TSS1500;TSS1500;TSS1500;TSS1500;TSS1500;TSS1500;TSS1500	chr12:69003780-69004755	3
cg26648054	-0.715245	-3.65598	-4.32933	0.00247896	0.999999	-3.94311	chr17	7117995	+	cg26648054	7633926	91758324	TACCATAATAACCAACAACAACTAAAACTACATAACAAACTAAAAAACCA	TACCATAATAACCGACGACGACTAAAACTACGTAACGAACTAAAAAACCG	I	A	Red	NA	NA	NA	NA	NA	NA	chr17:7117596-7118085	Island	TCTTTCCCCCACTGTATCCCCACCCCCACTTGTTCTGCTCCGCCTTCCGCCACCCTCGCC[CG]GCCCTCCAGTCCGCCACGCAGCTTCAGTCGTCGCCGGTTACCATGGCAACGGCGGCAGCA	TGCCATGGTAACCGGCGACGACTGAAGCTGCGTGGCGGACTGGAGGGCCG	DLG4;DLG4	NM_001365;NM_001128827	Body;Body				TRUE	17:7058034-7058785	17:7117513-7118569	Promoter_Associated				DLG4	ENST00000451807.1	TSS1500	chr17:7117645-7118115	3
cg22927494	0.724402	1.93922	4.3275	0.00248513	0.999999	-3.94332	chr4	165735975	+	cg22927494	1682278		ATAAAACTAAAAAACTACTTCCCACATATTAATAAATAATTATTATCRCC		II			NA	NA	NA	NA	NA	NA		OpenSea	AAGAACCTTGGAGACCTGAAGCATCTGTGTTTCTTCCCTGTACCACCACCGCCTGAGCCC[CG]GCGACAATAATCACTCACTAACATGTGGGAAGCAGCCTCCCAGTCTCACTGGCTCTCCTC	TGAGACTGGGAGGCTGCTTCCCACATGTTAGTGAGTGATTATTGTCGCCG							TRUE
cg17107307	0.68819	3.13031	4.32202	0.00250362	0.999999	-3.94397	chr1	11473348	+	cg17107307	26753520		AAAAAAAAATTTCACTTTTTCTCCATAATACRCTACTTTAATATTTAATC		II			NA	NA	NA	NA	NA	NA		OpenSea	ATTGGTGTGAAGCACATGGCCGACCACGTGTTGTATCTGAATCTAGGTCGACCCACTGTG[CG]ATTAAACACCAAAGTAGCGTATTATGGAGAAAAAGTGAAATTCTCTCCCTCCTTTATCCC	GGAGAGAATTTCACTTTTTCTCCATAATACGCTACTTTGGTGTTTAATCG							TRUE	1:11395859-11395936													chr1:11473117-11474543	4
cg03825413	0.659356	-3.00062	4.32122	0.00250632	0.999999	-3.94407	chr20	34824343	+	cg03825413	99778558	37659190	CACCAAAAATTCTCCAACTTTAACATCTAACTAAAACAACAAAAAAAACA	CACCGAAAATTCTCCAACTTTAACGTCTAACTAAAACGACGAAAAAAACG	I	A	Red	NA	NA	NA	NA	NA	NA	chr20:34824287-34824622	Island	GCATCCGGCGGAACCTGCAGGCACGGGCCATTCTTCCCGCGACCCAGGGCTCTGCCGGAC[CG]CTTCCCCCGTCGCTCCAGTCAGACGCCAAAGCTGGAGAACTTCCGGTGCGTTTCCGCTGT	CACCGGAAGTTCTCCAGCTTTGGCGTCTGACTGGAGCGACGGGGGAAGCG	C20orf4	NM_015511	TSS200					20:34287702-34288109	20:34824105-34824763	Promoter_Associated	C20orf4;C20orf4;C20orf4	ENST00000397286.3;ENST00000320849.4;ENST00000373932.3	TSS200;TSS200;TSS200	C20orf4;C20orf4;C20orf4	ENST00000397286.3;ENST00000320849.4;ENST00000373932.3	TSS200;TSS200;TSS200	chr20:34823800-34824710	3
cg24853644	0.732197	-4.46749	4.32086	0.00250756	0.999999	-3.94411	chr8	133787923	-	cg24853644	5675337	7749935	AAAAAAAAACCAAATCAATAAAAAACAACAACAACTAAACCAACAAACCA	AAAAAAAAACCGAATCGATAAAAAACGACGACGACTAAACCGACAAACCG	I	C	Grn	NA	NA	NA	NA	NA	NA	chr8:133787441-133787891	S_Shore	GGCTGCTGTGCAGAGAGGAGGCCGAGTCGGTAAGAGGCGGCGGCGGCTGAGCCGGCAGGC[CG]CCTGGCCCCCGCCGGGCCGCCCGGGACGCCCCCATTCTGGTGTCTCTCTTTCCGGCCCGC	CGGCCTGCCGGCTCAGCCGCCGCCGCCTCTTACCGACTCGGCCTCCTCTC	PHF20L1;PHF20L1;PHF20L1	NM_032205;NM_016018;NM_198513	5'UTR;5'UTR;5'UTR					8:133856624-133857198	8:133786950-133788583	Promoter_Associated	PHF20L1;PHF20L1;PHF20L1;PHF20L1;PHF20L1;PHF20L1;PHF20L1;PHF20L1	ENST00000395383.1;ENST00000395379.1;ENST00000395386.2;ENST00000315808.10;ENST00000337920.4;ENST00000395376.1;ENST00000395382.3;ENST00000220847.7	5'UTR;5'UTR;5'UTR;5'UTR;5'UTR;5'UTR;5'UTR;5'UTR	PHF20L1;PHF20L1;PHF20L1;PHF20L1;PHF20L1;PHF20L1;PHF20L1;PHF20L1;PHF20L1	ENST00000395383.1;ENST00000395379.1;ENST00000395386.2;ENST00000315808.10;ENST00000337920.4;ENST00000395376.1;ENST00000485595.1;ENST00000395382.3;ENST00000220847.7	5'UTR;5'UTR;5'UTR;5'UTR;5'UTR;5'UTR;5'UTR;5'UTR;5'UTR	chr8:133787725-133788430	3
cg11806762	0.726632	1.38439	4.32034	0.00250933	0.999999	-3.94417	chr11	27732958	+	cg11806762	28656137		AATTCATTTCCAAAAATACTACTTTAAAATCATTTTAATCTTTACTAACC		II			NA	NA	NA	NA	NA	NA		OpenSea	ATTATGAAAACTGGGCTTCAAAAAGGGTAGGTGACAATTAGCTATTTGAAAATCTCTCAT[CG]GTTAGCAAAGATCAAAATGATTCTAAAGTAGCACTCCTGGAAATGAATTGTGAGACTCAT	CGGTTAGCAAAGATCAAAATGATTCTAAAGTAGCACTCCTGGAAATGAAT	BDNF;BDNF;BDNF;BDNF;BDNF	NM_170731;NM_170732;NM_001143806;NM_001143807;NM_001143805	Body;5'UTR;5'UTR;5'UTR;5'UTR				TRUE				BDNF;BDNF;BDNF;RP11-587D21.4	ENST00000532997.1;ENST00000395981.3;ENST00000525950.1;ENST00000530663.1	5'UTR;5'UTR;5'UTR;3'UTR	BDNF;BDNF;BDNF;RP11-587D21.4	ENST00000532997.1;ENST00000395978.3;ENST00000525950.1;ENST00000530663.1	5'UTR;5'UTR;5'UTR;3'UTR
cg22401835	1.37442	3.26085	4.31493	0.00252779	0.999999	-3.94481	chr8	144312920	+	cg22401835	4799140	25617170	ATATCAAAACACTAAAAATACATAATATCAAACATCTATTCCTATACACA	ATATCGAAACGCTAAAAATACGTAATATCGAACATCTATTCCTATACACG	I	T	Red	NA	NA	NA	NA	NA	NA	chr8:144311708-144311985	S_Shore	TACAACATGGACAAACGACGTAAAGAGCTATTTCCCTGACGAGGACACGCAGAAGGCAAA[CG]TGCACAGGAACAGATGTTCGACACCACGCACCCTCAGCGTTCCGACACTAGAACCACGGT	CGTGCACAGGAACAGATGTTCGACACCACGCACCCTCAGCGTTCCGACAC								8:144384274-144384335											chr8:144311880-144312980	6
cg19167034	0.863207	2.73412	4.31255	0.00253594	0.999999	-3.9451	chr1	119658647	-	cg19167034	96741939		TCACTAAAAACTAATTTCAAAATTAACTAACATAAACATTATACRTTTAC		II			NA	NA	NA	NA	NA	NA		OpenSea	CTCTCACACCCTCACTAAAGGCTGATTTCAGAATTGACTAGCATAAGCATTATGCGTTTG[CG]CTATTGTGTAAGCATACACTAGACCTTCACTCTAAGTACATTTGTATAGTAAGGAATATG	CGCAAACGCATAATGCTTATGCTAGTCAATTCTGAAATCAGCCTTTAGTG	WARS2;WARS2	NM_201263;NM_015836	Body;Body				TRUE				WARS2	ENST00000537870.1	5'UTR	WARS2;WARS2	ENST00000495746.1;ENST00000537870.1	3'UTR;5'UTR
cg00477971	-0.780602	2.34457	-4.31227	0.00253692	0.999999	-3.94513	chr14	76674021	-	cg00477971	7748966		ACTTCAAAACATATAAAAATCAATTTTCTATAATCCCACTTAATCACACC		II			rs117078805	0.020399	NA	NA	NA	NA		OpenSea	TGAATCTCAGTACTTCAGAGCATGTAAAAATCAATTTTCTGTGATCCCACTTAATCACAC[CG]TGTTTTCTTTTTTTAGATTTCAGCTAGCAATTTTGCAGGGGTTGGAGACCAATAGCGATG	CGGTGTGATTAAGTGGGATCACAGAAAATTGATTTTTACATGCTCTGAAG	GPATCH2L;GPATCH2L;GPATCH2L	NR_110314;NM_017926;NM_017972	Body;3'UTR;3'UTR								RP11-361H10.2;C14orf118;C14orf118;C14orf118	ENST00000553767.1;ENST00000556675.1;ENST00000556372.1;ENST00000261530.7	TSS1500;5'UTR;5'UTR;3'UTR	RP11-361H10.2;C14orf118;C14orf118;C14orf118	ENST00000553767.1;ENST00000556675.1;ENST00000556372.1;ENST00000261530.7	TSS1500;5'UTR;5'UTR;3'UTR					chr14:76668030-76678292	6
cg04190995	-0.682633	1.91908	-4.30689	0.00255548	0.999999	-3.94577	chr9	108117492	-	cg04190995	84792489		TACATATAACTCTCATAAAATCCRAATAAATCACAACCAAAAACATATTC		II			NA	NA	NA	NA	NA	NA		OpenSea	ATGCATGGACATACATATGGCTCTCATAGAATCCGAGTAAATCACAACCAAAGGCATATT[CG]TAGTTCTTTGCTTAAAATCTCTTATTGATTAGTGTATACTGTCCTCTCAGAAGTTGAACC	ACATATGGCTCTCATAGAATCCGAGTAAATCACAACCAAAGGCATATTCG	SLC44A1;SLC44A1	NM_080546;NM_001286730	Body;Body								SLC44A1	ENST00000343170.7	TSS1500	SLC44A1	ENST00000343170.7	TSS1500			chr9:108117255-108117787	4
cg18634249	-0.598413	-2.96438	-4.30437	0.00256423	0.999999	-3.94607	chr1	154155725	+	cg18634249	82631187	9766588	TAAACTACCTTCCCACCTACCTAACAATAAAAAAACACAACAAAAAAACA	TAAACTACCTTCCCGCCTACCTAACGATAAAAAAACGCGACAAAAAAACG	I	T	Red	NA	NA	NA	NA	NA	NA	chr1:154155268-154155926	Island	CCCTTACTTCCGCCTGCTACGCCCTGAAATACCGGAACTCACCAACCCGCCCGGATGTGA[CG]TCCCTCTGCCGCGCCCTCCCACCGCCAGGCAGGCGGGAAGGCAGTCCACTGGAGGGAGAG	CGTCCCTCTGCCGCGCCCTCCCACCGCCAGGCAGGCGGGAAGGCAGTCCA	TPM3;TPM3;TPM3;TPM3;TPM3;TPM3;TPM3;TPM3;TPM3	NM_001278188;NM_001043353;NM_001043352;NM_001043351;NM_153649;NM_001278190;NM_001278189;NR_103461;NM_152263	TSS200;TSS200;TSS200;TSS200;TSS200;TSS200;TSS200;TSS200;Body					1:152421783-152422640	1:154154448-154156290	Promoter_Associated	TPM3;TPM3;TPM3;TPM3;TPM3;TPM3;TPM3;TPM3	ENST00000328159.4;ENST00000368531.2;ENST00000469717.1;ENST00000323144.7;ENST00000368533.3;ENST00000341372.2;ENST00000330188.9;ENST00000341485.4	TSS200;TSS200;TSS200;TSS200;TSS200;TSS200;TSS200;TSS200	TPM3;TPM3;TPM3;TPM3;TPM3;TPM3;TPM3;TPM3;TPM3;TPM3;TPM3;TPM3	ENST00000368527.3;ENST00000312970.8;ENST00000328159.4;ENST00000368531.2;ENST00000469717.1;ENST00000323144.7;ENST00000368533.3;ENST00000473036.2;ENST00000341372.2;ENST00000330188.9;ENST00000341485.4;ENST00000509409.1	3'UTR;TSS200;TSS200;TSS200;TSS200;TSS200;TSS200;TSS200;TSS200;TSS200;TSS200;TSS200	chr1:154155620-154155895	3
cg14453044	0.653885	2.32232	4.30224	0.00257167	0.999999	-3.94633	chr6	73339537	+	cg14453044	15770290		ATATAACCAATCTTTCTCCCAAATTACAACCAAATAAAACTTCAAATAAC		II			NA	NA	NA	NA	NA	NA		OpenSea	TATCTTTAATATGTATGTGTTTTCATTTTAATTTCCTTTTTCTTCAGCCATTTATGAGTG[CG]TTATTTGAAGTTTTATTTGGTTGCAACCTGGGAGAAAGATTGGCCACACATCTGCACTTT	TGTGGCCAATCTTTCTCCCAGGTTGCAACCAAATAAAACTTCAAATAACG	KCNQ5-IT1;KCNQ5;KCNQ5;KCNQ5;KCNQ5;KCNQ5	NR_120503;NM_001160132;NM_001160134;NM_001160133;NM_001160130;NM_019842	TSS1500;Body;Body;Body;Body;Body								KCNQ5-IT1	ENST00000445310.1	TSS1500	KCNQ5-IT1	ENST00000445310.1	TSS1500
cg26561025	-1.00916	1.64029	-4.29783	0.00258709	0.999999	-3.94685	chr3	57998728	-	cg26561025	31666948		CCTAACTATTAATTCACATTTATAATTCATTATAAAATAAACCCCTAAAC		II			NA	NA	NA	NA	NA	NA	chr3:57994921-57995218	S_Shelf	TGAAAGACAACCCTGGCTATTGATTCACATTTGTGGTTCATTGTAAGGTAGGCCCCTAGG[CG]CCATCCAAAAGTTGAAAATTTCCTTACGTTTCTTGTTATGTGATGGGCAGTTCATAGTGA	CGCCTAGGGGCCTACCTTACAATGAACCACAAATGTGAATCAATAGCCAG	FLNB;FLNB;FLNB;FLNB	NM_001164319;NM_001164318;NM_001457;NM_001164317	Body;Body;Body;Body														chr3:57998100-57998830	3
cg01125214	-1.07433	3.38331	-4.29726	0.00258911	0.999999	-3.94692	chr2	236888769	+	cg01125214	46734202	31640126	CAATATATAATCAAAAACACATAAAATATTCAACACCACTTAATTACACA	CAATATATAATCAAAAACGCGTAAAATATTCAACGCCACTTAATTACACG	I	A	Red	NA	NA	NA	NA	NA	NA		OpenSea	CTTATTACAGTACTGTGGACCTTGAAGAGATTTCATGAGGAGAGTGAAAGGACGACCCTC[CG]TGTAATCAAGTGGCGCTGAATATTCCACGCGTTTTTGATCACACACTGATTGGGCACAGT	CAGTGTGTGATCAAAAACGCGTGGAATATTCAGCGCCACTTGATTACACG	AGAP1;AGAP1	NM_014914;NM_001037131	Body;Body					2:236553500-236553623
cg14784113	0.683116	-4.1579	4.29478	0.00259783	0.999999	-3.94722	chr1	37980576	+	cg14784113	80610243	28727841	CTCAAAAACCTAAAAACAAACTAAACTTTAAACACAATAAATTTATAACA	CTCGAAAACCTAAAAACGAACTAAACTTTAAACGCGATAAATTTATAACG	I	T	Red	NA	NA	NA	NA	NA	NA	chr1:37980071-37980565	S_Shore	GAGATGCGGCTTCTGCTTTCTGCCGTTTCCTGCCCCTCGGCTGGCCGCCGGCTTTACAGA[CG]CCACAAATCCACCGCGTCCAAAGCCTAGCTCGTCCTCAGGCCTCCGAGTCTCCTGTGCGC	CGCCACAAATCCACCGCGTCCAAAGCCTAGCTCGTCCTCAGGCCTCCGAG	MEAF6	NM_022756	TSS1500					1:37752025-37753449	1:37979441-37981010	Promoter_Associated	MEAF6;MEAF6;MEAF6;MEAF6;MEAF6	ENST00000373074.1;ENST00000448519.2;ENST00000475828.1;ENST00000373075.2;ENST00000296214.5	TSS1500;TSS1500;TSS1500;TSS1500;TSS1500	MEAF6;MEAF6;MEAF6;MEAF6;MEAF6;MEAF6;MEAF6;MEAF6	ENST00000485039.1;ENST00000373074.1;ENST00000487792.1;ENST00000487788.1;ENST00000448519.2;ENST00000475828.1;ENST00000373075.2;ENST00000296214.5	TSS1500;TSS1500;TSS1500;TSS1500;TSS1500;TSS1500;TSS1500;TSS1500	chr1:37980300-37980955	3
cg00985591	0.709528	-2.95341	4.29474	0.00259796	0.999999	-3.94722	chr8	143695898	+	cg00985591	96789210	15744829	AACACTAACAAAAAACCTACAACTAAACCAATAAAAAACCAAACTCAACA	AACGCTAACGAAAAACCTACGACTAAACCAATAAAAAACCGAACTCGACG	I	A	Red	rs192322582	0.027	NA	NA	NA	NA	chr8:143694430-143696166	Island	TGCGCTGAGTCCTGGCCGCCGGCTCTTTATGCAGCCAGCGAGGCCCGTGGGCGGCCGGCT[CG]CCGAGCCCGGTTTCTCATTGGCCCAGCCGCAGGCTCCCCGCCAGCGCCCCGCCCGCGCCC	CGCCGAGCCCGGTTTCTCATTGGCCCAGCCGCAGGCTCCCCGCCAGCGCC	ARC	NM_015193	TSS200				TRUE	8:143691433-143693136	8:143695283-143696603	Unclassified	ARC	ENST00000356613.1	TSS200	ARC	ENST00000356613.1	TSS200	chr8:143695785-143696135	3
cg06705366	-0.785198	-2.89634	-4.29379	0.00260133	0.999999	-3.94734	chr5	74162621	+	cg06705366	3706251	48717232	AACCAAAATAACCACACCCACTCTAAATAAATTTCAAAAAAACCTACACA	AACCGAAATAACCGCGCCCACTCTAAATAAATTTCAAAAAAACCTACGCG	I	A	Red	NA	NA	NA	NA	NA	NA	chr5:74161536-74162716	Island	TCCTTTAATGCCGACCTTCGCAGGATTCTGTTCGCATAGCCCGGTGGAGTTCTCCAGCCC[CG]CGTAGGCCCTCCTGAAATTTACCCAGAGTGGGCGCGGCCATCCCGGCCTCGGGACAGGGG	GGCCGGGATGGCCGCGCCCACTCTGGGTAAATTTCAGGAGGGCCTACGCG	FAM169A	NM_015566	TSS200			RDMR		5:74197263-74198681			FAM169A;FAM169A	ENST00000510496.1;ENST00000510496.1	1stExon;5'UTR	FAM169A;FAM169A;FAM169A;FAM169A;FAM169A;FAM169A	ENST00000506954.1;ENST00000510609.1;ENST00000514200.1;ENST00000510496.1;ENST00000510496.1;ENST00000513277.1	TSS1500;TSS1500;TSS1500;1stExon;5'UTR;5'UTR	chr5:74161185-74162995	3
cg23428249	-0.79331	2.42172	-4.29358	0.00260207	0.999999	-3.94736	chr1	213056746	+	cg23428249	17672885		ATAAACAAAAACTTACCTCATAATATATCAATATCATTTAATTTAATAAC		II			NA	NA	NA	NA	NA	NA		OpenSea	TAATATCATCTTTATTTATTATTGTAGGTATCATGACTGGTGCCTTTTATTCAGTCTCAA[CG]TTATTAAATCAAATGATATTGACATATTATGAGGTAAGCTTCTGCTTATATCAGATTGCA	TAAGCAGAAGCTTACCTCATAATATGTCAATATCATTTGATTTAATAACG	FLVCR1	NM_014053	Body								FLVCR1	ENST00000483790.1	TSS200	FLVCR1;FLVCR1	ENST00000483790.1;ENST00000474693.1	TSS200;5'UTR
cg24003273	0.763686	2.67967	4.29285	0.00260463	0.999999	-3.94745	chr1	46112691	-	cg24003273	62725281		TTTTAATTTTTTACCTATATATTTCTCCTTCATTTAAAAAATTTTCCTTC		II			NA	NA	NA	NA	NA	NA		OpenSea	TTTTTTCCCAGTTTTAATTTTTTACCTATGTATTTCTCCTTCATTTAAAAAATTTTCCTT[CG]CTGTCTAATTCTTGAAAAATATTATTTATTCTCTTTATTCTTCAGTATTTTTCTGAAATT	TTTAATTTTTTACCTATGTATTTCTCCTTCATTTAAAAAATTTTCCTTCG	RPS15AP10;GPBP1L1	NR_026768;NM_021639	TSS1500;Body											GPBP1L1	ENST00000498128.1	3'UTR
cg08799865	0.972687	-4.70207	4.29272	0.00260509	0.999999	-3.94747	chr10	104953198	+	cg08799865	71690244	66740588	TCAAAAAAACAAAACCAATATTCCATCATTTAAAAATCTCCAAACCCACA	TCAAAAAAACAAAACCGATATTCCATCGTTTAAAAATCTCCAAACCCGCG	I	A	Red	NA	NA	NA	NA	NA	NA	chr10:104952242-104953232	Island	AGCTCCGCCGCAGAGTTCGGCGAAGCCGACGCTCCCTGACCGCGCTGCGTCTGTCTGTCC[CG]CGGGTCTGGAGATCTTCAAACGATGGAACACCGGCTTTGCCCTTCTGAGGGTCTCCATCC	CGCGGGTCTGGAGATCTTCAAACGATGGAACACCGGCTTTGCCCTTCTGA	NT5C2;NT5C2	NM_012229;NM_001134373	TSS200;TSS200					10:104942007-104943191	10:104952736-104953274	Promoter_Associated	NT5C2;NT5C2;NT5C2	ENST00000369857.4;ENST00000369853.3;ENST00000343289.5	TSS200;TSS200;TSS200	NT5C2;NT5C2;NT5C2;NT5C2	ENST00000369857.4;ENST00000369853.3;ENST00000461461.1;ENST00000343289.5	TSS200;TSS200;TSS200;TSS200	chr10:104951780-104953410	3
cg13610422	-0.708972	2.48454	-4.29245	0.00260606	0.999999	-3.9475	chr19	42579281	-	cg13610422	20610870		TTCACCAAATTAACCAAATAAATCTCRAATACCTAACTTCAAATAAACCC		II			NA	NA	NA	NA	NA	NA	chr19:42579935-42580588	N_Shore	AAGATGGTAGTTTCACCAGGTTGGCCAGGTGGGTCTCGAATGCCTGACTTCAAGTGAACC[CG]CCTCAGCGTCCCAAAATGTTGGGATTGCAGGCGTGAGCCACCACGCCCAGCCTGGAAACG	TCACCAGGTTGGCCAGGTGGGTCTCGAATGCCTGACTTCAAGTGAACCCG	ZNF574	NM_022752	TSS1500								ZNF574;ZNF574	ENST00000359044.3;ENST00000535775.1	TSS1500;TSS1500	ZNF574;ZNF574	ENST00000359044.3;ENST00000535775.1	TSS1500;TSS1500	chr19:42579160-42579835	3
cg17687247	-1.46934	-2.90536	-4.29098	0.00261126	0.999999	-3.94767	chr4	147575809	+	cg17687247	2657430		TATCCTTAAATTAATCTTATTATATCTTTCTTTCTCCCTTCTCTTTCTCC		II			NA	NA	NA	NA	NA	NA	chr4:147576109-147576762	N_Shore	TTATTTGTTGAACAGCTTATTCTTGCGTTCCACACCTTAAAAGAGTTCATTACATACACA[CG]GAGAAAGAGAAGGGAGAAAGAAAGATATAATAAGATCAATTTAAGGACATACTGAGGTCA	CGGAGAAAGAGAAGGGAGAAAGAAAGATATAATAAGATCAATTTAAGGAC						DMR	TRUE										chr4:147575680-147576955	3
cg01382281	-0.618035	3.06259	-4.28937	0.00261698	0.999999	-3.94787	chr19	56104340	-	cg01382281	9650240	76769564	AAAAAATCCCACAATCACACTAATACAAAATATCTTCCAAAAACTCAACA	AAAAAATCCCGCAATCGCACTAATACAAAATATCTTCCGAAAACTCGACG	I	A	Red	NA	NA	NA	NA	NA	NA	chr19:56103728-56104971	Island	CGGCCGACGCAAAGAAGGTCCCGCAGTCGCACTGGTACAGGGTGTCTTCCGAGGGCTCGG[CG]GCCGCCGCAGGTGCAGGCGCCTCCCCACCGCCCTCGGGGAGCAGCCCCCCGAGCTTGGGC	AGAAGGTCCCGCAGTCGCACTGGTACAGGGTGTCTTCCGAGGGCTCGGCG	FIZ1	NM_032836	Body					19:60795676-60796881	19:56104306-56104456	Unclassified_Cell_type_specific									chr19:56102865-56105183	6
cg14532188	0.733928	3.26361	4.28656	0.00262702	0.999999	-3.94821	chr12	2032460	-	cg14532188	76792300	71739233	CCAAACAAAAACTTTCATTTCCCATTCATTTTACAAATATATCTCCAACA	CCAAACAAAAACTTTCATTTCCCGTTCATTTTACGAATATATCTCCGACG	I	A	Red	NA	NA	NA	NA	NA	NA		OpenSea	ACCCCCATGTAGCCAGGCAAAGGCTTTCATTTCCCGTTCATTTTACGAATGTGTCTCCGG[CG]GCTCATTTCATCTTCAAGTGACACAGGACATCACGAAGGCCTTCTGTGGTATTTGTACGC	CGCCGGAGACACATTCGTAAAATGAACGGGAAATGAAAGCCTTTGCCTGG								12:1902695-1902781									chr12:2032285-2032495	3
cg11809208	0.919221	-4.88318	4.28629	0.00262796	0.999999	-3.94824	chr10	27529791	+	cg11809208	7636326	61734108	CCACAACAACAAATCAAATAAATAAAATTTACTACACTACTACTACAACA	CCGCGACGACGAATCGAATAAATAAAATTTACTACACTACTACTACGACG	I	A	Red	NA	NA	NA	NA	NA	NA	chr10:27529218-27530102	Island	GTCCGTGCCCTCCCCACAGCCCCGCCCCAGAGTCACCGGAGGACCCACTGGCGCCGCCGC[CG]CCGCAGCAGCAGTGCAGCAAACCCCACCCACCCGACCCGCCGCCGCGGCAAGGACGCGCG	CCGCGGCGGCGGGTCGGGTGGGTGGGGTTTGCTGCACTGCTGCTGCGGCG	ACBD5;ACBD5;ACBD5;ACBD5	NM_145698;NM_001042473;NM_145698;NR_024150	5'UTR;5'UTR;1stExon;Body	high-CpG:27569269-27570015				10:27569225-27570173	10:27529006-27530430	Promoter_Associated	ACBD5;ACBD5;ACBD5;ACBD5;ACBD5;ACBD5;ACBD5	ENST00000375905.4;ENST00000375889.3;ENST00000375888.1;ENST00000476758.1;ENST00000375897.3;ENST00000396271.3;ENST00000375901.1	5'UTR;5'UTR;TSS1500;TSS1500;TSS200;TSS200;5'UTR	ACBD5;ACBD5;ACBD5;ACBD5;ACBD5;ACBD5;ACBD5;ACBD5;ACBD5	ENST00000412279.1;ENST00000375905.4;ENST00000375889.3;ENST00000375888.1;ENST00000476758.1;ENST00000375897.3;ENST00000396271.3;ENST00000426079.1;ENST00000375901.1	5'UTR;5'UTR;5'UTR;TSS1500;TSS1500;TSS200;TSS200;TSS200;5'UTR	chr10:27529180-27530570	3
cg03602862	-0.848147	1.46636	-4.28606	0.00262879	0.999999	-3.94827	chr4	46478987	+	cg03602862	67777255		TAACTATATTAACCCTTACTAAATCCAATTTTAACAAAAATCCTATTAAC		II			NA	NA	NA	NA	NA	NA		OpenSea	CTAAGGTAACGAGATTCCTGTTGAAGGGAGGACAGAATGGGGGGATTCTCGCTAAACAAA[CG]TTAACAGGATTCTTGCTAAAATTGGATTCAGCAAGGGCTAACACAGTCAAGAAGAGTGCT	GACTGTGTTAGCCCTTGCTGAATCCAATTTTAGCAAGAATCCTGTTAACG							TRUE
cg05259094	0.645285	3.01805	4.28002	0.00265048	0.999999	-3.94899	chr16	87380762	+	cg05259094	68618930	71656883	TCAAACCATACAAAAAACTACTAAACATAATAATAAATCCCAAAACCTCA	TCGAACCATACGAAAAACTACTAAACGTAATAATAAATCCCGAAACCTCG	I	C	Grn	NA	NA	NA	NA	NA	NA		OpenSea	AAGAGGCCCTCAAATTCCTCCACGTAAGGCACCACTCCTGCCCGTGCACAGACCTCGTCG[CG]AGGCTCCGGGACTTACCACCACGTTCAGCAGTCCTCCGTATGGCCCGATATCTGGCTGCC	TCGGGCCATACGGAGGACTGCTGAACGTGGTGGTAAGTCCCGGAGCCTCG	FBXO31;FBXO31	NR_024568;NM_024735	Body;Body					16:85938225-85938302			FBXO31	ENST00000311635.6	ExonBnd	FBXO31;FBXO31;FBXO31	ENST00000311635.6;ENST00000563113.1;ENST00000561664.1	ExonBnd;5'UTR;3'UTR			chr16:87376949-87380841	6
cg16881640	-0.987172	1.74246	-4.27966	0.00265176	0.999999	-3.94904	chr14	67945577	+	cg16881640	16804115		TCTTACCACTATCTTAAACAAACATTCCTCAAAAAACTACTAATACTAAC		II			NA	NA	NA	NA	NA	NA		OpenSea	TCTGCACCCTCCCTTCTCTGTGGTAATAGTGAGCACTCTGCTTCACTGGATTCATCTGAA[CG]CCAGCACCAGCAGCCTCCTGAGGAATGCTTGTTTAAGATAGTGGTAAGAGAAAAAAGCAG	CGCCAGCACCAGCAGCCTCCTGAGGAATGCTTGTTTAAGATAGTGGTAAG	TMEM229B	NM_182526	5'UTR								TMEM229B;TMEM229B	ENST00000357461.2;ENST00000557006.1	5'UTR;5'UTR	TMEM229B;TMEM229B;TMEM229B;TMEM229B;TMEM229B;TMEM229B;TMEM229B	ENST00000554480.1;ENST00000555994.1;ENST00000357461.2;ENST00000557779.1;ENST00000557006.1;ENST00000555638.1;ENST00000554278.1	5'UTR;5'UTR;5'UTR;5'UTR;5'UTR;5'UTR;5'UTR			chr14:67944613-67945759	4
cg16423555	-0.697543	-3.75327	-4.27876	0.00265501	0.999999	-3.94914	chr1	182573624	-	cg16423555	91697369	68639262	ACTAAACACTACTAACCAATCAAAAAATAAAACTAAACACTAAAAAAACA	ACTAAACACTACTAACCAATCGAAAAATAAAACTAAACGCTAAAAAAACG	I	A	Red	NA	NA	NA	NA	NA	NA	chr1:182573375-182573760	Island	GAGCGGGGCGGGGCTGGGCACTGCTGACCAATCGGAGGGTGGGGCTGGGCGCTGAGAAGG[CG]GAGGCGGGGCCCGCAGCCAGACTGGGCCGGGTGCAACTTTCGCGGCAGCTGGAGCACGCG	CGCCTTCTCAGCGCCCAGCCCCACCCTCCGATTGGTCAGCAGTGCCCAGC	RGS16	NM_002928	TSS200					1:180839999-180840456	1:182572531-182574164	Promoter_Associated	RGS16	ENST00000367558.5	TSS200	RGS16	ENST00000367558.5	TSS200	chr1:182573460-182573715	3
cg21195620	-0.855673	0.478255	-4.27844	0.00265617	0.999999	-3.94918	chr3	15838030	-	cg21195620	78658867	82715871	AATTCATCTTCTACCTCCTCCAAAACAACAATACACACTCAACTCATTCA	AATTCATCTTCTACCTCCTCCAAAACAACAATACACACTCGACTCATTCG	I	A	Red	NA	NA	NA	NA	NA	NA		OpenSea	ATGAATGCAGGAGATTCATCTTCTACCTCCTCCAAAACAACAATACACACTCGACTCATT[CG]ATCTTTTAAAACACTAAATTCCAAGCTATGTGATAAAAGTCACAGTTGGAAGAGCACAAG	GATTCATCTTCTACCTCCTCCAAAACAACAATACACACTCGACTCATTCG	ANKRD28;ANKRD28	NM_001195098;NM_015199	5'UTR;Body								ANKRD28;ANKRD28	ENST00000383777.1;ENST00000497037.1	TSS200;3'UTR	ANKRD28;ANKRD28;ANKRD28;ANKRD28;ANKRD28;ANKRD28;ANKRD28;ANKRD28	ENST00000498524.1;ENST00000461696.1;ENST00000451422.1;ENST00000383777.1;ENST00000439830.1;ENST00000461696.1;ENST00000497037.1;ENST00000498524.1	1stExon;1stExon;TSS200;TSS200;3'UTR;3'UTR;3'UTR;3'UTR	chr3:15837940-15838190	3
cg00483888	1.19041	-5.17614	4.27664	0.00266269	0.999999	-3.9494	chr5	131826614	-	cg00483888	17718822	86751153	ACTACATACCATCATTTCAAAAAAATCAAACTATTATAAAACTAACAACA	ACTACGTACCGTCATTTCGAAAAAATCAAACTATTATAAAACTAACGACG	I	A	Red	NA	NA	NA	NA	NA	NA	chr5:131825842-131826935	Island	GCCCATTGGCCGGCTGCGTGCCGTCATTTCGGGGAAATCAGGCTGTTGTAGAGCTAGCGG[CG]AAGGGGAAGTACAGGGCGGCTGCTCCGCCCCACCCTCTCCGGCCGGGCGCCACCGCCCCG	CGCCGCTAGCTCTACAACAGCCTGATTTCCCCGAAATGACGGCACGCAGC	IRF1	NM_002198	TSS200					5:131853586-131854769	5:131825785-131827504	Promoter_Associated	IRF1;IRF1;IRF1	ENST00000405885.1;ENST00000245414.4;ENST00000476613.1	TSS1500;TSS200;TSS1500	IRF1;IRF1;IRF1;IRF1;IRF1;IRF1;IRF1;IRF1;IRF1	ENST00000405885.1;ENST00000458069.1;ENST00000493208.1;ENST00000459982.1;ENST00000463784.1;ENST00000437654.1;ENST00000245414.4;ENST00000439555.1;ENST00000476613.1	TSS1500;TSS1500;TSS200;TSS200;TSS200;TSS200;TSS200;TSS1500;TSS1500	chr5:131826440-131826670	3
cg01295782	-0.693204	2.27391	-4.27566	0.00266624	0.999999	-3.94952	chr3	71739283	-	cg01295782	46733927	68644882	ACTAAAAAAACATTTACATTCCAAACTTAAACAACATCTTCTCAATCCCA	ACTAAAAAAACATTTACATTCCAAACTTAAACGACGTCTTCTCGATCCCG	I	A	Red	NA	NA	NA	NA	NA	NA		OpenSea	GTCGCTTCACCCACTAAAGAGGCATTTACATTCCAGACTTGGACGACGTCTTCTCGGTCC[CG]AACACTGACACTAACTCCTATTACTTCATCATCTGAGGGGAAGACAGGAAAAAAAAAAAA	CGGGACCGAGAAGACGTCGTCCAAGTCTGGAATGTAAATGCCTCTTTAGT	EIF4E3;EIF4E3;EIF4E3;EIF4E3	NM_001134651;NM_001134649;NM_001134650;NM_173359	Body;Body;Body;Body				TRUE				EIF4E3	ENST00000468147.1	3'UTR	EIF4E3;EIF4E3	ENST00000481525.1;ENST00000468147.1	3'UTR;3'UTR
cg05865596	-0.653332	2.03647	-4.27279	0.00267669	0.999999	-3.94987	chr1	160321853	-	cg05865596	65727285		TAAAATATATATCCCCTAACTTTTCTTCTATTATACCTAACTAAATAATC		II			NA	NA	NA	NA	NA	NA		OpenSea	GGGGCCAGTTTTAAAGTATATATCCCCTGACTTTTCTTCTGTTGTACCTAGCTGGATAGT[CG]TTCCTTTTTCTGGAATGTGGCCCCAGGGGCTGAAAGCGCAGTGGCTTCCTTTGTCACCCA	CGACTATCCAGCTAGGTACAACAGAAGAAAAGTCAGGGGATATATACTTT	NCSTN;NCSTN;NCSTN;NCSTN;NCSTN	NM_015331;NM_001290184;NM_015331;NM_001290186;NM_001290184	ExonBnd;ExonBnd;Body;Body;Body								NCSTN;NCSTN	ENST00000459963.1;ENST00000294785.5	5'UTR;ExonBnd	NCSTN;NCSTN;NCSTN	ENST00000459963.1;ENST00000435149.1;ENST00000294785.5	5'UTR;TSS200;ExonBnd
cg05571912	0.628686	0.0619605	4.272	0.00267956	0.999999	-3.94996	chr16	87714601	-	cg05571912	77675491		AATTTCCCATTTAATCCCTCRTACTATATATAATAAAAAACATTATAATC		II			rs117976658	0.010851	NA	NA	NA	NA	chr16:87714600-87715315	Island	CCCATCCGGGGAGTTTCCCATTTGGTCCCTCGTGCTGTGTGTGGTGGGGGGCATTGTGGT[CG]AGGTCTGAACAGCCGGGGAAGTGAAAGACCCCGTCCTCTCCGGGAGCTTACGGGAGTGGG	GTTTCCCATTTGGTCCCTCGTGCTGTGTGTGGTGGGGGGCATTGTGGTCG	JPH3	NM_020655	Body					16:86272048-86272816			JPH3	ENST00000563609.1	5'UTR	JPH3	ENST00000563609.1	5'UTR			chr16:87712176-87714940	6
cg23705119	-1.09247	-4.1729	-4.27154	0.00268124	0.999999	-3.95002	chr12	6798806	-	cg23705119	30653974	17773852	CCACTAACACTACAAAATATTCAAAACAAAAATTACAATAACTCAAAACA	CCGCTAACGCTACGAAATATTCAAAACAAAAATTACGATAACTCGAAACG	I	A	Red	NA	NA	NA	NA	NA	NA	chr12:6798113-6798922	Island	ACACTTCCGGCGCCGCTAGCGCTGCGAGATATTCAGGGCAGAAGTTACGATAACTCGGGG[CG]GAAATAGCTTCTGCCCAGCGACTGGGAAGAGGGGATGTGACGCTATAGCGGAAGTGAAGG	CGCCCCGAGTTATCGTAACTTCTGCCCTGAATATCTCGCAGCGCTAGCGG	ZNF384;ZNF384;ZNF384;ZNF384;ZNF384;ZNF384;ZNF384	NM_001039916;NM_001039920;NM_001135734;NM_001039918;NM_001039917;NM_133476;NM_001039919	TSS1500;TSS200;TSS200;TSS1500;TSS200;TSS1500;TSS200					12:6668399-6669169	12:6797568-6799144	Unclassified	ZNF384;ZNF384;ZNF384;ZNF384;ZNF384;ZNF384;ZNF384	ENST00000396795.1;ENST00000355772.4;ENST00000537248.1;ENST00000396801.3;ENST00000542796.1;ENST00000361959.3;ENST00000319770.3	TSS1500;TSS200;TSS200;TSS200;TSS1500;TSS1500;TSS1500	ZNF384;ZNF384;ZNF384;ZNF384;ZNF384;ZNF384;ZNF384;ZNF384;ZNF384;ZNF384;ZNF384;ZNF384;ZNF384;ZNF384;ZNF384	ENST00000535485.1;ENST00000396795.1;ENST00000540915.1;ENST00000355772.4;ENST00000537248.1;ENST00000396801.3;ENST00000542605.1;ENST00000542351.1;ENST00000542796.1;ENST00000417772.2;ENST00000538829.1;ENST00000361959.3;ENST00000436774.2;ENST00000544482.1;ENST00000319770.3	TSS1500;TSS1500;TSS1500;TSS200;TSS200;TSS200;TSS200;TSS1500;TSS1500;TSS1500;TSS1500;TSS1500;TSS1500;TSS1500;TSS1500	chr12:6798425-6798975	3
cg14237711	-0.631654	-4.36181	-4.27074	0.00268414	0.999999	-3.95011	chr19	56826044	+	cg14237711	40654527	80735883	AACCATCACTAATAAACATTTCTAAATATATCACAATCACCATAATAACA	AACCGTCACTAATAAACGTTTCTAAATATATCGCGATCACCATAATAACG	I	A	Red	NA	NA	NA	NA	NA	NA	chr19:56825767-56826786	Island	CCCACCCCAGTCCGGCCTCCGCCAGTGACGTCACCGCAAGGGCGGAAGGGAAGCTAAAGT[CG]TTACCATGGTGACCGCGACACACTCAGAAACGTCTACTAGTGACGGTCAAGCCACCTACA	GACCGTCACTAGTAGACGTTTCTGAGTGTGTCGCGGTCACCATGGTAACG								19:61517593-61518127	19:56825459-56827179	Promoter_Associated	ZSCAN5A	ENST00000254165.3	5'UTR	ZSCAN5A	ENST00000254165.3	5'UTR	chr19:56825845-56826355	3
cg15812976	0.610998	2.47743	4.2696	0.00268832	0.999999	-3.95025	chr9	33256910	+	cg15812976	4774228		AAATCTTCCRTCAACCTCAAAAAACCCTTACAATAATACATTATTTCCCC		II			NA	NA	NA	NA	NA	NA		OpenSea	TACTCTCCTATCAAGTTTGCAGAGAGCTTCAGCTTGCAAATCCTTGGGCAGAAAACCCTG[CG]GGGAAATAATGCATTATTGCAAGGGTTCTCTGAGGCTGACGGAAGACTCCATGCCACAAT	CGGGGAAATAATGCATTATTGCAAGGGTTCTCTGAGGCTGACGGAAGACT	BAG1;BAG1;BAG1;BAG1	NM_001172415;NM_004323;NM_001172415;NM_004323	ExonBnd;ExonBnd;Body;Body								BAG1	ENST00000472232.3	ExonBnd	BAG1;BAG1;BAG1;BAG1;BAG1;BAG1	ENST00000379707.2;ENST00000468274.1;ENST00000468274.1;ENST00000493917.1;ENST00000472232.3;ENST00000379701.1	3'UTR;3'UTR;1stExon;TSS200;ExonBnd;3'UTR			chr9:33254251-33257754	5	chr9:33252138-33257651	6
cg27089595	0.641699	1.4672	4.26901	0.00269047	0.999999	-3.95032	chr1	244006839	+	cg27089595	47789877		CACCTCAAATACACATCACCAAACAAATTTTCTCTATTATTTAAATAAAC		II			NA	NA	NA	NA	NA	NA		OpenSea	ATGATAGTGAAACTTTTAACCTAAGAGGTTGCAACAAAAAAGTCTTAAGAAAACCAGTCA[CG]CCTACCCAAATAATAGAGAAAATTTGTTTGGTGATGTGTATTTGAGGTGAAGAGGGAAGA	CGCCTACCCAAATAATAGAGAAAATTTGTTTGGTGATGTGTATTTGAGGT	AKT3;AKT3;AKT3	NM_001206729;NM_181690;NM_005465	5'UTR;TSS1500;TSS1500								AKT3;AKT3;AKT3;AKT3	ENST00000366540.1;ENST00000366539.1;ENST00000336199.5;ENST00000263826.5	5'UTR;5'UTR;TSS1500;TSS1500	AKT3;AKT3;AKT3;AKT3;AKT3	ENST00000366540.1;ENST00000366539.1;ENST00000552631.1;ENST00000336199.5;ENST00000263826.5	5'UTR;5'UTR;5'UTR;TSS1500;TSS1500
cg00933696	1.06256	-4.68518	4.26858	0.00269206	0.999999	-3.95037	chr16	11327141	-	cg00933696	48642299	58631272	AAAAAAAAATTTCAACAAACATTATCATTTCCTAAAACTCCAACTCAACA	AAAAAAAAATTTCAACAAACGTTATCGTTTCCTAAAACTCCAACTCGACG	I	A	Red	NA	NA	NA	NA	NA	NA	chr16:11327008-11327234	Island	GACCAGGCCACAAGAAAGAGGTTTCAACAAGCGTTATCGTTTCCTGGAACTCCAACTCGG[CG]ACTTCCCCGAAGACCGGCTGTGCCTGGCGGGCGGGCTGCGCACAGCGGGGACAAGGCTGC	CGCCGAGTTGGAGTTCCAGGAAACGATAACGCTTGTTGAAACCTCTTTCT					chr16:11326911-11326911			16:11234613-11234735	16:11326622-11327605	Unclassified							chr16:11326685-11327535	3
cg19784443	-0.687692	1.23837	-4.26813	0.00269373	0.999999	-3.95043	chr13	94021604	+	cg19784443	89690953		TTATCCTTTAATATAACCACTCCTACTTCCTTTTAATTAATATTTCCATC		II			NA	NA	NA	NA	NA	NA		OpenSea	AAATTCACTGCAATTACAATAAATAAACTTGTTAAAAATAAAAGGATGGGAAAAGATATA[CG]ATGGAAACATTAATCAAAAGGAAGCAGGAGTGGCTATATCAAAGGATAAGTACATCAATA	CGATGGAAACATTAATCAAAAGGAAGCAGGAGTGGCTATATCAAAGGATA	GPC6	NM_005708	Body								SNORD22	ENST00000516556.1	TSS1500	SNORD22	ENST00000516556.1	TSS1500
cg08985853	1.02267	2.18976	4.26727	0.00269686	0.999999	-3.95053	chr5	166802258	+	cg08985853	86740496		ATACTAAAAAAATAACCCTAATAAAAAATCCCCATATCRAAACAATAACC		II			NA	NA	NA	NA	NA	NA		OpenSea	CCTAGGAACCAACTTCACCCTTGCCGAACTGGGCATCTGTGAGCCCTCCCCACACCGAAG[CG]GCTACTGCTCCGACATGGGGATCCTTCACCAGGGCTACTCCCTTAGCACAGGGTCTGACG	CGGCTACTGCTCCGACATGGGGATCCTTCACCAGGGCTACTCCCTTAGCA	ODZ2	NM_001122679	Body					5:166734831-166735004
cg07012499	0.616189	-4.56409	4.26594	0.00270176	0.999999	-3.95069	chr2	11618241	+	cg07012499	99657535		CACCCAAAATTCAAAAACTCCATTCAATAAACTCCCTAAAATAAAAATAC		II			NA	NA	NA	NA	NA	NA	chr2:11622000-11623297	N_Shelf	TACCAGCTGGTCAATCATTTGCAAATGTGTAGTGAAGTCAAAGTGCTCTCCACCAGGTGG[CG]CACTTTCACCTTAGGGAGTCCATTGAATGGAGCCCTTGAATTTTGGGTGACCAGTATTCC	ACCCAAAATTCAAGGGCTCCATTCAATGGACTCCCTAAGGTGAAAGTGCG									2:11617576-11618511	Unclassified							chr2:11618120-11618335	3
cg26210187	-0.710639	-2.45341	-4.26328	0.00271157	0.999999	-3.95102	chr11	110582420	+	cg26210187	9713975	53669169	AAACAAACACTAACTACCCTTTAACAATATCAACCCCAAAATCAAAACCA	AAACGAACACTAACTACCCTTTAACGATATCAACCCCAAAATCAAAACCG	I	A	Red	NA	NA	NA	NA	NA	NA	chr11:110581839-110583883	Island	CGCCGCAGCCCCGCTGCCTACCTTCTTCAGCGCCGGCTGCCGCTCCCGGGCAGACATCGC[CG]GCCCTGACTTTGGGGCTGACACCGCCAAAGGGCAGTCAGTGCTCGCCCAGGCCACTTCGG	CGGCCCTGACTTTGGGGCTGACACCGCCAAAGGGCAGTCAGTGCTCGCCC	ARHGAP20	NM_020809	Body			DMR		11:110086985-110089090			ARHGAP20;ARHGAP20;ARHGAP20;ARHGAP20;ARHGAP20	ENST00000524756.1;ENST00000524756.1;ENST00000528829.1;ENST00000527598.1;ENST00000533353.1	1stExon;5'UTR;5'UTR;5'UTR;5'UTR	ARHGAP20;ARHGAP20;ARHGAP20;ARHGAP20;ARHGAP20	ENST00000524756.1;ENST00000524756.1;ENST00000528829.1;ENST00000527598.1;ENST00000533353.1	1stExon;5'UTR;5'UTR;5'UTR;5'UTR	chr11:110582340-110582775	3
cg21383151	1.09246	-3.81807	4.26199	0.00271635	0.999999	-3.95117	chr10	96162809	-	cg21383151	8790859	5770257	AAAAACATAACCAACAACAACTCAAATTTTCTACCAAACCAAAACTATCA	GAAAACATAACCAACGACGACTCGAATTTTCTACCGAACCGAAACTATCG	I	C	Grn	NA	NA	NA	NA	NA	NA	chr10:96162023-96163327	Island	GCGCCGCGGCACGAAGGCATGACCAACGGCGACTCGGGTTTTCTGCCGGGCCGGGACTGT[CG]CGATCTGGAAGAGGCTCGCGGGCTGGCGCGCGCCGGCGGCCGGGAGTCGCGCCGCCGCCG	GAAGGCATGACCAACGGCGACTCGGGTTTTCTGCCGGGCCGGGACTGTCG	TBC1D12	NM_015188	1stExon					10:96152032-96153467	10:96162350-96163995	Unclassified	TBC1D12	ENST00000225235.4	1stExon	TBC1D12	ENST00000225235.4	1stExon	chr10:96162380-96164010	3
cg06704170	0.660812	-4.10357	4.26194	0.00271652	0.999999	-3.95118	chr2	85843078	+	cg06704170	28608100		TATAAACCTACTATCRTTTACAATTTACTAAAACRAAAACCTTTACTAAC		II			NA	NA	NA	NA	NA	NA	chr2:85843208-85843677	N_Shore	GCTGGGATTACAGGCGTAAGCCACCGCGCCCGGCCTGACAGCTTTTATCCAGAAAACTGT[CG]CCAGTAAAGGTTCCCGTCTCAGTAAACTGTAAACGACAGTAGGCCCACAGAAGGTTCTAA	CGCCAGTAAAGGTTCCCGTCTCAGTAAACTGTAAACGACAGTAGGCCCAC	USP39	NM_006590	TSS1500						2:85842940-85843811	Promoter_Associated	USP39;USP39;USP39;USP39;USP39;USP39	ENST00000409470.1;ENST00000323701.6;ENST00000409766.3;ENST00000409268.1;ENST00000409025.1;ENST00000459775.1	TSS1500;TSS1500;TSS1500;TSS200;TSS200;5'UTR	USP39;USP39;USP39;USP39;USP39;USP39;USP39;USP39;USP39;USP39;USP39;USP39	ENST00000474572.2;ENST00000465282.1;ENST00000409470.1;ENST00000323701.6;ENST00000458268.1;ENST00000409766.3;ENST00000493829.1;ENST00000409268.1;ENST00000409025.1;ENST00000455732.1;ENST00000491659.1;ENST00000459775.1	5'UTR;5'UTR;TSS1500;TSS1500;TSS1500;TSS1500;TSS1500;TSS200;TSS200;TSS200;5'UTR;5'UTR			chr2:85842978-85843845	6	chr2:85842734-85845545	6
cg07407159	0.715558	1.25662	4.26107	0.00271976	0.999999	-3.95128	chr1	979484	-	cg07407159	90624142		AACTCTAACTTTAAACAAAAAACCCCTAAATAACTCTACTCCCCTTCCCC		II			NA	NA	NA	NA	NA	NA	chr1:975496-980305	Island	GAAAACTGCTGGGCTCTGGCTTTGGACAAGAAGCCCCTGGGTGACTCTGCTCCCCTTCCC[CG]CAGCCGAGTGCGGTTCCGGAGGCTCTGGCTCTGGGGAGGACGGTGACTGTGAGCAGGAGC	CGGGGAAGGGGAGCAGAGTCACCCAGGGGCTTCTTGTCCAAAGCCAGAGC	AGRN	NM_198576	Body					1:968527-970752			AGRN	ENST00000379370.2	ExonBnd	AGRN;AGRN	ENST00000479707.1;ENST00000379370.2	TSS1500;ExonBnd			chr1:972075-983939	6
cg17313115	-0.685378	2.18275	-4.2583	0.00273003	0.999999	-3.95162	chr2	86335373	-	cg17313115	86802885		TACAAACTATCTTCTCAACRTTCATTAACATAAATTATCCAATTTAATCC		II			NA	NA	NA	NA	NA	NA	chr2:86332659-86333650	S_Shore	TTGAACATGTGTACAGACTGTCTTCTCAGCGTTCATTGACATGAGTTATCCAGTTTAATC[CG]TGATAATTGGAGAATTTGGGCTCAAAGTACACATAGGTGGAGGTGAGCTGGGTACTTCAT	CGGATTAAACTGGATAACTCATGTCAATGAACGCTGAGAAGACAGTCTGT	PTCD3	NM_017952	Body								PTCD3	ENST00000465560.1	5'UTR	PTCD3;PTCD3;PTCD3;PTCD3	ENST00000488801.1;ENST00000473829.1;ENST00000483925.1;ENST00000465560.1	5'UTR;5'UTR;TSS200;5'UTR					chr2:86332048-86335409	6
cg16341592	0.665469	-2.43454	4.25707	0.00273464	0.999999	-3.95177	chr3	112931182	+	cg16341592	4682403	99749290	TTCTTCCACCCAAAAAACTTCTAAAAACCACTAAAACAAAACCACCATCA	TTCTTCCACCCGAAAAACTTCTAAAAACCGCTAAAACGAAACCACCATCG	I	C	Grn	NA	NA	NA	NA	NA	NA	chr3:112930437-112931506	Island	CAGCCGCTACGGGGCCCAGGGGCGCCGCATCTCGTTCCCTGCCGCAGCGGTCTGGCCGGG[CG]ATGGTGGTTTCGCCTCAGCGGTTCCCAGAAGCTTCTCGGGTGGAAGAAGGATCCAGCCAG	TTCTTCCACCCGAGAAGCTTCTGGGAACCGCTGAGGCGAAACCACCATCG	BOC	NM_033254	TSS200			DMR		3:114413034-114414303			BOC;BOC;BOC	ENST00000273395.4;ENST00000495514.1;ENST00000485230.1	TSS200;5'UTR;5'UTR	BOC;BOC;BOC;BOC;BOC;BOC;BOC;BOC;BOC	ENST00000494687.1;ENST00000471963.2;ENST00000462425.1;ENST00000273395.4;ENST00000464546.1;ENST00000495514.1;ENST00000498710.1;ENST00000485230.1;ENST00000462425.1	TSS1500;TSS1500;1stExon;TSS200;5'UTR;5'UTR;5'UTR;5'UTR;5'UTR	chr3:112929985-112932235	3
cg20095390	-0.776015	2.85315	-4.25547	0.00274061	0.999999	-3.95197	chr2	187373473	+	cg20095390	2693496		ATTAATATAATCAATTTCAACTCRTACTAAACTAACTTAATTTTTTCAAC		II			NA	NA	NA	NA	NA	NA		OpenSea	TTGGATGAACTAGAAGAAGAATTAAATACACTTGATTTAGAAGAATGACACCAAACACAT[CG]CTGAAAAAATTAAGTCAGCTCAGCACGAGTTGAAATTGACTACATTAATTTCTTTCCACC	CGCTGAAAAAATTAAGTCAGCTCAGCACGAGTTGAAATTGACTACATTAA	ZC3H15	NM_018471	3'UTR								ZC3H15	ENST00000337859.6	3'UTR	ZC3H15;ZC3H15	ENST00000445547.1;ENST00000337859.6	3'UTR;3'UTR
cg13188409	-1.0766	-4.23273	-4.25053	0.00275912	0.999999	-3.95257	chr6	86303887	-	cg13188409	8646539	52674175	AAAAAATTATAAAAAACCCAAAAAAAACTACAACACCCCCATAACCACCA	AAAAAATTATAAAAAACCCGAAAAAAACTACAACACCCCCGTAACCGCCG	I	A	Red	NA	NA	NA	NA	NA	NA	chr6:86303113-86304061	Island	GGAGGAGAGGGAAGAAGGTTGTAGGGAGCCCGGAAGAAACTACAGCACCCCCGTAGCCGC[CG]GGCGCTGCCTGAGGGGCAACCGGAGCTCGTGGAGCCCGCTGGGAACTGTAGTCTTCGTGA	AGAAGGTTGTAGGGAGCCCGGAAGAAACTACAGCACCCCCGTAGCCGCCG	SNX14;SNX14	NM_020468;NM_153816	TSS1500;TSS1500					6:86359795-86360988	6:86302697-86304474	Promoter_Associated	SNX14;SNX14;SNX14;SNX14;SNX14;SNX14	ENST00000513865.1;ENST00000369627.2;ENST00000314673.3;ENST00000369628.2;ENST00000346348.3;ENST00000505648.1	TSS1500;TSS1500;TSS1500;TSS1500;TSS1500;TSS200	SNX14;SNX14;SNX14;SNX14;SNX14;SNX14;SNX14;SNX14;SNX14;SNX14;SYNCRIP	ENST00000369635.2;ENST00000513865.1;ENST00000369627.2;ENST00000513869.1;ENST00000514419.1;ENST00000509338.1;ENST00000314673.3;ENST00000369628.2;ENST00000346348.3;ENST00000505648.1;ENST00000503906.1	TSS1500;TSS1500;TSS1500;TSS1500;TSS1500;TSS1500;TSS1500;TSS1500;TSS1500;TSS200;3'UTR	chr6:86303505-86304015	3
cg10008882	0.636918	0.185591	4.24777	0.00276955	0.999999	-3.9529	chr1	17941459	-	cg10008882	85691913		CAAAAAATTATTAAAAATAATAAAACAAAAACCAAAAACAACCCCACCCC		II			NA	NA	NA	NA	NA	NA		OpenSea	TAAGTGGGGACCAAAGGGTTATTGGAGGTGATAGAGCAGAGACCAGAGACAACCCCACCC[CG]CAGATTAGTGCTCCCCACCTTCAGCAGAGAGTTTTAGGAAGGAGAAGGTTTTCTTAGGAC	CGGGGTGGGGTTGTCTCTGGTCTCTGCTCTATCACCTCCAATAACCCTTT	ARHGEF10L;ARHGEF10L	NM_018125;NM_001011722	Body;Body								ARHGEF10L;ARHGEF10L	ENST00000469726.1;ENST00000375420.3	TSS200;5'UTR	ARHGEF10L;ARHGEF10L	ENST00000469726.1;ENST00000375420.3	TSS200;5'UTR			chr1:17937911-17945345	6	chr1:17937936-17945321	6
cg27313857	-0.675341	-4.60939	-4.24615	0.00277566	0.999999	-3.9531	chr15	42565760	+	cg27313857	59722275	11725875	CAAATTCCAACAAAATAACACCTACACAATAAATCCAAAATCTCACAACA	CAAATTCCAACAAAATAACGCCTACGCAATAAATCCAAAATCTCACGACG	I	C	Grn	NA	NA	NA	NA	NA	NA	chr15:42565452-42565791	Island	ACGTCGCGGAGCTTGTTTGCTGTGCGGCGTAGCGGCCCCTCTCTCAGACAGTCGTCTGTG[CG]CCGTGAGACTTTGGACCTACTGCGCAGGCGTCATCCTGTTGGAACCTGGTCAGCTGGGTT	CGCCGTGAGACTTTGGACCTACTGCGCAGGCGTCATCCTGTTGGAACCTG	GANC;TMEM87A;TMEM87A	NM_198141;NM_015497;NM_001110503	TSS1500;TSS200;TSS200	high-CpG:40352970-40353116				15:40352687-40353714	15:42565269-42566380	Promoter_Associated	TMEM87A;TMEM87A;GANC;GANC;TMEM87A;TMEM87A;TMEM87A;TMEM87A	ENST00000307216.6;ENST00000448392.1;ENST00000566442.1;ENST00000440615.2;ENST00000389834.4;ENST00000535305.1;ENST00000568432.1;ENST00000389834.4	TSS200;TSS200;TSS200;TSS1500;1stExon;TSS1500;TSS1500;5'UTR	TMEM87A;TMEM87A;GANC;GANC;GANC;GANC;TMEM87A;TMEM87A;GANC;GANC;TMEM87A;TMEM87A;TMEM87A;GANC;GANC;GANC;TMEM87A;TMEM87A;TMEM87A	ENST00000307216.6;ENST00000448392.1;ENST00000566442.1;ENST00000440615.2;ENST00000567784.1;ENST00000570013.1;ENST00000566474.1;ENST00000563371.1;ENST00000561871.1;ENST00000561871.1;ENST00000389834.4;ENST00000535305.1;ENST00000568400.1;ENST00000562170.1;ENST00000562859.1;ENST00000562859.1;ENST00000389834.4;ENST00000569075.1;ENST00000562946.1	TSS200;TSS200;TSS200;TSS1500;TSS1500;TSS1500;TSS1500;TSS1500;1stExon;5'UTR;1stExon;TSS1500;TSS1500;5'UTR;1stExon;5'UTR;5'UTR;TSS200;TSS200	chr15:42565205-42565855	3
cg00063945	-0.669024	-4.73787	-4.24532	0.00277882	0.999999	-3.9532	chr18	3450342	-	cg00063945	7747351		CCAAATATCACTTAAATTCCACCCAAAAAACRAACRCCTAAAATCAAAAC		II			NA	NA	NA	NA	NA	NA	chr18:3448006-3452360	Island	CGGGAGGAAGCCCAAGTGTCACTTGAATTCCACCCAAGGAGCGGGCGCCTGGGATCAGAG[CG]TCCTGTTTAGCAATAACGGCTGGAGCACGTCCTACAAGTTACGGGAGAGTCGGCTGTGAA	CGCTCTGATCCCAGGCGCCCGCTCCTTGGGTGGAATTCAAGTGACACTTG	TGIF1;TGIF1;TGIF1;TGIF1;TGIF1;TGIF1;TGIF1;TGIF1	NM_174886;NM_173208;NM_003244;NM_173209;NM_170695;NM_173210;NM_003244;NM_173207	5'UTR;5'UTR;5'UTR;5'UTR;TSS1500;TSS1500;1stExon;Body					18:3439013-3441080			TGIF1;TGIF1;TGIF1;TGIF1;TGIF1;TGIF1;TGIF1;TGIF1;TGIF1;TGIF1	ENST00000405385.2;ENST00000343820.5;ENST00000343820.5;ENST00000407501.2;ENST00000551541.1;ENST00000345133.5;ENST00000551402.1;ENST00000551402.1;ENST00000330513.5;ENST00000401449.1	5'UTR;5'UTR;1stExon;5'UTR;TSS1500;TSS1500;5'UTR;1stExon;TSS1500;5'UTR	TGIF1;TGIF1;TGIF1;TGIF1;TGIF1;TGIF1;TGIF1;TGIF1;TGIF1;TGIF1;TGIF1;TGIF1;TGIF1;TGIF1;TGIF1;TGIF1	ENST00000549780.1;ENST00000549253.1;ENST00000405385.2;ENST00000343820.5;ENST00000343820.5;ENST00000407501.2;ENST00000546979.1;ENST00000551541.1;ENST00000345133.5;ENST00000551402.1;ENST00000551402.1;ENST00000330513.5;ENST00000549546.1;ENST00000552383.1;ENST00000401449.1;ENST00000550958.1	5'UTR;5'UTR;5'UTR;5'UTR;1stExon;5'UTR;5'UTR;TSS1500;TSS1500;5'UTR;1stExon;TSS1500;TSS1500;5'UTR;5'UTR;5'UTR	chr18:3448765-3451835	3
cg22050426	1.68439	3.54909	4.24382	0.00278452	0.999999	-3.95338	chr16	67233748	+	cg22050426	48669865	79702385	ACTAAAATATCAATAAAAACAACTAAAAATAAATAACAAATCACACTCCA	ACTAAAATATCGATAAAAACGACTAAAAATAAATAACAAATCGCGCTCCG	I	A	Red	NA	NA	NA	NA	NA	NA	chr16:67233032-67233862	Island	CGGCCTTCCGACCCCTCTAACCCACCTGGCCCCGATAACTCTGGCTCTTCATCCCACTAC[CG]GAGCGCGATCTGTTATTCACCCCCAGCCGCCCTCACCGACACCCCAGTTGATCAGTCCTC	CGGAGCGCGATCTGTTATTCACCCCCAGCCGCCCTCACCGACACCCCAGT	ELMO3	NM_024712	Body					16:65790469-65791485	16:67233272-67233779	Gene_Associated	ELMO3;ELMO3	ENST00000477898.1;ENST00000571638.1	5'UTR;TSS200	ELMO3;ELMO3;ELMO3	ENST00000477898.1;ENST00000571587.1;ENST00000571638.1	5'UTR;3'UTR;TSS200	chr16:67233725-67234335	3
cg23769078	0.580351	-3.17155	4.24352	0.00278564	0.999999	-3.95342	chr7	32535009	+	cg23769078	91606561	80758409	AACCCTAACAAAACAAAATCTAAAAAACCAAAATAAAACCTAAAAAAACA	AACCCTAACGAAACGAAATCTAAAAAACCGAAATAAAACCTAAAAAAACG	I	A	Red	NA	NA	NA	NA	NA	NA	chr7:32535086-32535540	N_Shore	GCTCCTCCCCCCGCTCCTCCCCGCCCCACAGAGTCGATCTCTCCTCTCCTAGACCCACCC[CG]CTCCCCCAGGCTCCACCTCGGCCTCTCAGACCCCGCCCCGTCAGGGCCCTCCCGGCCTTG	GGCCCTGACGGGGCGGGGTCTGAGAGGCCGAGGTGGAGCCTGGGGGAGCG	LSM5;LSM5;AVL9	NM_001130710;NM_001139499;NM_015060	TSS200;TSS200;TSS200					7:32501359-32502065	7:32534392-32536147	Promoter_Associated	AVL9;LSM5;LSM5;AVL9;AVL9;AVL9;AVL9	ENST00000404479.1;ENST00000409952.3;ENST00000409909.3;ENST00000318709.4;ENST00000459629.1;ENST00000409301.1;ENST00000329714.7	TSS1500;TSS200;TSS200;TSS200;TSS200;TSS200;TSS200	AVL9;AVL9;LSM5;LSM5;AVL9;AVL9;AVL9;AVL9	ENST00000404479.1;ENST00000485228.1;ENST00000409952.3;ENST00000409909.3;ENST00000318709.4;ENST00000459629.1;ENST00000409301.1;ENST00000329714.7	TSS1500;TSS200;TSS200;TSS200;TSS200;TSS200;TSS200;TSS200	chr7:32534845-32535170	3
cg19650197	1.16691	-3.59491	4.24323	0.00278676	0.999999	-3.95346	chr19	30156396	-	cg19650197	65767969	81762458	AACAAACAAAAACCCAAACTACTACAATATAAACTCAAAAACTAAACACA	AACGAACGAAAACCCGAACTACTACGATATAAACTCGAAAACTAAACGCG	I	A	Red	NA	NA	NA	NA	NA	NA	chr19:30156038-30156795	Island	GGACCCGGGCGGAGCGGGCGGGGACCCGGGCTACTGCGGTGTGGACTCGAGGGCTGGGCG[CG]GGGCCGGCGCAGAAGGTGAGTCCCCCCACCGTCCCCCGGCCGGGCTGCGGGTCGCGGGGC	AGCGGGCGGGGACCCGGGCTACTGCGGTGTGGACTCGAGGGCTGGGCGCG	PLEKHF1;PLEKHF1	NM_024310;NM_024310	5'UTR;1stExon	high-CpG:34848184-34848308				19:34847834-34848719	19:30155877-30157309	Promoter_Associated	PLEKHF1;PLEKHF1	ENST00000436066.2;ENST00000436066.2	1stExon;5'UTR	PLEKHF1;PLEKHF1	ENST00000436066.2;ENST00000436066.2	1stExon;5'UTR			chr19:30154658-30158354	6	chr19:30154692-30160512	6
cg21391101	-0.660677	-4.42213	-4.24289	0.00278806	0.999999	-3.9535	chr13	113951295	+	cg21391101	2779102	58788182	AAACTAAAACCAAACCAAAATCCTAAAACAAAAAATAAACTAAATTCACA	AAACTAAAACCGAACCGAAATCCTAAAACGAAAAATAAACTAAATTCGCG	I	A	Red	NA	NA	NA	NA	NA	NA	chr13:113951096-113951990	Island	CCCCTCGCGGGCTTCCTCTTTCCTCACTTTCTCCCGCCACTACTCTTCCTCTTCCTTTTC[CG]CGAACCCAGCCCACTTCCCGTTTCAGGACCTCGGCTCGGCCCCAGTCCCCCGGACCAGGC	CGCGAACCCAGCCCACTTCCCGTTTCAGGACCTCGGCTCGGCCCCAGTCC	LAMP1	NM_005561	TSS200					13:112998914-113000296	13:113951140-113951592	Promoter_Associated	LAMP1;LAMP1	ENST00000332556.4;ENST00000397181.3	TSS1500;TSS1500	LAMP1;LAMP1	ENST00000332556.4;ENST00000397181.3	TSS1500;TSS1500	chr13:113951025-113951595	3
cg14201387	1.2587	2.34184	4.24276	0.00278856	0.999999	-3.95351	chr1	221737206	-	cg14201387	18640892	99695583	AAAACAAACTAACATCACAATATCACAATAAAAACAAAAATACATACACA	AAAACGAACTAACGTCACGATATCACAATAAAAACGAAAATACGTACGCG	I	T	Red	NA	NA	NA	NA	NA	NA		OpenSea	GCAGCCGTGGAAGAGACGGACTAGCGTCACGGTGTCACAGTGAGGGCGAGAATGCGTGCG[CG]TGCTCAGACATCGCGTGCCACGCACGCATGGCCGATTACTGTCTTTCTCAGCAATTGCTT	CGCGCACGCATTCTCGCCCTCACTGTGACACCGTGACGCTAGTCCGTCTC								1:219803610-219803856
cg13006227	-1.12763	-3.8565	-4.24246	0.00278969	0.999999	-3.95355	chr2	62132614	+	cg13006227	9660166	91779902	CTTTACTCTACAACACCCATCCCCTTAAAATACCTCCACAAAAATATCCA	CTTTACTCTACAACACCCATCCCCTTAAAATACCTCCACGAAAATATCCG	I	T	Red	NA	NA	NA	NA	NA	NA		OpenSea	AGTAGGCTCTGCAGTGATGAAGGGGATCAGGGGAAGCAAAGTGACCCTACTGGAACCAAA[CG]GATATTTCCGTGGAGGTATCCTAAGGGGATGGGTGTTGCAGAGCAAAGCTGTAAGCTGCC	CGGATATTTCCGTGGAGGTATCCTAAGGGGATGGGTGTTGCAGAGCAAAG	COMMD1	NM_152516	TSS200						2:62132408-62133406	Promoter_Associated	COMMD1;COMMD1;COMMD1	ENST00000311832.5;ENST00000538736.1;ENST00000472729.1	TSS200;TSS200;5'UTR	COMMD1;COMMD1;COMMD1;COMMD1	ENST00000455659.1;ENST00000445644.1;ENST00000538736.1;ENST00000472729.1	TSS1500;TSS200;TSS200;5'UTR	chr2:62132460-62132915	3
cg14297687	-1.55626	-2.51273	-4.24217	0.00279079	0.999999	-3.95359	chr15	97436614	+	cg14297687	95741572		CTTATAAATTAACCTATCAATTTATCAATCAACACCATCTTAATTCTCCC		II			NA	NA	NA	NA	NA	NA		OpenSea	ACAAACACGGGGCTCCCAGTTATTTACGAGGCAAATTCACTGCAAGGCTGGGCTGTGGAA[CG]GGAGAATCAAGATGGTGTTGATTGATAAATTGACAGGTTAATTTACAAGTGGATAATAGG	CGGGAGAATCAAGATGGTGTTGATTGATAAATTGACAGGTTAATTTACAA																	chr15:97436580-97436835	3
cg03775871	0.936001	-5.35748	4.23848	0.00280489	0.999999	-3.95404	chr6	43738440	+	cg03775871	17609224	26721539	AATAATAACTAAAACTAAAAACAATATCTATCTATCTATCCATCAACACA	AATAATAACTAAAACTAAAAACGATATCTATCTATCTATCCGTCAACGCG	I	A	Red	NA	NA	NA	NA	NA	NA	chr6:43737632-43739852	Island	GGGGGTGACCGCCGGAGCGCGGCGTGAGCCCTCCCCCTTGGGATCCCGCAGCTGACCAGT[CG]CGCTGACGGACAGACAGACAGACACCGCCCCCAGCCCCAGCTACCACCTCCTCCCCGGCC	CGCGCTGACGGACAGACAGACAGACACCGCCCCCAGCCCCAGCTACCACC	VEGFA;VEGFA;VEGFA;VEGFA;VEGFA;VEGFA;VEGFA;VEGFA;VEGFA;VEGFA;VEGFA;VEGFA;VEGFA;VEGFA;VEGFA;VEGFA;VEGFA;VEGFA;VEGFA;VEGFA;VEGFA;VEGFA;VEGFA;VEGFA;VEGFA;VEGFA;VEGFA;VEGFA;VEGFA;VEGFA;VEGFA;VEGFA	NM_001171626;NM_001171625;NM_001171623;NM_001025366;NM_003376;NM_001171626;NM_001025367;NM_001171629;NM_001171624;NM_001171630;NM_003376;NM_001171623;NM_001033756;NM_001025368;NM_001025368;NM_001171628;NM_001171627;NM_001171630;NM_001171622;NM_001171625;NM_001025369;NM_001171627;NM_001171622;NM_001171628;NM_001025366;NM_001171629;NM_001171624;NM_001025370;NM_001025369;NM_001025370;NM_001025367;NM…	1stExon;5'UTR;1stExon;1stExon;5'UTR;5'UTR;1stExon;1stExon;5'UTR;5'UTR;1stExon;5'UTR;5'UTR;5'UTR;1stExon;1stExon;1stExon;1stExon;1stExon;1stExon;5'UTR;5'UTR;5'UTR;5'UTR;5'UTR;5'UTR;1stExon;5'UTR;1stExon;1stExon;5'UTR;1stExon	high-CpG:43845875-43846776				6:43846176-43847830			VEGFA;VEGFA;VEGFA;VEGFA;VEGFA;VEGFA;VEGFA	ENST00000520948.1;ENST00000523873.1;ENST00000518689.1;ENST00000372067.3;ENST00000372067.3;ENST00000230480.6;ENST00000372077.4	TSS1500;TSS1500;TSS1500;5'UTR;1stExon;TSS1500;TSS200	VEGFA;VEGFA;VEGFA;VEGFA;VEGFA;VEGFA;VEGFA;VEGFA;VEGFA;VEGFA;VEGFA;VEGFA	ENST00000520948.1;ENST00000518538.1;ENST00000523873.1;ENST00000512683.1;ENST00000476772.1;ENST00000372067.3;ENST00000372067.3;ENST00000230480.6;ENST00000324450.6;ENST00000372077.4;ENST00000519767.1;ENST00000476772.1	TSS1500;TSS1500;TSS1500;TSS1500;1stExon;5'UTR;1stExon;TSS1500;TSS200;TSS200;TSS200;5'UTR	chr6:43738100-43739150	3
cg19596177	0.771688	-4.18894	4.2383	0.0028056	0.999999	-3.95406	chr12	95611375	+	cg19596177	41631853	69718266	ACTCAAACCCTCCAATTAAAAAAAACTAAAACTTTTATCTACCTTTTACA	ACTCGAACCCTCCGATTAAAAAAAACTAAAACTTTTATCTACCTTTTACG	I	A	Red	NA	NA	NA	NA	NA	NA	chr12:95610834-95611997	Island	CGTGCCCTTCTCGGGCTCCAAAAATCAGCAGTGCTCCGGGCGCCCCCTGCTAGTCGCGGC[CG]TAAAAGGCAGACAAAAGCCCTAGCCTCCTCCAATCGGAGGGCTCGAGCTTCAGCTCGCTC	GCTCGAGCCCTCCGATTGGAGGAGGCTAGGGCTTTTGTCTGCCTTTTACG	FGD6;VEZT	NM_018351;NM_017599	TSS200;TSS200	high-CpG:94135154-94135581				12:94134849-94136362	12:95610566-95612215	Promoter_Associated	VEZT;FGD6;VEZT	ENST00000261219.6;ENST00000343958.4;ENST00000436874.1	TSS1500;TSS200;TSS200	VEZT;VEZT;VEZT;VEZT;VEZT;VEZT;VEZT;VEZT;VEZT;VEZT;VEZT;VEZT;VEZT;VEZT;VEZT;VEZT;VEZT;FGD6;FGD6;VEZT;VEZT;VEZT;VEZT;VEZT;VEZT;FGD6;VEZT	ENST00000547484.1;ENST00000551472.1;ENST00000551792.1;ENST00000552031.1;ENST00000551039.1;ENST00000549192.1;ENST00000552821.1;ENST00000548371.1;ENST00000550106.1;ENST00000547894.1;ENST00000551695.1;ENST00000551356.1;ENST00000551311.1;ENST00000546365.1;ENST00000551902.1;ENST00000546445.1;ENST00000546409.1;ENST00000343958.4;ENST00000451107.3;ENST00000549589.1;ENST00000547611.1;ENST00000547997.1;ENS…	TSS1500;TSS1500;TSS1500;TSS1500;TSS1500;TSS1500;TSS1500;TSS1500;TSS1500;TSS1500;TSS1500;TSS1500;TSS1500;TSS1500;TSS1500;TSS1500;TSS1500;TSS200;TSS200;TSS200;TSS200;TSS200;TSS200;TSS200;TSS200;TSS1500;TSS200	chr12:95611180-95611575	3
cg23547048	1.1311	2.99259	4.23719	0.00280987	0.999999	-3.9542	chr4	698616	+	cg23547048	85680247	78725145	CCAACCTAAATACCCTCCACCAAAATAAAACAATACAAACAACATTTACA	CCGACCTAAATACCCTCCGCCAAAATAAAACAATACGAACGACATTTACG	I	C	Grn	rs111232186	0.054688	NA	NA	NA	NA	chr4:698302-698692	Island	CCGCACGCGCCCTCGGTCCTCGGATCCCGCCCTCTCAGGACAGTGCCAGTCCCACGAAGG[CG]CAAATGCCGCCCGTACTGCTCCACCCTGGCGGAGGGCACCCAGGTCGGAGAGTCCGCACG	CCGACCTGGGTGCCCTCCGCCAGGGTGGAGCAGTACGGGCGGCATTTGCG	PCGF3	NM_006315	TSS1500					4:688303-688648	4:698601-700321	Promoter_Associated	PCGF3;PCGF3;PCGF3	ENST00000362003.5;ENST00000400151.2;ENST00000521023.2	TSS1500;TSS1500;TSS1500	PCGF3;PCGF3;PCGF3;PCGF3;PCGF3;PCGF3;PCGF3	ENST00000419774.1;ENST00000362003.5;ENST00000475288.1;ENST00000400151.2;ENST00000430644.1;ENST00000484141.1;ENST00000440452.1	TSS1500;TSS1500;TSS1500;TSS1500;TSS1500;TSS1500;TSS1500			chr4:696839-701674	6	chr4:697145-702160	6
cg11951692	-0.748659	-3.50506	-4.23695	0.00281077	0.999999	-3.95423	chr20	3761938	+	cg11951692	52680931	44783901	AAAACTAAAACAAAACCCAACACCACTAAAACAACCAAACCATAAAAACA	AAAACTAAAACGAAACCCGACACCGCTAAAACGACCAAACCGTAAAAACG	I	C	Grn	NA	NA	NA	NA	NA	NA	chr20:3758206-3759184	S_Shelf	GTTGTCTACCCACAGGTACAGCTGGTGCAGCGCCTCCTCGTCCACGCTGCTCGCCATTGG[CG]TCCTCACGGCCTGGCCGCCCCAGCGGTGCCGGGTCCCGCCCCAGCCTCACGACCCTTCAG	GAGGCTGGGGCGGGACCCGGCACCGCTGGGGCGGCCAGGCCGTGAGGACG	SPEF1;SPEF1	NM_015417;NM_015417	5'UTR;1stExon					20:3709908-3710014	20:3761769-3762707	Unclassified	SPEF1;SPEF1;SPEF1	ENST00000463490.1;ENST00000379756.3;ENST00000379756.3	3'UTR;1stExon;5'UTR	SPEF1;SPEF1;SPEF1	ENST00000471499.1;ENST00000379756.3;ENST00000379756.3	3'UTR;1stExon;5'UTR	chr20:3761565-3762390	3
cg21822551	0.639656	2.38838	4.23659	0.00281218	0.999999	-3.95427	chr13	46586447	+	cg21822551	57726177		ATCAATAAAATTCCCACCTCTAAACTCCTAAACATTTATAACAAATAAAC		II			NA	NA	NA	NA	NA	NA		OpenSea	GTGTAGATCTATTTCATTAAAATACATAGAAGTTGCTGGCACTAGCACCCAAACCCATCA[CG]CTCATTTGCCATAAATGCCCAGGAGCCTAGAGGTGGGAATTTCATTGACCACGATGGACT	CGCTCATTTGCCATAAATGCCCAGGAGCCTAGAGGTGGGAATTTCATTGA	ZC3H13	NM_015070	Body								ZC3H13;ZC3H13	ENST00000470308.1;ENST00000431251.2	TSS1500;5'UTR	ZC3H13;ZC3H13	ENST00000470308.1;ENST00000431251.2	TSS1500;5'UTR
cg10538369	0.977528	2.21329	4.2285	0.00284342	0.999999	-3.95526	chr14	95578237	+	cg10538369	97687179		ATTTATTTACTCTCTTTAATAACTCCTTTTAAATACATAAAAATCTTTTC		II			NA	NA	NA	NA	NA	NA		OpenSea	CTAATTTGAGAGACTGACATATTAAAACACAAGTGTTCATGGTGCATGATTCAACAATTA[CG]AAAAGACCTTTATGTACTTAAAAGGAGTCATTAAAGAGAGCAAATAAATGACAGTTGTTT	CGAAAAGACCTTTATGTACTTAAAAGGAGTCATTAAAGAGAGCAAATAAA	DICER1;DICER1;DICER1;DICER1;DICER1	NM_177438;NM_030621;NM_001271282;NM_001291628;NM_001195573	Body;Body;Body;Body;Body											DICER1	ENST00000529468.1	TSS200	chr14:95578180-95578390	3
cg01463702	-0.927182	1.73624	-4.22729	0.00284815	0.999999	-3.95541	chr11	10087965	+	cg01463702	53807829		TTAATTACTTTTCAAATATAAATCAACCCTATATTCCTATATTAAACCCC		II			NA	NA	NA	NA	NA	NA		OpenSea	CTTTTATTTTAGCAAATTGAATCCAACCATGTAATAAAAGGCTAACATATCATGACCAAG[CG]GGGTTTAACACAGGAATACAGGGTTGATTTACATTTGAAAAGCAATCAACAGAATTCATT	CGGGGTTTAACACAGGAATACAGGGTTGATTTACATTTGAAAAGCAATCA	SBF2	NM_030962	Body											SBF2	ENST00000533770.1	3'UTR					chr11:10087858-10088680	3
cg25611931	0.744285	-4.24811	4.22692	0.00284958	0.999999	-3.95546	chr11	118978508	-	cg25611931	93624427		CRAACTAAAAACAACRAAACRTAAACTAAACRACCTTACTAATCCTCTTC		II			NA	NA	NA	NA	NA	NA	chr11:118977878-118978785	Island	GAGCATGGATCCGGGCTGGGGGCAGCGGGACGTGGGCTGGGCGGCCTTGCTGATCCTCTT[CG]CCGCCTCGCTGCTCACGGTGTTCGCCTGGCTGCTGCAATATGCCCGGGGCTTGTGGCTGG	GGGCTGGGGGCAGCGGGACGTGGGCTGGGCGGCCTTGCTGATCCTCTTCG	C2CD2L	NM_014807	1stExon					11:118483107-118483995	11:118977742-118978607	Promoter_Associated	DPAGT1;DPAGT1;C2CD2L	ENST00000409993.2;ENST00000409993.2;ENST00000336702.3	5'UTR;1stExon;1stExon	DPAGT1;DPAGT1;C2CD2L	ENST00000409993.2;ENST00000409993.2;ENST00000336702.3	5'UTR;1stExon;1stExon	chr11:118978220-118978790	3
cg13858310	0.724964	1.75789	4.2266	0.00285085	0.999999	-3.9555	chr4	42467154	+	cg13858310	34684854		CTTCAAAAAACTATTCATTTAAATCTTTTACATCTTTTATCCTTCAACAC		II			NA	NA	NA	NA	NA	NA		OpenSea	CTGAAATTGAAACACATTATCAATTACTGTTTTCTGAAAAAAGGAATTTTGAAATGCCAT[CG]TGTTGAAGGATAAAAGATGCAAAAGACCTAAATGAATAGTTCTCTGAAGAAACCTTATGA	CGTGTTGAAGGATAAAAGATGCAAAAGACCTAAATGAATAGTTCTCTGAA	ATP8A1;ATP8A1	NM_006095;NM_001105529	Body;Body											ATP8A1	ENST00000515872.1	TSS200
cg18910243	-1.08875	2.95209	-4.22603	0.00285305	0.999999	-3.95557	chr10	45967498	+	cg18910243	1632839		AATAAAAATCATTTTTCCTACCTACCATATTTCTATCAATAATATACTCC		II			NA	NA	NA	NA	NA	NA		OpenSea	TACTCATCTGGCCAGCCCTGGCCCAAGATGCACAGAACTCTAAGAGCGAACCCTGAGCCG[CG]GAGTATACTACTGACAGAAACATGGCAGGCAGGAAAAATGACCCTCACTTCCTCTAGGCC	GTGAGGGTCATTTTTCCTGCCTGCCATGTTTCTGTCAGTAGTATACTCCG	MARCH8;MARCH8;MARCH8	NM_001002265;NM_145021;NM_001002266	Body;Body;Body	low-CpG:45287485-45287519			TRUE										chr10:45967485-45967675	3
cg18116670	-0.69775	2.33583	-4.22251	0.00286684	0.999999	-3.956	chr1	21649784	+	cg18116670	63743547		CCRACCTACAATCAAAACTATTATATATTTTAATCCATAACCCTCCCCCC		II			NA	NA	NA	NA	NA	NA		OpenSea	ACCTTGAGGGCGTAGGTGGAGAAAGGCCCTAGCCTCCCAGAACAACACAGCTGGAACCGG[CG]GGGGGAGGGTTATGGATCAAAATACACAATAGCCCTGACTGCAGGCCGGATACTCTGCCA	CGGGGGGAGGGTTATGGATCAAAATACACAATAGCCCTGACTGCAGGCCG	ECE1	NM_001113348	Body				TRUE		1:21648518-21649841	Unclassified_Cell_type_specific				ECE1	ENST00000463334.2	3'UTR	chr1:21648745-21649910	3
cg24771206	0.943419	-5.21496	4.22222	0.00286796	0.999999	-3.95604	chr2	203735709	-	cg24771206	85701202	96751424	CTAACCAACTAACACACATTTCCAAAAACCATATCTATACCATAAAATCA	CTAACCAACTAACGCGCGTTTCCAAAAACCATATCTATACCGTAAAATCG	I	A	Red	NA	NA	NA	NA	NA	NA	chr2:203735925-203736883	N_Shore	TCACCTGGGCACCTGACCAGCTGACGCGCGTTTCCAGGAGCCATATCTGTGCCGTGGGGT[CG]GGTTGCCGGCCTAAGGAGCAGGATCTGTGCGCGGAGCCCCTCGCGGGCCCGTGCATTCTG	CTGACCAGCTGACGCGCGTTTCCAGGAGCCATATCTGTGCCGTGGGGTCG	ICA1L;ICA1L	NM_178231;NM_138468	5'UTR;5'UTR					2:203443804-203444006	2:203735190-203736975	Promoter_Associated	ICA1L;ICA1L;ICA1L	ENST00000418208.1;ENST00000392237.2;ENST00000358299.2	TSS200;5'UTR;5'UTR	ICA1L;ICA1L;ICA1L;ICA1L;ICA1L;ICA1L;ICA1L;ICA1L;ICA1L;ICA1L;ICA1L;ICA1L;ICA1L;ICA1L;ICA1L;ICA1L;ICA1L;ICA1L;ICA1L	ENST00000418208.1;ENST00000454326.1;ENST00000432273.1;ENST00000450143.1;ENST00000421334.1;ENST00000420558.1;ENST00000484561.1;ENST00000450143.1;ENST00000437978.1;ENST00000435143.1;ENST00000457524.1;ENST00000438804.1;ENST00000421334.1;ENST00000392237.2;ENST00000416760.1;ENST00000412210.1;ENST00000419460.1;ENST00000358299.2;ENST00000441547.1	TSS200;TSS200;TSS200;1stExon;1stExon;TSS1500;3'UTR;5'UTR;5'UTR;5'UTR;5'UTR;5'UTR;5'UTR;5'UTR;5'UTR;5'UTR;5'UTR;5'UTR;TSS1500	chr2:203735440-203735815	3
cg10249430	0.610199	-3.35496	4.21767	0.00288588	0.999999	-3.9566	chr3	134093539	+	cg10249430	73797559	88790554	CCAAAAACAAAACATAAAACAAAAACAAACACACCACAACCTAAAAAACA	CCGAAAACAAAACATAAAACAAAAACGAACACACCGCGACCTAAAAAACG	I	C	Grn	NA	NA	NA	NA	NA	NA	chr3:134092257-134093741	Island	GAGGCGGCGCTGCTGGCCGAGCGCCGGCCCGGCCCCCGAGCTCCGTTCCTCCGCGCCCAG[CG]CCCTCCAGGCCGCGGTGTGTCCGCCCCTGCCCCATGCTTTGCCTTCGGAGCTGCTGGAGA	CGCCCTCCAGGCCGCGGTGTGTCCGCCCCTGCCCCATGCTTTGCCTTCGG	AMOTL2;AMOTL2;AMOTL2	NM_001278685;NM_016201;NM_001278683	TSS200;TSS200;Body					3:135574855-135576780	3:134092357-134093900	Unclassified_Cell_type_specific	AMOTL2;AMOTL2;AMOTL2;AMOTL2	ENST00000511759.1;ENST00000249883.5;ENST00000513145.1;ENST00000422605.2	TSS200;TSS200;TSS1500;TSS1500	AMOTL2;AMOTL2;AMOTL2;AMOTL2;AMOTL2;AMOTL2;AMOTL2;AMOTL2;AMOTL2;AMOTL2	ENST00000506107.1;ENST00000510560.1;ENST00000504234.1;ENST00000515172.1;ENST00000502491.1;ENST00000512955.1;ENST00000511759.1;ENST00000249883.5;ENST00000513145.1;ENST00000422605.2	5'UTR;TSS1500;TSS1500;TSS1500;TSS1500;TSS200;TSS200;TSS200;TSS1500;TSS1500	chr3:134092300-134094455	3
cg19226934	1.05772	-4.44969	4.2166	0.00289011	0.999999	-3.95673	chr3	158362218	+	cg19226934	63734520	28625200	AAAAACAACTAAATTAAAAACAAAACAATACCTACACTACTCACACACCA	AAAAACAACTAAATTAAAAACGAAACAATACCTACGCTACTCGCGCGCCG	I	T	Red	NA	NA	NA	NA	NA	NA	chr3:158362180-158362478	Island	GGGAGCAAACACTTCTTTAGCTCCGCAAAGCGATTGCACTTTCTCTTCCAAGTCGGCAGA[CG]GCGCGCGAGCAGCGTAGGCACTGCTCCGCCTCCAATCCAGTTGCTCTTCTTTCTTTTCCT	CGGCGCGCGAGCAGCGTAGGCACTGCTCCGCCTCCAATCCAGTTGCTCTT	GFM1	NM_024996	TSS200					3:159844875-159845346	3:158361822-158362871	Promoter_Associated	GFM1;GFM1;GFM1;GFM1	ENST00000486715.1;ENST00000486715.1;ENST00000478576.1;ENST00000264263.5	5'UTR;1stExon;TSS200;TSS200	GFM1;GFM1;GFM1;GFM1;GFM1	ENST00000464732.1;ENST00000486715.1;ENST00000486715.1;ENST00000478576.1;ENST00000264263.5	TSS1500;5'UTR;1stExon;TSS200;TSS200	chr3:158362105-158362435	3
cg14801158	0.644302	-1.5367	4.21498	0.00289656	0.999999	-3.95693	chr19	19932695	-	cg14801158	93667209		TTAAATAATACTTAAAACCCCRCCCCCTCAAATCCTAAATTACAAAAAAC		II			NA	NA	NA	NA	NA	NA		OpenSea	AGCGTCCCTGATTGGATAATGCTTGAGGCCCCGCCCCCTCAGGTCCTGAGTTACAGAAGA[CG]TGATCCGATGCTGGACTGAGTGAAGAAAGAGAGACAGTCTAAGCTGCAGCCTTTTCTTTT	TGGATAATGCTTGAGGCCCCGCCCCCTCAGGTCCTGAGTTACAGAAGACG	ZNF506;ZNF506	NM_001099269;NM_001145404	TSS200;TSS200						19:19932077-19932883	Promoter_Associated	ZNF506;ZNF506	ENST00000545006.1;ENST00000443905.2	TSS200;TSS200	ZNF506;ZNF506	ENST00000545006.1;ENST00000443905.2	TSS200;TSS200	chr19:19932125-19932735	3
cg15622955	0.680901	2.07333	4.2127	0.00290561	0.999999	-3.95721	chr8	2902639	+	cg15622955	68717119		TTAACATTTTCTAAACATCATCTAAAACTTTCAAATAAACATTTCCTCCC		II			NA	NA	NA	NA	NA	NA		OpenSea	GAATACCAAGGAATTTTAACAAAACAGCCACATCTCTTTTTTACAAACTTTAAAGAACGA[CG]GGAGGAAATGCTTACTTGAAAGTTTCAGATGATGCTTAGAAAATGTTAACATGGATTTCC	CGGGAGGAAATGCTTACTTGAAAGTTTCAGATGATGCTTAGAAAATGTTA	CSMD1	NM_033225	Body											CSMD1	ENST00000519623.1	TSS1500
cg11932989	-1.00424	2.49874	-4.21264	0.00290587	0.999999	-3.95722	chr13	30421130	+	cg11932989	86747820		ACCATAAATTAACAATTAATTTTAATTTACATTCATAACAACAATTTACC		II			NA	NA	NA	NA	NA	NA	chr13:30423921-30424941	N_Shelf	GGGATATATGTCATTAGCTTTGCTGTGGGAGTGGTGAGAGGAGCTCTTCAAGGTTTGGAG[CG]GTAAATTGTTGTCATGAATGTAAACTAAAATCAATTGTCAATTCATGGTATTAAGAGTTT	CCATGAATTGACAATTGATTTTAGTTTACATTCATGACAACAATTTACCG	UBL3	NM_007106	Body			RDMR											chr13:30420965-30421210	3
cg19083007	0.786529	0.189761	4.21258	0.00290609	0.999999	-3.95723	chr6	46293862	-	cg19083007	15623241		CATATTCTAAACATCCTAATACATCCCRAACATAAACTAAATAAAAATCC		II			rs1372571	0.032201	NA	NA	NA	NA		OpenSea	GAGCAGCCACACATGTTCTGGGCATCCTAATGCATCCCGGGCATGGGCTGAATAGAAATC[CG]TTCTTGGAGTGACTAAAGAGCTGGTCGTCTGTCATTTAGGGAGCATGGTAAGAGGAGATA	CGGATTTCTATTCAGCCCATGCCCGGGATGCATTAGGATGCCCAGAACAT	RCAN2	NM_005822	TSS1500				TRUE				RCAN2	ENST00000330430.6	TSS1500	RCAN2	ENST00000330430.6	TSS1500			chr6:46293317-46294401	4	chr6:46293103-46294150	5
cg00814607	-0.753645	1.49308	-4.20938	0.00291888	0.999999	-3.95762	chr2	55536367	-	cg00814607	60760823		ATAAAATTTATATTAATCCATAATTTTCTCTTCTAATTTCTCCTTCTAAC		II			NA	NA	NA	NA	NA	NA		OpenSea	GGAGATGGGTCATAAAATTTGTATTGATCCATAATTTTCTCTTCTAGTTTCTCCTTCTGA[CG]TCTTAATTCATTTAACTTATCACTATAAAATAAAAATTACCTTTTAGGACAGGCATCATA	CGTCAGAAGGAGAAACTAGAAGAGAAAATTATGGATCAATACAAATTTTA	CCDC88A;CCDC88A;CCDC88A	NM_018084;NM_001135597;NM_001254943	Body;Body;Body								CCDC88A;AC012358.8	ENST00000422883.2;ENST00000366287.3	TSS200;5'UTR	CCDC88A;AC012358.8	ENST00000444458.1;ENST00000366287.3	TSS200;5'UTR			chr2:55536151-55536976	4
cg07402337	0.721445	2.59963	4.20881	0.00292113	0.999999	-3.95769	chr8	98672544	+	cg07402337	10628859		CTAATTCTATAATTTCATAACTCTACTATTCTAAAAATAAAAAACTTTCC		II			NA	NA	NA	NA	NA	NA		OpenSea	ATTTTATTTTAGGAATGTTAGGAAAGCTTTTGTAGCCTTTTGTAGGCTGTGGCAATGGGT[CG]GAAAGCTTCTTACTCCCAGAACAGTAGAGCCATGAAATTACAGAATTAGAGGTTCCATTA	CGGAAAGCTTCTTACTCCCAGAACAGTAGAGCCATGAAATTACAGAATTA	MTDH	NM_178812	Body				TRUE
cg15157332	0.887441	1.94776	4.20661	0.00292996	0.999999	-3.95797	chr10	44504594	-	cg15157332	59748102		ACAATCAAAATCTATAATTATCTCTCCTATAACTTAACCAAAACAATCCC		II			NA	NA	NA	NA	NA	NA	chr10:44500981-44501270	S_Shelf	GTGTGCGGCCTGCAGTCAAAGTCTGTAATTGTCTCTCCTGTGGCTTGGCCAGGACAGTCC[CG]CTCATTAGCTTGTTTGGCCAACAGTGGTTTCTAATGAGGGGACTTGGGAAGATAGAGAGA	CGGGACTGTCCTGGCCAAGCCACAGGAGAGACAATTACAGACTTTGACTG																	chr10:44504385-44504715	3
cg07007506	1.0804	-3.76799	4.20635	0.00293103	0.999999	-3.958	chr21	26934200	-	cg07007506	60710550	38673118	CAAAAATTAAAACCCAAACCTTACAACACAATACAAAAAAATACACAACA	CAAAAATTAAAACCCAAACCTTACGACGCGATACAAAAAAATACACGACG	I	T	Red	NA	NA	NA	NA	NA	NA	chr21:26934423-26934805	N_Shore	TTTCTTTAAGAACAAAGGTTGGAGCCCAAGCCTTGCGGCGCGGTGCAGGAAAGTACACGG[CG]TGTGTTGAGAGAAAAAAAATACACACACGCAATGACCCACGAGAAAGGGAAAGGGGAAAA	CGCCGTGTACTTTCCTGCACCGCGCCGCAAGGCTTGGGCTCCAACCTTTG	MIR155HG	NR_001458	TSS1500				TRUE	21:25855756-25856145	21:26933865-26934973	Promoter_Associated	MIR155HG	ENST00000456917.1	TSS200	MIR155HG	ENST00000456917.1	TSS200	chr21:26933905-26934875	3
cg09135056	-0.601381	-3.86525	-4.20488	0.00293693	0.999999	-3.95818	chr16	70488813	-	cg09135056	13657588	33667221	CCCAACTAATACAACCAAACCTACTAACAACTAAAACCAAAAAAAATACA	CCCGACTAATACGACCGAACCTACTAACAACTAAAACCGAAAAAAATACG	I	A	Red	NA	NA	NA	NA	NA	NA	chr16:70488358-70488814	Island	GGAGCCCCGCGACCCGGCTGGTGCGGCCGGACCTGCTGGCAGCTGGGACCGGGAGGGATG[CG]GGCCTCAGAGGATCCTCACCCTGAGGCAGGTGGGGCCCTGGATGCCGGCGCTGCTCTGAT	CCCGGCTGGTGCGGCCGGACCTGCTGGCAGCTGGGACCGGGAGGGATGCG	FUK	NM_145059	5'UTR					16:69045745-69046315	16:70487505-70489300	Promoter_Associated	FUK;FUK;FUK;FUK	ENST00000288078.6;ENST00000428974.2;ENST00000538525.1;ENST00000571514.1	5'UTR;5'UTR;5'UTR;5'UTR	FUK;FUK;FUK;FUK;FUK;FUK;FUK;FUK;FUK	ENST00000288078.6;ENST00000572784.1;ENST00000573352.1;ENST00000573352.1;ENST00000576107.1;ENST00000571487.1;ENST00000538525.1;ENST00000571514.1;ENST00000464499.1	5'UTR;5'UTR;1stExon;5'UTR;5'UTR;5'UTR;5'UTR;5'UTR;5'UTR	chr16:70487885-70489315	3
cg00409842	0.678587	2.58054	4.20466	0.00293783	0.999999	-3.95821	chr15	86076110	-	cg00409842	89609472		ATACCTACCAATCTATACACTAAACACCATAAAATCCTTAACATATTTAC		II			NA	NA	NA	NA	NA	NA		OpenSea	TCACTCCTGAGGTGCCTGCCAGTCTGTACACTGGGCACCATGGAGTCCTTGGCATGTTTG[CG]TTTCCTGAACTGGGCTCCCAGCCACAGCATTGCATTATCCTCATGCAAACCAGGTAATTT	CGCAAACATGCCAAGGACTCCATGGTGCCCAGTGTACAGACTGGCAGGCA	AKAP13;AKAP13	NM_007200;NM_006738	Body;Body								AKAP13	ENST00000426424.2	5'UTR	AKAP13	ENST00000426424.2	5'UTR	chr15:86075965-86076175	3
cg23079041	0.828051	2.77925	4.2037	0.0029417	0.999999	-3.95833	chr7	138156581	+	cg23079041	85667915		TCCTAATTCCTATAAAAAACATTTTTCTTTTAAATATATTATACCAAACC		II			NA	NA	NA	NA	NA	NA		OpenSea	GGTGATCCGCCTGCCTCAGCCTCTCAAAGTGCTGGGATTACAGGCATGAGCCACCGCACC[CG]GCCTGGTATAATACATTTAAAAGAAAAATGTCTTCTATAGGAATTAGGAATCCTGACTAC	CGGCCTGGTATAATACATTTAAAAGAAAAATGTCTTCTATAGGAATTAGG	TRIM24;TRIM24	NM_003852;NM_015905	Body;Body				TRUE				TRIM24	ENST00000476785.1	5'UTR	TRIM24;TRIM24	ENST00000476785.1;ENST00000497516.1	5'UTR;5'UTR					chr7:138156259-138160484	6
cg25230902	-1.31119	3.3042	-4.20248	0.00294661	0.999999	-3.95848	chr2	239709312	-	cg25230902	78625206	11644564	TCAACATAATATCACTAAAATAAAAAACCCAATCATAAACCACATATACA	TCGACGTAATATCGCTAAAATAAAAAACCCAATCATAAACCGCATATACG	I	A	Red	NA	NA	NA	NA	NA	NA		OpenSea	AACCTCCGAGAGTCGACGTGATGTCGCTGAAGTGGGAAGCCCAGTCATGGACCGCATGTA[CG]ACCGTGGTCCCGGAAGAGGATAATGGAGCTGAAAACTCCTATCGCCTGGTGATTTCGATG	TCGACGTGATGTCGCTGAAGTGGGAAGCCCAGTCATGGACCGCATGTACG								2:239374021-239374124
cg10381076	1.15493	-3.63956	4.20071	0.00295376	0.999999	-3.9587	chr19	42829639	+	cg10381076	66789541	92782147	AAACAAAAAATTACAAAACAACCAATCAAAACAACCCTAAAAAAACTACA	AAACGAAAAATTACAAAACGACCGATCAAAACGACCCTAAAAAAACTACG	I	A	Red	NA	NA	NA	NA	NA	NA	chr19:42829555-42830597	Island	ACAAATGGGCGGGGATTTCCCCGGAAGTCTCCCTTTATGGAGGGTTGGGGTTGGGCGCTC[CG]CAGTCCTCCCAGGGCCGCTCTGACCGGCCGCTCTGTAACTTCTCGCCTCCTCTTCGCCGT	AGGCGAGAAGTTACAGAGCGGCCGGTCAGAGCGGCCCTGGGAGGACTGCG	MEGF8	NM_001410	TSS200					19:47521089-47522407	19:42829032-42830570	Promoter_Associated	MEGF8	ENST00000251268.5	TSS200	MEGF8	ENST00000251268.5	TSS200	chr19:42829460-42830655	3
cg17587993	-0.681632	-4.88186	-4.19871	0.0029619	0.999999	-3.95895	chr7	140714588	+	cg17587993	69776872		TTATAAAATCRCCAAAAATAAAACRAATCCACTTCATTAATAACCAACTC		II			NA	NA	NA	NA	NA	NA	chr7:140714478-140714943	Island	GAAATCCCCCAACTGAGGCAGAAAAAGGCCAAGTTATTTGTGTGATGCACGTGAACCGCC[CG]AGCTGGTCACTAATGAAGTGGATTCGCCCTATTCCTGGCGACTCTACAAGGTTGGAGACC	TGTAGAGTCGCCAGGAATAGGGCGAATCCACTTCATTAGTGACCAGCTCG	MRPS33;MRPS33	NM_053035;NM_016071	5'UTR;TSS200					7:140360881-140361575	7:140713760-140715380	Promoter_Associated	MRPS33;MRPS33;MRPS33;MRPS33;MRPS33;MRPS33	ENST00000467334.1;ENST00000544013.1;ENST00000324787.5;ENST00000469351.1;ENST00000496958.1;ENST00000393008.3	5'UTR;5'UTR;5'UTR;5'UTR;TSS1500;TSS200	MRPS33;MRPS33;MRPS33;MRPS33;MRPS33;MRPS33;MRPS33;MRPS33;MRPS33	ENST00000496641.1;ENST00000467334.1;ENST00000544013.1;ENST00000324787.5;ENST00000469351.1;ENST00000496958.1;ENST00000484502.1;ENST00000485202.1;ENST00000393008.3	3'UTR;5'UTR;5'UTR;5'UTR;5'UTR;TSS1500;TSS200;TSS200;TSS200	chr7:140714365-140714975	3
cg04397817	0.668832	2.06222	4.19847	0.00296287	0.999999	-3.95898	chr6	31591343	+	cg04397817	55677911		TTCTCTTAAAAAAAATTCCTTCCCCTACCCTTAATAATCTCTAAAATCRC		II			NA	NA	NA	NA	NA	NA	chr6:31587779-31589024	S_Shelf	ATCCGCCTGCCTCGGCCTGCCAAAGTGCTGGGATTGCAAAGTGTGAGCCACCACAATCAG[CG]CGATTTCAGAGATTATTAAGGGCAGGGGAAGGAATCCCTTCTAAGAGAAGTTTGGAGGAA	CGCGATTTCAGAGATTATTAAGGGCAGGGGAAGGAATCCCTTCTAAGAGA	BAT2	NM_080686	Body								PRRC2A	ENST00000469577.1	5'UTR	PRRC2A;PRRC2A	ENST00000469577.1;ENST00000464079.1	5'UTR;TSS1500
cg08984586	0.683615	-4.60232	4.1963	0.00297171	0.999999	-3.95925	chr5	175963618	+	cg08984586	91616492	78741366	TTTTATCTCACACCAAACACATAATCCAAAATCCTCAACTCTTAAAATCA	TTTTATCTCACGCCGAACACATAATCCGAAATCCTCGACTCTTAAAATCG	I	C	Grn	NA	NA	NA	NA	NA	NA	chr5:175963498-175965116	Island	CGCTCTCGGAGGGACACCGGGGGCGGGAGGCGAGACTGCAGCGCAGGGGCCAGAACGCTG[CG]ACTTTAAGAGCCGAGGATCCCGGACCATGTGCTCGGCGTGAGACAAAAGCAACAACAAAG	TTTTGTCTCACGCCGAGCACATGGTCCGGGATCCTCGGCTCTTAAAGTCG	RNF44	NM_014901	5'UTR	high-CpG:175896223-175897545				5:175896110-175897895	5:175963547-175963716	Promoter_Associated	RNF44;RNF44;RNF44	ENST00000537487.1;ENST00000274811.4;ENST00000509404.1	5'UTR;5'UTR;TSS1500	RNF44;RNF44;RNF44;RNF44;RNF44;RNF44	ENST00000504434.1;ENST00000537487.1;ENST00000504160.1;ENST00000274811.4;ENST00000513029.1;ENST00000509404.1	3'UTR;5'UTR;5'UTR;5'UTR;5'UTR;TSS1500	chr5:175963520-175963775	3
cg05344021	-1.02838	-2.55455	-4.19457	0.00297878	0.999999	-3.95946	chr12	65218019	+	cg05344021	49609136	91705882	CTTCAACCCAAATTACATTAAATTATTTCCTAACAAATTAAAAAAACACA	CTTCAACCCGAATTACGTTAAATTATTTCCTAACAAATTAAAAAAACGCG	I	A	Red	NA	NA	NA	NA	NA	NA	chr12:65218245-65219143	N_Shore	TTTTTTCTGGAAGCCCATTTTTCTAAAAGAAACAATAATTTTTTTTTCCTTCATTTTCTC[CG]CGCCTCTCTAATCTGCCAGGAAATAATTCAACGCAATTCGGGCTGAAGCGTGTGCCTCGC	CGCGCCTCTCTAATCTGCCAGGAAATAATTCAACGCAATTCGGGCTGAAG	TBC1D30	NM_015279	TSS1500						12:65217782-65218264	Unclassified_Cell_type_specific	TBC1D30;TBC1D30;TBC1D30;TBC1D30	ENST00000539867.1;ENST00000455166.1;ENST00000411580.2;ENST00000542120.1	TSS1500;TSS1500;TSS1500;5'UTR	TBC1D30;TBC1D30;TBC1D30;TBC1D30;TBC1D30	ENST00000539867.1;ENST00000455166.1;ENST00000544457.1;ENST00000539120.1;ENST00000542120.1	TSS1500;TSS1500;TSS1500;TSS1500;5'UTR			chr12:65217994-65220613	6	chr12:65217808-65220779	6
cg18259400	-0.61925	-4.12345	-4.1929	0.00298559	0.999999	-3.95967	chr14	102780962	-	cg18259400	22727546	59763982	AAAATTCACTCTAACAATAAAAAACCAACAATTAACAACAAAAATAAACA	AAAATTCGCTCTAACGATAAAAAACCGACGATTAACAACGAAAATAAACG	I	A	Red	NA	NA	NA	NA	NA	NA	chr14:102780626-102780830	S_Shore	CCCACTGCTCCTGGAGTTCGCTCTAGCGGTGGGAGGCCGACGATTAGCAGCGGGAATAAG[CG]ATGGAGGGGGGTCGGGCCGGGAACCGCAGGGATCCTGGGTGCGGGTTGCGATTGCAAATG	CGCTTATTCCCGCTGCTAATCGTCGGCCTCCCACCGCTAGAGCGAACTCC							TRUE	14:101850380-101850954	14:102780233-102782022	Promoter_Associated							chr14:102780820-102781295	3
cg00446011	-0.583709	2.15422	-4.1916	0.00299094	0.999999	-3.95983	chr6	155226317	-	cg00446011	98725225		CATACAAACTCTAATCRTCATATTCTATTAAATCCATTTTACAAAAATTC		II			NA	NA	NA	NA	NA	NA		OpenSea	TAATCACATATCATGCAAGCTCTAGTCGTCATGTTCTGTTAAATCCATTTTGCAAGAATT[CG]TTATAAAGCACTTAATATATGAGTGCCAATAGTAGTAATAACACTATGCAGAAGAGATGA	CGAATTCTTGCAAAATGGATTTAACAGAACATGACGACTAGAGCTTGCAT											U8;TIAM2;TIAM2	ENST00000459445.1;ENST00000461783.3;ENST00000449545.2	TSS200;5'UTR;5'UTR	U8;TIAM2;TIAM2;TIAM2;TIAM2	ENST00000459445.1;ENST00000461783.3;ENST00000535064.1;ENST00000460692.2;ENST00000449545.2	TSS200;5'UTR;5'UTR;5'UTR;5'UTR
cg04885470	0.62105	-2.84261	4.18786	0.00300636	0.999999	-3.9603	chr1	32860567	+	cg04885470	46745853		TAAACCACCRAAAATTAAAATTACTAAATATATATATCTCCCATTAACCC		II			NA	NA	NA	NA	NA	NA	chr1:32859770-32860348	S_Shore	AGAGTTTGGAGGAATGTGAATAATTCAGAGGCGACTTAGATGCAGCCTTTGGAGGGCTTA[CG]GGTTAATGGGAGACACACACATTCAGTAATCTCAACTTTCGGTGGCCCAGCTCAGAACAA	CGGGTTAATGGGAGACACACACATTCAGTAATCTCAACTTTCGGTGGCCC	BSDC1;BSDC1;BSDC1;BSDC1	NM_001143890;NM_001143888;NM_001143889;NM_018045	TSS1500;TSS1500;TSS1500;TSS1500					1:32632118-32633273	1:32859438-32860829	Promoter_Associated	BSDC1;BSDC1;BSDC1;BSDC1;BSDC1	ENST00000341071.7;ENST00000446293.2;ENST00000413080.1;ENST00000526031.1;ENST00000455895.2	TSS1500;TSS1500;TSS1500;TSS1500;TSS1500	BSDC1;BSDC1;BSDC1;BSDC1;BSDC1;BSDC1;BSDC1;BSDC1;BSDC1	ENST00000527513.1;ENST00000341071.7;ENST00000444377.1;ENST00000446293.2;ENST00000530876.1;ENST00000413080.1;ENST00000526031.1;ENST00000455895.2;ENST00000474414.1	TSS1500;TSS1500;TSS1500;TSS1500;TSS1500;TSS1500;TSS1500;TSS1500;TSS1500	chr1:32860565-32860975	3
cg02440537	-1.00047	-4.24379	-4.18555	0.0030159	0.999999	-3.96059	chr7	44887780	+	cg02440537	86695395	47650157	TACCATATACAAAAACAAACAACCATTAAAAAAACAATACCAAAAAAACA	TACCGTATACAAAAACAAACAACCGTTAAAAAAACGATACCGAAAAAACG	I	A	Red	NA	NA	NA	NA	NA	NA	chr7:44887267-44888070	Island	TGTCTTGCTGGTTCGAACCCCAGCGGCTGTTCAATCGCGCGCCTCCTTCTAGCCAGACCC[CG]CCCCCCCGGCACCGCCTTCCTAACGGCTGTTTGTTTTTGCACACGGCACGCGGAGGCGGG	CGCCCCCCCGGCACCGCCTTCCTAACGGCTGTTTGTTTTTGCACACGGCA	H2AFV;H2AFV;H2AFV;H2AFV;H2AFV	NM_201516;NM_012412;NM_138635;NM_201436;NM_201517	TSS200;TSS200;TSS200;TSS200;TSS200					7:44853677-44854781	7:44886627-44888360	Promoter_Associated	AC004854.4;AC004854.4;H2AFV;H2AFV;H2AFV;H2AFV;H2AFV;H2AFV;H2AFV;H2AFV	ENST00000443162.1;ENST00000450016.1;ENST00000349299.3;ENST00000521529.1;ENST00000308153.4;ENST00000350771.3;ENST00000222690.6;ENST00000381124.5;ENST00000437072.1;ENST00000446531.1	TSS1500;TSS1500;TSS200;TSS200;TSS200;TSS200;TSS200;TSS200;TSS200;TSS200	AC004854.4;AC004854.4;H2AFV;H2AFV;H2AFV;H2AFV;H2AFV;H2AFV;H2AFV;H2AFV	ENST00000443162.1;ENST00000450016.1;ENST00000349299.3;ENST00000521529.1;ENST00000308153.4;ENST00000350771.3;ENST00000222690.6;ENST00000381124.5;ENST00000437072.1;ENST00000446531.1	TSS1500;TSS1500;TSS200;TSS200;TSS200;TSS200;TSS200;TSS200;TSS200;TSS200	chr7:44887665-44888015	3
cg15063814	-0.718441	1.78946	-4.18432	0.003021	0.999999	-3.96074	chr12	106730687	+	cg15063814	2808928		ACTATATCACATCTCTAAAAAACAAAATTATCAACACTTCTAAAAACTTC		II			NA	NA	NA	NA	NA	NA		OpenSea	TCTGACTTCATCATTTTTCTGCAGTGAAATGTTTACTGACTTCACAAATCCACCTTGCTA[CG]AAGTCTTCAGAAGTGCTGACAATTCTGCCCTTCAGAGATGTGACACAGTCCAGTGAAGAT	CTGTGTCACATCTCTGAAGGGCAGAATTGTCAGCACTTCTGAAGACTTCG	TCP11L2	NM_152772	Body														chr12:106730480-106730710	3
cg26551019	-0.606099	1.5026	-4.18271	0.00302771	0.999999	-3.96094	chr5	61606822	+	cg26551019	32727978		CTTCAAATTACATATATCAATACAATCACAATACTATAACTAAAAAACCC		II			NA	NA	NA	NA	NA	NA	chr5:61601617-61602930	S_Shelf	AGAAATGGGAAATGTTGAACATTTGGAAGCTGCAGCTAATATGGGATTGTTCTTTGGGGG[CG]GGTCTCTTAGTCACAGTACTGTGACTGTATTGATACATGTAATCTGAAGAGAATCTTAGA	TTCAGATTACATGTATCAATACAGTCACAGTACTGTGACTAAGAGACCCG	KIF2A;KIF2A;KIF2A;KIF2A	NM_001243952;NM_004520;NM_001243953;NM_001098511	Body;Body;Body;Body								KIF2A;KIF2A	ENST00000506857.1;ENST00000509663.2	TSS1500;5'UTR	KIF2A;KIF2A;KIF2A;KIF2A	ENST00000506857.1;ENST00000509663.2;ENST00000504883.1;ENST00000512541.1	TSS1500;5'UTR;5'UTR;5'UTR	chr5:61606700-61606855	3
cg06844027	0.630304	2.15649	4.18268	0.00302784	0.999999	-3.96095	chr13	78313933	+	cg06844027	19648185		TACCATTAAACAAAATATAACCAAAAAAACTAAATTCRATAAATACTCCC		II			NA	NA	NA	NA	NA	NA		OpenSea	TAGGTTGTTCCTTAAACCCATTCTGTCGTCTGCCTTTTTATGATTTTCTTGATTTTATCA[CG]GGAGCATTTATCGAATCTAGTTTTTTTGGTCATACTTTGCTTAATGGTATACAAAAATAA	CGGGAGCATTTATCGAATCTAGTTTTTTTGGTCATACTTTGCTTAATGGT	SLAIN1;SLAIN1;SLAIN1;SLAIN1;SLAIN1;SLAIN1	NM_001242869;NM_001242870;NM_001242871;NM_144595;NM_001242868;NM_001040153	TSS1500;TSS1500;TSS1500;TSS1500;Body;Body								SLAIN1;SLAIN1	ENST00000351546.3;ENST00000465831.1	TSS1500;TSS1500	SLAIN1;SLAIN1;SLAIN1;SLAIN1	ENST00000351546.3;ENST00000465831.1;ENST00000441784.1;ENST00000377236.1	TSS1500;TSS1500;TSS1500;5'UTR
cg19795502	-1.01609	-3.96702	-4.18026	0.0030379	0.999999	-3.96125	chr2	70121034	-	cg19795502	27684144	56659875	ATACCCACCATAAACAAAAAAAACCAAAACCCTCACAACTCATTTTAACA	ATACCCACCGTAAACAAAAAAAACCGAAACCCTCGCAACTCGTTTTAACG	I	T	Red	NA	NA	NA	NA	NA	NA		OpenSea	TCGCATGTTTTAATGCCCACCGTGAACAAAGAAGACCGGAACCCTCGCAACTCGTTTTGA[CG]TTTTCTGGTCGGCGGTAAAAGCTCGGTTCCCGGCCCTCCCGGAAGTTGTTGCACAGTTGT	CGTCAAAACGAGTTGCGAGGGTTCCGGTCTTCTTTGTTCACGGTGGGCAT	SNRNP27	NM_006857	TSS200			RDMR		2:69974530-69974826	2:70120663-70121541	Promoter_Associated	SNRNP27;SNRNP27;SNRNP27	ENST00000244227.3;ENST00000244227.3;ENST00000409116.1	5'UTR;1stExon;TSS200	SNRNP27;SNRNP27;SNRNP27;SNRNP27	ENST00000244227.3;ENST00000244227.3;ENST00000409116.1;ENST00000450162.2	5'UTR;1stExon;TSS200;TSS200	chr2:70120940-70121655	3
cg15627145	-0.752073	2.76011	-4.18026	0.00303792	0.999999	-3.96125	chr10	61802440	-	cg15627145	81733599		AATTTAAATCCTACTATTATTAATATAAACACACCTCACCTTAACTAACC		II			NA	NA	NA	NA	NA	NA		OpenSea	AGTTTCACAGGAATTTAAGTCCTACTGTTGTTGATATGAACACACCTCACCTTGACTGAC[CG]TTCGCTGTTACGAGTGGCTCTTCTTTTCCACATGCCGGATTTCTTTCTTCGTTTTCACCT	CGGTCAGTCAAGGTGAGGTGTGTTCATATCAACAACAGTAGGACTTAAAT	ANK3;ANK3	NM_020987;NM_001149	3'UTR;3'UTR				TRUE				ANK3;ANK3;ANK3;ANK3;ANK3	ENST00000280772.1;ENST00000280772.1;ENST00000355288.2;ENST00000423532.3;ENST00000395299.3	ExonBnd;3'UTR;3'UTR;3'UTR;3'UTR	ANK3;ANK3;ANK3;ANK3;ANK3;ANK3;ANK3;ANK3;ANK3	ENST00000280772.1;ENST00000489505.2;ENST00000280772.1;ENST00000373820.1;ENST00000502769.1;ENST00000489505.2;ENST00000480699.1;ENST00000423532.3;ENST00000395299.3	ExonBnd;1stExon;3'UTR;3'UTR;3'UTR;3'UTR;3'UTR;3'UTR;3'UTR
cg11676109	0.613933	-4.84269	4.18017	0.0030383	0.999999	-3.96126	chr11	118992413	+	cg11676109	84798455		AAAAAAACCRAACCAAAACAAACCAACRTAACCAAACRACAAAAATACTC		II			NA	NA	NA	NA	NA	NA	chr11:118991886-118992751	Island	AGCTGGGGTATGTGCTCTGCAGGGGCTGCAGGAGGCCAAGCTCTTCCCGAGCCACCTCGG[CG]AGTATTCTTGCCGCTTGGCCACGCTGGTCTGCCCTGGTCCGGTCCCCTCACCCCGACTGG	AGGGGACCGGACCAGGGCAGACCAGCGTGGCCAAGCGGCAAGAATACTCG	HINFP;HINFP	NM_015517;NM_198971	5'UTR;5'UTR					11:118497107-118497932	11:118991417-118992669	Promoter_Associated	HINFP;HINFP;HINFP	ENST00000350777.2;ENST00000527354.1;ENST00000527410.1	5'UTR;5'UTR;5'UTR	HINFP;HINFP;HINFP;HINFP;HINFP;HINFP;HINFP	ENST00000350777.2;ENST00000527206.1;ENST00000529354.1;ENST00000529988.1;ENST00000531360.1;ENST00000527354.1;ENST00000527410.1	5'UTR;5'UTR;5'UTR;5'UTR;5'UTR;5'UTR;5'UTR			chr11:118991248-118993185	6	chr11:118991277-118992980	6
cg07081569	0.703623	2.75276	4.17995	0.00303921	0.999999	-3.96129	chr17	77002984	+	cg07081569	46734588	74704164	AAAATAACTCTAAAAATATTACCAAATTAAATAAAAATCCTAACAATTCA	AAAATAACTCTAAAAATATTACCGAATTAAATAAAAATCCTAACGATTCG	I	A	Red	NA	NA	NA	NA	NA	NA	chr17:77005746-77006106	N_Shelf	CTTACTGCCACCTTCTCTCCTCACGCTTTCCTCCAGGCTCGGCTCCCGGGACACAAAGGC[CG]AATCGCCAGGACTTTCACTCAACCCGGCAACACCCTCAGAGCCATTCTGGGGGGTCCCAG	AGAATGGCTCTGAGGGTGTTGCCGGGTTGAGTGAAAGTCCTGGCGATTCG	CANT1;CANT1;CANT1	NM_001159773;NM_001159772;NM_138793	5'UTR;5'UTR;5'UTR					17:74514542-74514606			CANT1;CANT1;CANT1	ENST00000537282.1;ENST00000339300.7;ENST00000302345.2	5'UTR;5'UTR;5'UTR	CANT1;CANT1;CANT1	ENST00000537282.1;ENST00000339300.7;ENST00000302345.2	5'UTR;5'UTR;5'UTR					chr17:76999607-77006782	6
cg11480830	1.03637	-4.72037	4.17692	0.00305192	0.999999	-3.96167	chr2	198175037	+	cg11480830	95795561	32631942	AATCTAAAACAAAACCCATAAACACTAAACAACCAACATACAAAAATACA	AATCTAAAACAAAACCCGTAAACGCTAAACAACCGACGTACGAAAATACG	I	A	Red	NA	NA	NA	NA	NA	NA	chr2:198174658-198175535	Island	AGTCCCGAGAGCACCTCGAGCCCCCGGCCCCCTCCCCAGCCCCGCCGGGCCCGCGGCCGC[CG]CACTCCCGCACGCCGGCTGCCCAGCGCCCACGGGCCCTGCCCCAGACTCGGGCGCGCAGT	AGTCTGGGGCAGGGCCCGTGGGCGCTGGGCAGCCGGCGTGCGGGAGTGCG								2:197882904-197884067			AC010746.3;ANKRD44	ENST00000442984.1;ENST00000539527.1	TSS1500;5'UTR	AC010746.3;ANKRD44;ANKRD44;ANKRD44	ENST00000442984.1;ENST00000443014.1;ENST00000463879.1;ENST00000539527.1	TSS1500;5'UTR;3'UTR;5'UTR	chr2:198175025-198175695	3
cg18958437	0.798644	2.66252	4.17671	0.00305278	0.999999	-3.96169	chr11	129820917	+	cg18958437	75660183		CRTTCCTTTTCCACAACAATTTACATATTTCTAATAAATATCCAAACTCC		II			NA	NA	NA	NA	NA	NA		OpenSea	CTGTGGCAAAAGGAAATGCTTAAACACTCCAGCAGCATCTTTAGAGGCTGGCTCTAAAAG[CG]GAGTTTGGATATTTACCAGAAACATGCAAACTGCTGTGGAAAAGGAACGGAAAGAGCTGC	CGGAGTTTGGATATTTACCAGAAACATGCAAACTGCTGTGGAAAAGGAAC	PRDM10;PRDM10	NM_020228;NM_199437	Body;Body														chr11:129820600-129820955	3
cg01322290	0.668801	2.56038	4.17464	0.0030615	0.999999	-3.96195	chr4	40818120	-	cg01322290	55686115		ATCTTCAAATAAATAACCRAATCCTTTTACATATACAACTATAACATTTC		II			NA	NA	NA	NA	NA	NA		OpenSea	GTAGCTAGTCAATCTTCAGGTAAATAGCCGAGTCCTTTTGCATGTGCAGCTATGGCATTT[CG]GTGACAGGGCGTTTCTGTTTCAAAGTGTCAATGAGGGATAAGACCCCTCGTTTTACATTG	TCTTCAGGTAAATAGCCGAGTCCTTTTGCATGTGCAGCTATGGCATTTCG	APBB2;APBB2;APBB2;APBB2;APBB2;APBB2;APBB2	NM_004307;NM_001166052;NM_001166053;NM_001166050;NM_173075;NM_001166051;NM_001166054	Body;Body;Body;Body;Body;Body;Body					4:40512877-40512985			RP11-632F7.3	ENST00000513127.1	5'UTR	RP11-632F7.3;APBB2;APBB2	ENST00000513127.1;ENST00000502687.1;ENST00000510925.1	5'UTR;3'UTR;3'UTR
cg06185734	-1.08647	2.73647	-4.17441	0.00306246	0.999999	-3.96198	chr10	104914412	+	cg06185734	74758124		AATCCAATTACTTTTCCTATTCCCCTACCCTCAATAATAATTCTTAAAAC		II			NA	NA	NA	NA	NA	NA		OpenSea	CGTTTTAATCTATAAAAGGGAAGATAACATCTGGTAGGGATGTTGTCTGTCACATGTAAG[CG]CTCCAAGAACTATTACTGAGGGTAGGGGAACAGGAAAAGCAACTGGATTATCAGGCATTG	CGCTCCAAGAACTATTACTGAGGGTAGGGGAACAGGAAAAGCAACTGGAT	NT5C2;NT5C2	NM_001134373;NM_012229	Body;Body								NT5C2;NT5C2;NT5C2	ENST00000423468.2;ENST00000369853.3;ENST00000369857.4	TSS1500;5'UTR;3'UTR	NT5C2;NT5C2;NT5C2;NT5C2;NT5C2	ENST00000423468.2;ENST00000470299.1;ENST00000369853.3;ENST00000369857.4;ENST00000461461.1	TSS1500;3'UTR;5'UTR;3'UTR;3'UTR	chr10:104914200-104914950	3
cg09905768	0.630555	2.25463	4.1732	0.00306755	0.999999	-3.96213	chr12	65091467	-	cg09905768	82710501		ACACATATACACAAAAACACATACTAAAATACAACAACTTTACTAAATTC		II			NA	NA	NA	NA	NA	NA		OpenSea	GAGCTGCTTTTGCACATATACACAGGGACACATGCTGGAATGCAACAACTTTACTAGGTT[CG]CGTGGGTCATATTTGTTCTCCCAGATATCATTTTCTCTTTGCCTTATCCTCTGAGGAAAA	CACATATACACAGGGACACATGCTGGAATGCAACAACTTTACTAGGTTCG									12:65091361-65092171	Gene_Associated											chr12:65091434-65092499	6
cg06213964	0.629222	-2.63581	4.17122	0.00307593	0.999999	-3.96238	chr6	21665905	-	cg06213964	53800923	4672537	TAATCATCCTAAAAACCTTACCTTCACAATTTAAAATTAAAAAAAATTCA	TAATCATCCTAAAAACCTTACCTTCGCAATTTAAAATTAAAAAAAATTCG	I	A	Red	NA	NA	NA	NA	NA	NA	chr6:21665715-21666031	Island	TCAGAGGGCGCCTGGTCATCCTGAGAGCCTTGCCTTCGCAGTTTGAGATTAGGGGAAGTT[CG]GGGCCTGAGAAGGTGGGCGCGATGCTGGAGCTGGGAATTCTTCCTCGGAGCCCCTGGACC	TGGTCATCCTGAGAGCCTTGCCTTCGCAGTTTGAGATTAGGGGAAGTTCG	FLJ22536	NR_015410	TSS1500					6:21772497-21774919									chr6:21665800-21666235	3
cg21342557	0.937075	2.74205	4.16967	0.00308251	0.999999	-3.96258	chr2	27837022	-	cg21342557	62800848		TTCCTTACTTCCTCCATTACCTTTATAAACTTTAAATATATTTTTTTATC		II			rs116802344	0.017376	NA	NA	NA	NA		OpenSea	TTCGGGCTACCTTCCTTACTTCCTCCATTACCTTTATGGGCTTTGGGTGTGTTTTTTTGT[CG]CAGAGAATCAGCTTCTTTTCAGATACTTCCATTGTCAAAGCAGAAAGATTGTTTACTCAC	TCCTTACTTCCTCCATTACCTTTATGGGCTTTGGGTGTGTTTTTTTGTCG	ZNF512;ZNF512;ZNF512;ZNF512;ZNF512;ZNF512	NM_032434;NM_001271286;NM_001271289;NM_001271318;NM_001271288;NM_001271287	Body;Body;Body;Body;Body;Body								RP11-158I13.2	ENST00000505973.1	5'UTR	RP11-158I13.2	ENST00000505973.1	5'UTR	chr2:27837000-27837175	3
cg24182275	0.653794	-4.67617	4.16902	0.00308524	0.999999	-3.96266	chr14	51297392	-	cg24182275	6614291		ACCCRCRTAAACRTCATTTCCATATATAAAAAACCAACTCTTACAAAAAC		II			NA	NA	NA	NA	NA	NA	chr14:51296727-51298477	Island	CGCGAATGGGGACCCGCGTGAGCGTCATTTCCATATGTAAGGGGCCAGCTCTTACAAAAG[CG]CGGCTCTCGGGGGCCGCGGGCTGCAGCGCGCATCCTCCCCGCCCCCGCCGGCCCGCCCCC	CCCGCGTGAGCGTCATTTCCATATGTAAGGGGCCAGCTCTTACAAAAGCG	NIN;NIN;NIN;NIN	NM_182946;NM_182944;NM_020921;NM_016350	5'UTR;5'UTR;5'UTR;5'UTR	high-CpG:50367135-50367712				14:50366478-50368211	14:51297213-51297487	Promoter_Associated	NIN;NIN	ENST00000389868.3;ENST00000382043.4	5'UTR;TSS200	NIN;NIN;NIN;NIN;NIN;NIN;NIN	ENST00000453401.2;ENST00000496749.1;ENST00000476352.1;ENST00000245441.5;ENST00000496749.1;ENST00000382043.4;ENST00000463419.1	5'UTR;5'UTR;5'UTR;5'UTR;1stExon;TSS200;TSS200	chr14:51296700-51297775	3
cg07355507	0.866126	2.59274	4.16719	0.00309306	0.999999	-3.96289	chr6	16804166	+	cg07355507	23647216	43789597	TTAAACCTCTATCACTATTTAAAAAAAACAAACAAACATCTCAATAACCA	TTAAACCTCTATCGCTATTTAAAAAAAACGAACGAACATCTCAATAACCG	I	C	Grn	NA	NA	NA	NA	NA	NA		OpenSea	AGGCCCAGACCTTGCACTGGAGGGTGGGGAACATAAGGCTGGGGCCGCTGGGGCAGGAGG[CG]GCTACTGAGATGCTCGCTCGCCTTTCTCAAACAGCGACAGAGGCTTAAGCAGATCCACTC	TTAAGCCTCTGTCGCTGTTTGAGAAAGGCGAGCGAGCATCTCAGTAGCCG							TRUE										chr6:16804000-16804410	3
cg07697256	-1.00504	3.59631	-4.166	0.0030981	0.999999	-3.96304	chr17	74094019	+	cg07697256	75762339	38707934	TAAAATCCAAATTTCACAACCTAATAACACAACACAATAAAATCATCTCA	TAAAATCCGAATTTCGCAACCTAATAACGCGACACAATAAAATCGTCTCG	I	C	Grn	NA	NA	NA	NA	NA	NA		OpenSea	CACGTCCTCCTGGGCCTCCAGATCATCGTCACCACTGATCAGATCCAAGATGAGCACGGG[CG]AGACGACCTTACTGTGCCGCGTCATCAGGCTGCGAAATTCGGACTCCAGGGCCTCCTTCC	TGGAGTCCGAATTTCGCAGCCTGATGACGCGGCACAGTAAGGTCGTCTCG	EXOC7;EXOC7;EXOC7;EXOC7;EXOC7;EXOC7	NM_001145298;NM_001145297;NM_015219;NR_028133;NM_001145299;NM_001013839	Body;Body;Body;Body;Body;Body					17:71605556-71605649			EXOC7	ENST00000467929.2	3'UTR	EXOC7	ENST00000467929.2	3'UTR
cg01182171	0.880111	2.39919	4.16579	0.00309901	0.999999	-3.96307	chr6	106252695	+	cg01182171	23774951		AAACTCTACCTATCTTAAAACTCAATAATAATAAATTCTCCTAAAAACAC		II			NA	NA	NA	NA	NA	NA		OpenSea	GGGGAAACATGATCAATGGCAAATTTTCTTTGTCTTCTTCACCAGGCCAGTTATTAGTTA[CG]TGTTCTTAGGAGAATTTACCACTATTGAGCCTTAAGATAGGCAGAGCTTTAAAATCAGCA	CGTGTTCTTAGGAGAATTTACCACTATTGAGCCTTAAGATAGGCAGAGCT							TRUE														chr6:106251486-106252911	6
cg17111849	-0.80694	1.86568	-4.16549	0.00310029	0.999999	-3.9631	chr3	177454293	-	cg17111849	83706356		CTACCTAACATATATATAAACTTATACAATCACTTAATAACTCTTATCTC		II			NA	NA	NA	NA	NA	NA		OpenSea	TTTTAGTTCTGCTACCTAGCATATGTGTGAGCTTGTGCAGTCACTTGATAGCTCTTGTCT[CG]TCTACCTTAAAGGGCTCTTATAAAGAATACGTGTAATATTATACGTGAATTATTATCATC	CGAGACAAGAGCTATCAAGTGACTGCACAAGCTCACACATATGCTAGGTA	LINC00578	NR_047568	Body								LINC00578;LINC00578;LINC00578;LINC00578	ENST00000446548.1;ENST00000445673.1;ENST00000442937.1;ENST00000439009.1	5'UTR;5'UTR;5'UTR;5'UTR	LINC00578;LINC00578;LINC00578;LINC00578	ENST00000446548.1;ENST00000445673.1;ENST00000442937.1;ENST00000439009.1	5'UTR;5'UTR;5'UTR;5'UTR
cg27346444	0.748055	2.38185	4.1651	0.00310197	0.999999	-3.96315	chr5	72156443	+	cg27346444	2646839		AAACTACATACTCCTACAACAATTCCCACTTACTAAATCAAAAATAAATC		II			NA	NA	NA	NA	NA	NA		OpenSea	CAGTCAGAACAACATGATCAGTGAGCATGGGCCACCCAGCCTCGAAGATCGCCTTTCTGG[CG]ACTCATTCTTGATCCAGTAAGTGGGAACTGTTGTAGGAGTATGTAGCCTGCCTACATGAG	GGCTACATACTCCTACAACAGTTCCCACTTACTGGATCAAGAATGAGTCG	TNPO1;TNPO1	NM_002270;NM_153188	Body;Body											TNPO1;TNPO1;TNPO1;TNPO1;TNPO1	ENST00000518279.1;ENST00000513944.1;ENST00000509030.1;ENST00000511754.1;ENST00000506528.1	5'UTR;5'UTR;5'UTR;5'UTR;5'UTR	chr5:72156345-72156675	3
cg02927537	-0.57502	2.07907	-4.16322	0.00311001	0.999999	-3.96339	chr3	171222523	+	cg02927537	33758556		ATATAAATAAAATAACATATCACTTCTAACCCAAAACTTTAAAAACCAAC		II			NA	NA	NA	NA	NA	NA		OpenSea	ATCTCAATTCACACTCTCATCATCACACACGCACAAAATAGGGAAATGTGGCAAATTGTG[CG]CTGGCTCCTAAAGTTTTGGGCCAGAAGTGACATGTCACTTTATTCATATTTCATTGGCCA	CGCTGGCTCCTAAAGTTTTGGGCCAGAAGTGACATGTCACTTTATTCATA											U6	ENST00000384386.1	TSS1500	U6	ENST00000384386.1	TSS1500
cg24145610	-0.908645	-4.36379	-4.16287	0.0031115	0.999999	-3.96343	chr1	110752659	-	cg24145610	85723323	81674929	CAAAAATTAAAAATCAAAAATCAAAAACACTTCAATATCAACAAACTACA	CGAAAATTAAAAATCAAAAATCGAAAACGCTTCGATATCAACGAACTACG	I	A	Red	NA	NA	NA	NA	NA	NA	chr1:110752256-110754794	Island	AGAAGAGCCGGGCGGAGGTTAGAGGTCAGGGGTCGAGAGCGCTTCGGTGTCAGCGGGCTG[CG]GTGGGAGGAGCTGCGGGCCCGGGGGAGGCGCGGAGCAGGGCTGAGGGGGGCGGGAGGGGT	CGCAGCCCGCTGACACCGAAGCGCTCTCGACCCCTGACCTCTAACCTCCG	KCNC4;KCNC4;KCNC4;KCNC4-AS1	NM_004978;NM_001039574;NR_036437;NR_046546	TSS1500;TSS1500;TSS1500;TSS200					1:110553818-110556317	1:110752436-110753013	Promoter_Associated	KCNC4;KCNC4-AS1;KCNC4;KCNC4	ENST00000369787.3;ENST00000455967.1;ENST00000413138.3;ENST00000438661.2	TSS1500;TSS200;TSS1500;TSS1500	KCNC4;KCNC4;KCNC4-AS1;KCNC4;KCNC4	ENST00000489935.1;ENST00000369787.3;ENST00000455967.1;ENST00000413138.3;ENST00000438661.2	TSS1500;TSS1500;TSS200;TSS1500;TSS1500	chr1:110752305-110752975	3
cg09850661	1.14166	-3.54283	4.16274	0.00311205	0.999999	-3.96345	chr12	125424758	+	cg09850661	86605188	15691235	TATTCATTTCAAATAACAAATTCCCAACCCCATCACTAACCTACTAAACA	TATTCGTTTCAAATAACAAATTCCCGACCCCGTCACTAACCTACTAAACG	I	C	Grn	NA	NA	NA	NA	NA	NA		OpenSea	CGCCAGCACATTTCCCTGCCCCTAATCACAAATGCCCTGGGCCCCTCCACCGGAGATTCG[CG]TTCAGTAGGTCAGTGACGGGGCCGGGAATCTGCCATTTGAAACGAATACTCCCAGTTATT	TATTCGTTTCAAATGGCAGATTCCCGGCCCCGTCACTGACCTACTGAACG								12:123990098-123990736	12:125423402-125425651	Promoter_Associated							chr12:125423520-125424835	3
cg21069144	-0.625248	2.23532	-4.16195	0.00311544	0.999999	-3.96355	chr5	4948150	-	cg21069144	9625850		TTAATCACTTATCACRAATTCAACACAAACTCRTAATAAAATACTAAACC		II			NA	NA	NA	NA	NA	NA		OpenSea	AAAGATTTCATTTAGTCACTTGTCACGAATTCAACACAGACTCGTGATAAAATGCTGAGC[CG]CCTTTCTCTCATTATTCAGAGGCCTCTGCTGTGTGAGTCTTCTGGGGCAGTCACGACTGG	CGGCTCAGCATTTTATCACGAGTCTGTGTTGAATTCGTGACAAGTGACTA																	chr5:4948060-4948715	3
cg23655858	-0.576666	2.16087	-4.15765	0.00313396	0.999999	-3.96409	chr4	103488290	-	cg23655858	35710924		ATAAAAATAAAATCTACACTATAACTACTAAACCCAAAAACATAATAATC		II			NA	NA	NA	NA	NA	NA		OpenSea	GGGAAAACACTGTGAGGATGGGATCTGCACTGTAACTGCTGGACCCAAGGACATGGTGGT[CG]GGTAAGTAGGGGTATATGATGCTGTGGAAGGTAGGAACAGATAGAATATGGGATGCAGGA	TGAGGATGGGATCTGCACTGTAACTGCTGGACCCAAGGACATGGTGGTCG	NFKB1;NFKB1;NFKB1;NFKB1	NM_003998;NM_001165412;NM_003998;NM_001165412	ExonBnd;ExonBnd;Body;Body								AF213884.3;NFKB1;NFKB1	ENST00000458904.1;ENST00000226574.4;ENST00000510638.1	TSS1500;ExonBnd;5'UTR	AF213884.3;NFKB1;NFKB1;NFKB1	ENST00000458904.1;ENST00000226574.4;ENST00000513803.1;ENST00000510638.1	TSS1500;ExonBnd;5'UTR;5'UTR
cg10706069	-0.74951	-3.93458	-4.15673	0.00313794	0.999999	-3.96421	chr10	112836688	-	cg10706069	17637201	3716583	CCAACACTAAACACAAACACTAAACTAACAAAAAAATAATACAAAAAACA	CCAACGCTAAACGCGAACGCTAAACTAACGAAAAAATAATACGAAAAACG	I	A	Red	NA	NA	NA	NA	NA	NA	chr10:112835990-112839303	Island	GCTCCCCGAGGTCCAGCGCTAGGCGCGGGCGCTAGACTGGCGGAGGGGTGGTGCGAGGGG[CG]GGGGAGGGTCGGCTTCCCACGTGGGGGCTGACGCCGGCTGCTCAGCAACGCTTGCTTGAT	CCAGCGCTAGGCGCGGGCGCTAGACTGGCGGAGGGGTGGTGCGAGGGGCG	ADRA2A	NM_000681	TSS200					10:112825721-112827305			ADRA2A	ENST00000280155.2	TSS200	ADRA2A	ENST00000280155.2	TSS200	chr10:112835900-112838135	3
cg00638396	1.70753	2.1719	4.15614	0.00314049	0.999999	-3.96428	chr1	228424452	-	cg00638396	83772154		TCTATTAATAATCTTTTCATATACATACTACTTAATTCTTCCTATACCCC		II			NA	NA	NA	NA	NA	NA		OpenSea	TGACGGTGGTATCTGTTGGTAGTCTTTTCATGTGCATGCTACTTGATTCTTCCTATGCCC[CG]TAATTTCAGATGGTGTCCTGGGTATTTTGAAGACTATGTTACATGACTTCAGGTCTTCTT	CGGGGCATAGGAAGAATCAAGTAGCATGCACATGAAAAGACTACCAACAG	OBSCN;OBSCN;OBSCN	NM_052843;NM_001271223;NM_001098623	Body;Body;Body								OBSCN	ENST00000366709.4	5'UTR	OBSCN	ENST00000366709.4	5'UTR			chr1:228424440-228424936	6	chr1:228423999-228425026	6
cg02082760	0.647412	1.96042	4.15514	0.00314484	0.999999	-3.96441	chr13	92599294	+	cg02082760	64698231		TCTTCTATATACAATAATTAACAATATCACTTATACCTTAAAAACCCTAC		II			NA	NA	NA	NA	NA	NA		OpenSea	TGTTTCCAGTTTTTCAACACATACCTGGAGGTTTAACTCCAGCAGCATTCCATCTGTTCA[CG]CAGGGCTTTTAAGGCACAAGTGACATTGTTAACCATTGCACACAGAAGAACCCTTTAGTA	CGCAGGGCTTTTAAGGCACAAGTGACATTGTTAACCATTGCACACAGAAG	GPC5	NM_004466	Body																		chr13:92598498-92599370	6
cg11250247	-0.641299	-3.86223	-4.15181	0.00315931	0.999999	-3.96483	chr6	170864036	-	cg11250247	31701115		ACRATAACRCTTAAAATATAATACACACCACTTTATTTACAAAATCTCCC		II			NA	NA	NA	NA	NA	NA	chr6:170862124-170862480	S_Shore	AGACAGCGGGCACGGTAGCGCTTAAGATATAATACACACCACTTTATTTGCAGGGTCTCC[CG]TCTCTCGGTTCAGGCCATCATGGTTTTCCAAATCTCTAGGTAGACTTTTCTGTGAAAAGA	CGGGAGACCCTGCAAATAAAGTGGTGTGTATTATATCTTAAGCGCTACCG	TBP	NM_003194	5'UTR								TBP;TBP;TBP;TBP	ENST00000392092.2;ENST00000230354.5;ENST00000392091.3;ENST00000540980.1	5'UTR;5'UTR;5'UTR;5'UTR	TBP;TBP;TBP;TBP;TBP;TBP	ENST00000421512.1;ENST00000392092.2;ENST00000230354.5;ENST00000392091.3;ENST00000423353.1;ENST00000540980.1	5'UTR;5'UTR;5'UTR;5'UTR;5'UTR;5'UTR					chr6:170860078-170865234	6
cg03038835	0.8445	-2.29743	4.15147	0.00316076	0.999999	-3.96487	chr20	61810902	-	cg03038835	94706498	68805245	CATCCCAAACCCCAACTAAACTATAATACCCCAATAACAATCAAAAAACA	CATCCCAAACCCCGACTAAACTATAATACCCCGATAACAATCAAAAAACG	I	A	Red	NA	NA	NA	NA	NA	NA	chr20:61806254-61810867	S_Shore	CTCCCCCGCGCCCATCCCAGGCCCCGGCTGGGCTGTGATGCCCCGGTAACAGTCAGAGGA[CG]ACCCCCTCCCCAAAAGCCCCCTTCCCCTGGGGCGAGTGCCAGACCTGGCTTTGCAGCTTT	CATCCCAGGCCCCGGCTGGGCTGTGATGCCCCGGTAACAGTCAGAGGACG									20:61810624-61811181	Unclassified	RP5-963E22.4	ENST00000423020.1	3'UTR	RP5-963E22.4	ENST00000423020.1	3'UTR	chr20:61810640-61811635	3
[truncated: 12,262 more rows]
[truncated: 3 more columns]

## Sheet: Fig.2.cDNA
#ID	Term	Ont	N	DE	P.DE	FDR	DE/N
GO:0097190	apoptotic signaling pathway	BP	571	67	0.0499837	1	0.117338
GO:0016570	histone modification	BP	416	61	0.00578429	1	0.146635
GO:0007569	cell aging	BP	107	18	0.0166749	1	0.168224
GO:0035722	interleukin-12-mediated signaling pathway	BP	44	9	0.0164646	1	0.204545
GO:0071349	cellular response to interleukin-12	BP	44	9	0.0164646	1	0.204545
GO:0090342	regulation of cell aging	BP	51	11	0.00768333	1	0.215686
GO:2000772	regulation of cellular senescence	BP	43	10	0.00540298	1	0.232558
GO:1904469	positive regulation of tumor necrosis factor secretion	BP	12	3	0.0397994	1	0.25
GO:0045591	positive regulation of regulatory T cell differentiation	BP	11	3	0.0270748	1	0.272727
GO:0090343	positive regulation of cell aging	BP	17	5	0.00588852	1	0.294118
GO:0010390	histone monoubiquitination	BP	27	8	0.00434103	0.974	0.296296
GO:0090344	negative regulation of cell aging	BP	26	8	0.00432868	0.974	0.307692
GO:2000773	negative regulation of cellular senescence	BP	20	7	0.00311964	0.967994	0.35
GO:0033079	immature T cell proliferation	BP	8	3	0.0433372	1	0.375
GO:0042090	interleukin-12 biosynthetic process	BP	7	3	0.0247471	1	0.428571
[truncated: 3 more rows]

## Sheet: Fig.2.c.RNA
Category	GOID	Description	GeneRatio	BgRatio	pvalue	padj	geneID	Count
[truncated: 13 more rows]

[truncated: 56 more sheets: Fig. 2d, Fig.2.g, Fig.2.h, Fig. 3a, Fig.3.c, Fig. 3d, Fig. 3e, Fig.3f, Fig.3.h, Fig.3.i, Fig.4.c, Fig.4.d, Fig.4e, Fig.4.f1, Fig.4f2, Fig.4g, Fig.4h, Fig.4i, Fig.5a, Fig.5.b. …]
